# Supplementary material for: Reintroductions and genetic introgression from domestic pigs have shaped the genetic population structure of Northwest European wild boar
Source: BMC Genet. 2013 May 20;14:43. doi: 10.1186/1471-2156-14-43 (PMC3663677; doi:10.1186/1471-2156-14-43)
Supplement: Additional file 1 — The 351 SNP genotypes of the 645 wild boar in plink format. [file 1471-2156-14-43-S1.ped]

NL 08-10202-1 0 0 0 -9 T C A A A A A G C C A A G G T T T T C C C T T T T T C C C C A G T T A A G G A A T T G G T T T T G G T T C C A A A A A A C C A A G G G A A A T C C C C C C C T C G G G A A G A A N N G T C A G A C C C C G A T T G G G G G A A A G A T C A A A A G G G G G G C C A G G G G G C C T G A A T C G G A A T T C C A A T T G G C T T T T T A C T T G G G G G A A A C C A G A G G A T T G G G T N N C T G G G G A A G G C C C T G G T T T C A A C C T T C C C C A A T T A G C C T T T C C C C C A G A A T T A A C T C C G G A A T C G G C T T C C T T T G G G A G G C T C C G G T T T T T G G G A A T C G T A A A A T T A A A A G G A A G G C C C C T T G A G G G G G G A G C C G G A A G G T T G G T C A A A A T T C A A A G G C C G G N N N N T T T T G A C C C A C C G A A A C C C C A A A A A A A G A A A G T T T C G G C C A A G C T C G G C T T T T G T C G G C C C T C C C A G G T T T C G G A A A A A A A A A A A A A A G G T T G G N N C C C C N N G G C T A A N N G A T C C C C C G G A A T T T T C A T T G G G G A A G A A A C C A A C C G G C C T T G A T T T T A G A A G G T T C T T T T T A A C C A A G G C C T T T T A A A T T T G G G A G G G G T T G G C T C C C T A A T C G A T A C C T T A C T T C T C C G A T T C C T T A A G G C T G A T C G G G G A A G G A G C C C C C C T T G G G G T G T C T T C C T T A C T T G G T T G A G G T T A A C C T T G A A C T C T G T C A G T C G G G G T T T T G G G G C C A A G G T T C C T T C C G G T T C C
NL 08-10204-2 0 0 0 -9 C C A G C A A G C C A A G G T T T T T C C T C C C T T C C C A G T T A G G G G G C T A G C T C C A G C C A A A A A A A A C C A A A G G A C A C C C C C C C C T C A G A A G G G A A A G T A A G A T T T C A A C T A A A G G A A A A A T T G A G A N N G G A G C C G G G G T T T C G G A G C C A G A A T T T T G G C C G G C C T T T T C C T T A A G G G G A A T C A G A G A A T T T G G T G G C C A G T T A A G T C C C T A G T T C C A A T C T C C C T C G A T T G G C C T T T C T T C C A A A A T T A A T T T T G G A C T C A G T T T C C C T T G G G G A G T T T C G A T T C T G G G G G G T T G G G G G G T T A A G G G G G G G G C C T T T T G A A A G G A A G G C T T G A A A G T T A G C C A G A G T T A A G A G A C C G G C C N N C C C T A A C C A A T T G A G A T C C C C C A A C C G G A A G G T T C C A A C C A A G G T T A G T T T C T T C C G G C C C C T C A A A A T T T C G A A A A A C C A A A G G A G G G G T T A A C C C C C C N N G G C C G G C C A A C C C C C C G G A A T T T T C A T T G G G G A G A A A A T C A A C C A G T C T G A A T T T T G G G G G G C C C T C C T T A A C C A A G G C C T T T T G G A T C C G G G A A A G G T T G G C C C C T T G G C C A A A A T T T T C C T T C T T T A A C T C C G G A A G G C T A A C C A A G A A A T T G G C C C C C C T T G A A A T T C C C C C C C C C C T T G G C T A A A G T C G A T C T T A A C C C C T G C C G G T C G A G G T C T G G T A G T C A C A A T G C G T C C C G G C T G G
NL 08-10269-2 0 0 0 -9 C C A A C A A A N N A A G G C T T T T C T T C C T T C C C C A G C T A G G G A A C T G G T T C C A G C C C C A A A A C A C C A A G G G G A A T C C C C C T C T C A G A A A G A A A G G G A A N N T T C C G A C T G G G G A A A A G A C C A A A A G G A A G G T T A A G G T T T C T G A G T C A A G G C C T T G G T C A G C T C C C T A C T T G A A G A A A A T T G G A G G G T T T G T T N N T T A G G G A A G G C C C T G G T T T T A A C C T T C C C C A A C C A A C C T T C C T T C C A A A A C C G G T T C C A G A A C C G G T T T T T T T T G G G G G G T T T T G A T T T T T G A G G G C C G G A A A A T T G A A A G G A A G G C C C C C T G G G G G G G A A G C T G G A A G G T T A G T C G G G G T T C C G A A A T C G G C C A A C T C T G A T T C C C C G G G A C C C C C C A A A A A G G A G G T T C C A A C C A A C C T C G G T T T T T T T C G G C C C C T C C A N N T T T T G A A A G A A C A A A A G A A A G G T T G A N N T T A A N N G G C C A A C C G A T C T C A C G G A G T T T T A A C T A A T G G G G G A A C C A A C C G G C C T T G G G T T T G G A G G G T C T T T C T T A A C C A A A G C C T T T T A G A T T T G G A A A G G G T T N N T T C C T T A A C C G G A A T T T T A A T T N N C C G G T T C C T G A A A G C C G G T C G A G A G G G G G G C C C C C C N N G G G G G G C C C T C C T T C C N N G G C T A A G G T T A A C C C T G A A A C C T G T C A G T C G G G G T T T T G G A A C C C C A A G G G G T T C C G G T T C C
NL 08-10274-1 0 0 0 -9 T C G G N N A A T C T A G G C T N N T C N N T C C T T C T C A G C T A G A G A A T T A G N N C C G G T C C C G A A A A A C C A A A A G G A A C C C C C C C C T C G G G A N N N N G G G G C C N N C T C C G A T T G G G G G G A A A A C C A A G A N N G A G G T C A G G G G T C C T G A G T C G G A A T T C C A A T T A G N N N N C C A C T T N N G G G A N N T C A A A G G A T T T G N N C G T T G G T T A A T T C C T T G G T T T C G A C C T C C C C C G A C T A A C C C C C C T C N N G G N N T T G G C T C C G G N N T T G G T T C C N N C C A A G A N N C T C C G G T T N N G G G G G G C C T T A A A G T T A A A G G T G G C G T C C C C T N N G G G G G G G G T T N N A A A G C T N N C C A G A G T T A A N N A A C C G G T C A A C T C C A A C C N N T C N N N N T C T C A C G A A A A G A A N N T T T C A A C C G G G C T C G G T T N N N N T C N N C C C C T T A A N N T T T T G A N N N N C C A A G G G A N N A G C C A A T C T T A C N N N N C C N N C C A A C C C C C C N N G G T T G T C A C T A G T G G G N N G A T C G G C C N N C C T G A A T T T T G G A G A G C C N N T C T T A A C C A A A G C A C T T T N N A T T C N N A A A G G G C C A A T T C C N N G G T C G G A A T T C T C C N N C T C C G A C T C C N N N N N N C C G G T C G A G A N N G G A A C C C C C C T T G G G G G G C C C T T C T T A C C C G G C C N N A A C C G G C C C C A A N N N N T G T C A A C C G G G G T T N N G G G G C C C C A A G G G G N N A A N N N N G C
NL 08-10354-1 0 0 0 -9 T C A G C A G G T T A A T G N N C C T T C T T C C T T C C C A G T T A A A G A A T T A G T T C C G G T C N N A A C A C C C C G A G G G A A A T C C C C C T C T C G G G A G G G A A G G T A A N N N N C C G A T T G A A G G A A A G A C C A A N N A A G G A G T C N N A G T T T C G G G G C C G G G A C T C T G A C C G G C T T T T T C C T T N N A G A A A A T T A G G G G A T T G G T T C C T T G G G T G A G T T C C C G G C T T C G A C C C C C C T C G A C T A A C C T T C C C C C C A A A A C T G G C C C C G G A C T C G G C T C C T T T T G G G G G G C C T T A A T T T T G G G G G G T T G T G A A G T T A A G G G G G A G G T C C C N N N N G A A A G A G G C T G G N N A G T T A G T C A A A G T T C A A A A A C C G G T C N N C T C C G A T C C C C C G A N N T C T T C C G A A A G G G A G G T T T C G A C C A A C C C C A G T T T C T G T C A G C C T T T T A A G G G G T C G G C C A A A C G A A G A A G A A G C C G A C C T T A A G G G G C C N N C C A A C C T C C C G G G G C T T T A A C C G G T G A G A A N N N N A A C C A G C C T T G A T T T T A A G G A G C C C C T T C T A A C C A A G G C A C T G T A G T T T T G G G G G G G G T T A A T T C C T T A G T C A A A A N N T T C C T T C T C C A A T T C C G G N N G G C T G A C C G A N N N N G G A A C C T T C C N N G A A A G G C C C T C C T T C C N N G G C C G G A A T C G G T T T T A A A A T C G G T C A G C C G G G G C C G G G G A A C C C C G A T G C G T C A C A G C T G G
NL 09-00711-3 0 0 0 -9 C C A G A A G G C C T T G G C T T T T C C T C C T T T T C C A G T T G G G G A A C T A G T T C C G G C C A C A A A A C A C C G A G G A A A A C C C C C C C C C C G G A A G G A A A A G T C A G G T T T T A A C T A A A A A A A A G A T C G A G A N N G A A A C C A A G G G T C C G G G G T T G G A A T T C C A A T T G G C T T T T T A C T T A A A G A A A A T T G G A G A A G T T G T T G G T T G G T T G A T T C C T T A A C T C C A A T C T T C C C C G G T T G G T C T T C C T T C C A A G G T T G G C T C T G G A C C C A A T T C C C T T T G G G A G G T T C C G A T T T T G G G G G G T T G G G G A G T T A A G G T T A A G G T C C T T T A A G A G G A A G G T T G G A A G G T T G G C C A G G G T T C A A A G A C C G G C C N N C C C C A A C C A A T C A A G A T T C C C C A A C A G G A A A G C T C C A A C C A A G G T T G G C T C C T G T T G G C C T T C C C A A A N N T C G A A A G A C C A A G G G A G A G G T T G A C C T T C C G G G G T T A A N N A A C C C C C C A G A G T T T T C C T T G G G G G G G G A A C C A A C C A A T C T G A A G T C T G G G G G G C C C C C C T T A A T T A A G G C C T T T T A G A T C C G G A A A G G G N N G G C T C C C T G G C C A A A A T T T T C C T T C T T C G A T T C C G G A A G G C T A A C C A A G A G A T T A A C C T T T C T T G A A A G G C C T T C C C C C C T T A G C C A A G G T C G G T C T T G A A C C C T G T C A A C C G A G G T T T G G T A A T C C C A A G G G G C C C C G G T T G C
NL 09-03021-4 0 0 0 -9 C C A G C A G G C C A A G G T T T T T C C T C C T T T T C C A G T T G G G G G G C T G G C T C C A G C C C C A A A A A A C C G G A A A A C C C C C C C C T C T C G G A A G G G A A A G T A A G A T T T C A A C T A A A G A A A A G A T C G A G A G G G G A A C C G G G G G T C C G G A G C C A A A A T T T T G G C C G G C C T T T T C C T T A A G G G G A A C C G G A G A A T T G G G T G G C T G G T T G A G G C C T T A A T T C C A A T C T T C C C C G A T T A G T T T T C C C C C C A A G A T T G G T T T T G G C C T T A G T T T C C C T T G G G G G G T T C C G G T T C C G G G G G G T T G G G G G G T T A A G G T T G A C G T C T T C T G A A A G G G A G G C T T G A A A A T T G G T C A G G G T T A A G A G G C C G G C C N N C T C C A A C C C C C C A A G A T C C C A C A A C C G G A A G G T T C C A A C C A A G G T T G G T T C C T G T C G G C C T T T C A A A A T T T T A A A A A A C C A A A A A A G G G G T T A A C C T T C C N N G G T T A A C C G A T C C C C C G G A G T T T T C C T T G G G G A G G A A A T C A A C C A G T C T G A A T T C C G G G G A A C C C C C C T T A A C C A A G G C C T T T T G G T T C C G G A A A G G G N N G G C C C C T T G G C C A A A A T T T T C C C T C T T T A A T T C C G G A A G G C T G A C C A A G A A A T T A G C C T C T T T T A A A A T T C C C C C C C C C C T T G G T T A A G G C C A A T T T T A A A C C C T G C C A G C C A A G G C C G G T T A A C C A C A A G G C C T C C C G G C T G C
NL 09-03362-1 0 0 0 -9 C C G G A A A G N N A A T G T T T T N N N N C C T T C C T T A G C T G G N N A A T T G G T T C C A A T C A C G G N N A A C C A A A G G A N N T T N N C C C C T T A A G A G G N N G G G G C A A A C C C C G A T T G G N N N N A A G G N N N N N N G G A A G G N N G G N N G G C C G G G G T T A G G A N N C T N N T C G G C T C C T T C C T T A A G G A A G A N N A A G G N N G T G G T T G G T T N N T T A A N N C C N N N N N N C C A A C C C C C C T C A A C T A G N N C C T C T C N N G G A A N N G G C T N N G G N N T T G G N N C C C T C C A A G G N N T T N N G A T T T T G G G G G G C C T T A A A A T T N N G G T T N N C C N N N N T T G G G G G G G G G G C T G G A A A G T T A A C C A A A A T T A A A A G A C C G G N N N N C T C C A A C C C C N N G A A A T T C C A C G G A A A A G A A A T T N N A A C C G A C C T T G G C T C C G G T C N N C C T T T T A A N N N N T T N N N N G G A C N N G G G A G A A A C C A A C C T T C C G G N N N N A A N N A A N N C C C C G G G G T T T T C C C C A A G G G G G G A A C C N N T C A G C C G G A A T T T T G G G G A A N N C C C C T T A A N N G A G G N N C C T T N N T T T C G G A A A A G G C T N N N N T T N N A A N N G G A A C T T T C C C T C T C C G A C T C C G G A A A G T T G G T T G G A A G A N N A A C C T C T T T T N N G G N N T C T T N N C C C C T T G G C T A A G G C C A A N N C C A A A A C C G G T T A A C C G G G G C C G G N N G G C C C C G A N N G G C C C C G G T T N N
NL 09-03382-1 0 0 0 -9 T C G G C A A G C C T A G G C C T T C C C C C C T T T T T C A G T T G G G G G A C T G G T T C C G G C C A C A A A A A A C C G A A A A A C A C C C C C C C C T C G G A A G G A A A G G G C A A A C T T C A A C T A A A G G A A A G A T C G A G A G G G G A G C C G G G G G G C C G G A G T C G G A A T T C T G A T T G G T T T T T T A C T T A A G G G A A A T C G G G G A A T T T T G T G G C T G G G T G A T T C C C C G G T T C C A A C C T T C C T T G G T T G G T T T T C C T C C T A G A A T T A G C T T T G G A C C C G G T T T T C C T T G G A A G G T T T C A A T T T T T G N N G G T T N N G G A G T T G A G G T T A A C C T T T T C C A A G G G G A A G G C T G G N N A A T T G G C C G G G G T T A A A A G G C C G G C C N N T T C C G A C C A A T C A A G A T C C C A C A A C C G G A A G G T T C C A A C C A A G C T C G G C C C C T G T C G G C C C T C C C A A A N N C C G A A A A A C C A A A A A A A A G G C T A A C C T T C C N N N N T T A A N N G A T C C C C C G G G G T T T T C C T T G G G G A A A A A A T C A A C C A G T C T T A A T T C T G G G G G G C C C C C C T T A A C C A A G G C C T T G G G G A T C C G G A A A A G G N N G G C C C C T T G G C C A A A A T T T T C C C T C T T C G A C T C C N N A A G G T T A A T C A A G G A A T T G G C C T C C C T T A A A A G G C C T T N N C C C C T T A A C C A A G G C C N N T T C T A A A A C C G G C C G G C C A A G G T T T T T T G G N N A A A A N N G G T T C C G G T T G G
NL 09-03393-2 0 0 0 -9 C C G G C A G G C C T T G G C C T T C C C C C C T T T T T C A G T T G G G G G A T T G G C T C C G G C C A C A A A A C A C C G A A G A A A A C C C C C C C C C C G G A A G G A A A G G G A A G G T T T C A A C C A A A A A A A A G A T C G A G G G G A A A A C C A A G G G T C C G G G G T C G G A A T T C C A A T T G G T T T T T T A A T T A A G G A A A A T T G G A A G G T T T T G T G G C C G G G T A A T T C C C T A G C T C C A A T T T T C C C C G A T T A G T C T T C C C C T T A A G A T T A G T T T T G G A A T C G G T T T T C C T T G G G A G G T T T C A A C T T T G G G G G G T C G T G G G G T T A A G G T T A A C G T T T T T T A A G G G G A A G G T T G G A A A G T T G G C C G G G G T T C A A A G G C C G G C C N N T T C T A A C C C A C C A A G G T C C C C C A A C A G G A A G G C T C C G A C C A A C C T T G G T T T T T G C C G G C C T T C C C A A A N N C C A A A A G A C C A A A G G A G G G G T T G A C C C T A C G G G G C C G A N N G A T C C C C C A A G G T T T T C C T T G G G G G G G G G A T T A A C C G G C C T T A A G G C T A G G G G G C C T T T C C T A A T C A A G G A A C T G T A A A A C C G G A A G G G G N N G G C C C C T T G G C C G G T T T T T T C C T T C T T T A A T T C C G G A A G G T T A A C C A A G A A A T T A G T C T C C C T T G A A A T T T C C C T C C C C C T T G G C C G A G G C C G A T T T T G A C C T C G G C C A A C C G A G G T T T G G T A A C C C C G G T G C C T C C C G G C T C C
NL 09-03403-2 0 0 0 -9 T T A A C A A G T T T A G G C T C T C C T T T T T T T T C C A G C T A G A A A A T T A A T T C C G G C C C C A A C C C A T C G A G G G A A A C C C C C C C C C C G G G A G G G A A G G T C A A A C T T C A A T T G A A G G A A A A A T C A A G A G G A A A G C C G G A G G T C C T T A A T C G G A A T T T T G G T T G G C T T T C T A C T T G A G G A A A A T C G G A A G G T T G G T T C C T T G G G G A A T T T C C T G G C T C C A A C C T T C C C C A A T T A G T C T T C C T T C C A G G A T T G G C T C T G G C C C C G G C C T T T T T T G G G A A G C T T C G G T T T T G G G G G G C C G T G A A G T T A A A G G G A A G G C C C T T T G A G A A G G A G G T T G G A A A G T T A A T C A A A G T T C C G A G A T C G G C C G G C T C C G G C C C A C C A A G A T C T T A A G A C A A G A A A G C T T C G A T C A A G G T T A G C C C C T T C C G G C C T T C C C A A A T T T C G G C C G A A C G A G G A A A A G G T T G A N N C T C C G G G G C C G A N N G A C C T C C C G G A G T T G T A A C C A G T G G G G G A A T C G A C C G G T C T T A A T T T T G G G G A A T T T T T T C C A A C C G A G G C A T T G G G G T T C C G G G A G G A G T T A A T T C C T T A A T T A A T A C C T T C C T T C T T C A A T T G C G G G G N N C T G A C C G A A A A A T G G G T C T C C C T T G A G A T G C C T T C C T C C C T T A A C T G A A G T C A A T C C T G A A C T C T G C C A G C C G G G G T T G G G G A A C C C C A A T T C C C C C C G G T T C C
NL 09-03426-1 0 0 0 -9 T C G G C A A A C C A A T G T T C T T T C T T C C T C C C C A G T T A A G G G A T T A G C T T C G G T C A C A A A A A A C C G A A G G G A A T C T C T C C C C C A G G A A G G A A G G G C A G A C T C C G G T T G G G G G G A A G A T C A A G A G G A A G G T C A G G G G T C C G G A G T T G G G A C T C T G A T C G G C T C T C T A C C T A A G G G A A A T T A G A G G A T T T G T T G G T T G G T T A A G G T T T T G G T T T C G A C C T C T C C C A A C T A A C C C T C C T T C C A G A A T T G G C T C T G G C C T T G G T T T C T T C T A G G G G G T T T C G G T T T T G G G G G G C C T T G A A G T T A A A G T T G A C C C C C T C T G A G G A G G G G G C T G G A A A A T T A A C C G G G G C T A A A A A A C C G G T C A A C T C T A A C C C A C C G G A A T T C C C C G A A A G G A A G G T T C C A A C C G A G C T C G G T T T C T G T C A G C C C C T C A A N N T T T T G A A A G G C C A A G G A A G G A A C T G A C C T T C C N N G G C C A A N N G A T C T C C C A A G G T T G G C A C C A G G G G G G G G A T T G G C C A A T T T G A A T T T T G G G G A A C C C C C C T T A A C C A A G G C A T T T T A A A A T T G G A A A A G G T T G G T T T C C T G G T C A A A A C C T T C C T T C T C C A A C C C C G G A A A A C C G G T C G G A A G G G G A A C C T C T C T T G G G G G G T C T T T T T C C C N N A G C C A A A A C C G G C C C C A A A A C C G G T C A A C C G G G G T T G G G G G G C C C C A A G G G G T T A A G G T T G G
NL 09-03505-5 0 0 0 -9 T C G G A A A A T C T A T G C T T T T C C C C C T T C C C C A G T T A G G G A A T T G G T T T C A G T C C C A A A A C A C C A A A G G G A A T C C C C C C C T C G G G A G G G A G G G G C C G A C C C C G A T T G G G G G A A A G A C C A A G A N N A A G G T T A A G G G T C C G G A G T T G G G A C T C C A A T T G G C T C T T T C C C T A A N N A A A A T C A A A G G A T T G G T T G G T T G G T T A A T T C C T T G G T T C C A A C C T T C C C C A A C C A A C C C C C C T T C C G G A A T T G G C T C T G G C C T T G G T T C C T T C T A G G G G G C T T C G A T T T T G G G G G G C C T T A A A A T T G A A G T T G A C C C C C T C T G A G G G G G G G G T T G G G A G G T T A A C C A G A G T T A A G A G A C C G G T C N N C C C T A A C C C C C C G A A A T C C C C C G G A A A G A A A G T T C C A A C C G G G C T C G G C T C C G G T C A G C C C T T T A A N N T T T T G A A A G G C C A A G G A A G G A A C T A A C C T T C C G G G G C T A A N N G A C C C C C C G G G G T T G G C C C C G G G G G G G G G G T C G A T C A A T T T G A A T T T T G G A G A G C C C T T C T T A A C C G A G G C A C T T T A G T T C C G G A A A G G G T T G G T T T C C T A A C C G G A A T T T T C C T T C T C C G A C T C C T G A A A G C C G G T C G G G A A A G G A A C C T C T T T T G G G G G G T C T T T T C C C C N N G G C C A A A A C C G A T C C C A A A A C C T G T T A A C C G G N N C C G G T T G G C C C C G G G G G G T C A C G G T T G C
NL 09-03595-2 0 0 0 -9 T C G G C A A G T C T A G G C T C T T C C T T C T T C C C C A G T T A G G G A A T T G G T T T C A G T C C C A A A A C A C C A A A A G G A A C C C C C C C C C C G G G A G G G A G G G G C C G A C C C C A A T T G G G G G A A A G A C C A A G A N N A A G G T T A A G G T T C C G G A A T T G G G G C C C T G A T C G G C T C T T T C C C T A A G G A A A A T C A G A A A A T T T T G T G G T T G G T T A A G G T C T T G G T T T C A A C C T T C C C C A A C C A A C C C T C C T C C C G G A A T T G G C T C T G G C C T T G G C T T C T T C T A G G G G G C T T C G A T T T T G G G G G G C C T T A A A A T T A A A G G T G G C G T C C C C T G G G G G G G G G G C T G G G A G G T T A A C C A G A G T T A A G G G A C C G G T C N N C C C T A A C C C A C C A A A A C C C C A C G A A A A G A A A G T T C C G A C C G G G C T C G G C T T C G G T T G G C C C C T C A A N N T T T T G A A A G G C C A A G G A A G G A A C T A A C C T T C C G G N N T T A A N N A A C C C C C C G G A G T T G T A A T T A G T T G G G A A A T T G G C C A G T C T G A A T T T T G G A A G G C C C T T C T T A A C C G A G G C A C T T T A G A T C C G G A A A G A G T T A A T T T C C T A A C C G G A A T T T T C C T T C T C C G A C T C C T T A A A G C C G G C C G G A A A A G G A A C C T C T C T T G G G G G G T C C T T C C C C C N N G G C C A A A G C C G G C C C C A A A A C C T G T T A A T C G G N N C C G G T T G G C C C C A A G G G G C C C C G G T T G G
NL 09-04665-1 0 0 0 -9 C C G G C C G G C C A A T G T T T T T C T T C C C T C C C C A G C C G G G G G G C C G G T T T C A G C C A C A A A A A A T C A A A G G A C A C C C C C C T C T C A G G G G G A A G G T T A A G G T T T C G A C T G G A G G A G A G A C C A A G A G G G G A A C C G G G G G G C C G G G G C C G G A A T T C T G A T C G G C T T T T T A C C T G A G G G A A A T C A G A G A A T T T G G T G G C T G G G G A A T T T C T T A G T T T C A A T C T C C C T C A A T T A G T C C T C C T C C T A G A A T T G G T T C T G G A C T C A G T T T T T T C T A G A A A G T T C C G A T T T T T T A A A G C C G T G A A G T T G G G G T T G A G G C C C T T T A A A A A G G A G G C T G G A A A G C T G G T C A G A G T T A A G A G A C C G G C C N N C C C T G A C C C C C C A A A A T C C C A A G A C A G G A A A G C T T C A A C C G A C C T C A G C T T C T G C C G G C C C T C C C C A A T T C C G A A A G A C C A A G G G A A A G G T T G A C C C C A C G G N N C T G A C C G A T C C C C C G G A G C T G G A A C T A G G G A A G G A A C C A A C C A G C C T G G A G G C T A G G G A G T C T T C C T T A A T T A A A G A A T T T T A G A T C C G G G A G G A G N N G G C T C C T T G G C C A A A A C T T T A A C T C T T C A A T T C C G G G G A G C C G A C C G A G A A A T T A A T C C C C C T T A A A A T G T C T T C C T T C C N N A G T T G A G G T C A A T T T T A A A C T T G G C C A G C C A A G G C C T T G G G G C C A A A A G G G G C C C C G G T T C C
NL 09-04988-2 0 0 0 -9 T C G G C A A G T C T T T G N N C T T C C T T C T T T C C C A G C T G G G G G A C T G G T T N N G G C C A C A A A A A A T T A A A G G A A A T C T C T C C C T T G G A A G G A A G G T T C A G A T T C C A A C C N N N N G G G A A A T C A A G A N N A A G G C C G G G G N N C C G G G G C C G G G G C C N N A A C C G G T T T T T T C C T T A A G G G A G G C C N N A A G A T T T T T T G G T T A G T T A A G T T C T T G G C T C C A A C C C C C C T C A A C T G G N N T T C C C C C T G G A A N N G G N N T T G G N N T C G G T T T T T T C C A A G A G G T T T C G A T T C T T G A A G G T C G G G G A G T T A A G G T T G G G G T C T T C T N N A A A A G G G G C C G G A A N N N N A A T T A G G G T T C A A A G A C C G G C C N N C T C C G A C C C A T C N N G G T C C C C C A A A A G G A A A A C C C C A A C C G G G G T T G G C C C C G G T C G G C C C C N N A A A A T T T T A A A A A A C C A A A A G A A A N N N N A A C C C T C C G G G G N N A A N N G G C C C C C C G G A A C C G T C A T T G G N N A G A A N N T T A A C C G G C C T G A A G T C T G G G G G G C C C T C C C T A A C C A A A G C A T T T T N N A A C C G G A A G G G G N N G G T T T C N N A G C C A A A A C T N N C C N N C T C C G A T T G C G G A A G G C T G G C C A A A A A A N N A A T T N N T T T T A A A A T G T C C T C C T C A C T T A G C T G A G G C C G G N N T T A A C C C C N N C C G G C C G G G G T C G G T T G G N N A C G G G G C G C C C C A G T T C C
NL 09-05081-3 0 0 0 -9 C C A G C C N N T C T T N N C T C C T C C C C C N N C C N N A G C T G G G G G A C C A G N N N N A G C C A A N N C A A A T T A A N N N N A A C C C C C C C C N N G G A A A G G A A G G G A A G G N N N N N N N N N N N N G G N N A A T T N N G A N N A A A A N N N N A G G T N N G G G G C C N N G A T T N N A A N N G G C T T T C T C C N N G A A G G A G A T C G G A G N N T T T G G T C C T T G G N N A A G T T T N N A G N N T C A A N N T C T T C C N N N N G G N N T T C C C C C T G G G A T T G G C T N N A A A C C C A G C T C C N N C T N N N N A G C T N N A A T T C C N N G G A A C C N N A A G G T T N N G G G T N N C C N N C T N N G G N N A A N N G G C C T G A A A A C C A G T T A A A G T T N N N N A A N N G G C C N N N N C C N N C C N N T C G A G G T T C C N N N N N N G G A A N N C C N N A A T C G A G G N N A G N N N N N N C C A A C C C C T C C A G A G G N N G A C A N N C C G A A A G G G A G G N N G A T C C T A C A A A G T T N N C C N N T C N N N N N N N N C C G G A A N N A A G G N N A A N N C C N N T C N N T T N N G A G G C C G G G G G G T C C C C C C T N N C C A A N N C A C T T T A A A A T C N N G G A A N N C C N N C C T C C C A G N N G A A A T T C C C C N N C C T T N N C C G C G G N N N N N N N N N N G G N N N N T G A G N N T C N N N N G G G A N N N N N N C C T T A C N N A G N N A A N N C C A A C C T T G A A C T C N N C C N N C C G G A G T C G G N N A G T C C C G G G G C G T C C C G G N N G G
NL 09-1178-1 0 0 0 -9 T T G G A A A G C C T A G G C T T T C C C C C C T T T T C C A G T T G G G G G G C C G G T T C C G G C C C C A A A A A A T C G A A G G A C A C C C C C C C C T C G G A A G G A A G G T T C C G G T T T C G A C T G A A A G G A A A A C C A A A A N N A A G G C C A G G G G G C C G G A G C C G G G A C T C C A A C C G G T T T T T T A C T T A A G G A A A A C C G G A G A A G G T T G G G G C T A A T T A A T T C C C C G G C C N N A A T C C C C C T C A A T T G G T C T T C C C C C T G G G A C T A G C C T T G G A C T C A A T T T C C T C T A G G A G G T T N N G A C T C T T T A G G G T T T T G G G G T T A A G G G T G A G G T C C T C T A A A A G G G A G G C T G G A A A G C C G G C C A A G G T T A A N N A A C C G G T T N N C C C T G A C C C C N N A A G G T C C C A C A A C A G G G A A A C C C C A A C C G A G G T C A G C C C C T G T T G G C C C T T C A A A A N N T T A A A A A A C C A A A A A A A A G G T T A A N N C T C C N N G G C T A A N N G A C C C C C C G G A A C C N N C C T T G G G G A A A A A A C C A A C C G G C C T T A A G T T T G G G G G G C C C C C C C T A A C C A A N N A A T T G G N N A A C C A G A A G G G G T T A G C C C C T T G G C C A A A A T T T T A C C T C T C C G A T T C C G G A A A G C T G G T C G A N N A A T G A A T C T C T C T T G G A A T G T C C T C C T C A C N N G G T T A A G G T T G G C C C C G G C C T T G G C C A G C C A A G G C C G G G G G G C C C C G G G G G G N N C C G G T T C C
NL 09-1466-1 0 0 0 -9 C C G G C A G G T T T T G G T T T T C C T T C C C C C C C C A G T T G G G G G A T T A G C T T C A G C C A C A A A A C A C C A A A G G G A A C C C C C C T T T C A G G G A G A A A G G T C A G A C T T T A A C T G G G G A A A A G A T C G A G A G G A A G G C C G G G G T T T C T G A A T C G G G A C T C C A A C C G G C T T T T T A C T T A A G G G G A A T C A G G G A A G T T T T T G G C T G G G T A A T T C C T T G G C T T C A A C C T C C C T C G A T T A A C C T T C C T T C T A A G A C T G G C T C T G G A C C C A G T T C C T T C T A G G A A G T T C C A A C T T T T T G G G G C C T T G A A G T T G G G G G T G G G G C C T T T T G A G A G G G G G G T T G G A A A A T T A G T C A G G G N N A A G G G A C C G G T C N N C T C T A A C C A A C C A A G A T C C C A C G G A A G G A A A G C T T C A A C C G G C C T C A G T T T C T T T T G G C C C T C C C A A A T T T C A A A A G A A C G A A G A A A A G G T T G A C C T T C C G G G G C T G A N N G G C C C C C C G G A A T T G T C C C T G G G G A G G A G A T T G A C C A A T C G G A A T T C T A G G G G G C C T T C C T T A A C C A A N N C A C T T T G G A T C C G G G A G G G G T T G G T T T C T T G G T C G A T A T T T T A C T T C T T C A A C T C C G G A A G G C T G A C C A A G A A A T G G G C C T C C C T T G A A A T G C C C T C C C C C C N N A G C T A A A G T T A A T C C T G A A A T C T T C C G G T T G A G G T C G G G G A G C C A A G A G G G G N N C C G G C T G C
NL 09-148-3 0 0 0 -9 C C A G A A G G T C A A G G T T T T T T T T C C T T C C C C A G C T G G G G G G C C G G T T T T G G C C C C G A A A A A C C G G A A A A C A C C C C C C C C T C A A G G G G A A G G T T A A G G T T T T A A T T A A A A G G A A A A T C G A A A G G A A G G C C A A G G G T C C G G A G C C G G A A T T C T G A C C G G T T T T T T A A T T A A G G G A A A C C G G A G G A T T T G G T G G T T A G G G A A T T C C C T A G T T T C A A C C T T C C T C G G T T G G T C T T C C C C T T A G A A T T A G T T T T G G A A C C A A T T T C C T C C A A G G A A T T C C G A T T C T T G G G G G C C G G G G A G T T A A G G G T G G G G T C C T C C A A G A G G G A G G C C G G A A A G T T G G C C A A G G T T A A A A G A C C G G C C N N C T C T A A C C C A T C A A G A C C C C A C A A A A G G A A A G C T T C A A C C G A G C T C A G T T T C T T T C G G C C C T T C C A A A T T T C A A A A G A A C G A G G A A G A G G T T A A C C T T C C G G G G T T A A N N G A T C C C C C G G G G C T T T C A T T G G G G A A A A G A T T A A T C A G C C T T A A G G C T G G G G G G C C T T T T C C G G N N G G G G C A C T T T A G A T C C A G A A A G G G T T G G C T C C C T A G C C A A A A C T T T A C C T C T C C G A T T C C G G G A A G C C G A T C G A A A A A T G A A T C T C C C N N G G A A T G T C T T C C T C A C N N G G T T A A G G T T G G C C C T G A A C C C T G C C A G C C G A G G T T G G T T G G C C C C G G G G C G C C C C G G T T C C
NL 09-153-1 0 0 0 -9 C C A G C A N N C C A A G G T T C T C C C C C C T T N N N N A G T T G G G G N N C C G G T T T C G G C C A C G A A A A A N N N N A A A A C A C C C C C C C C T T G G A A G G N N G G N N A A G G T T T C G A T T G A A G G G G A A A T C G A A A G G A A G G C C A G G G G T C C G G G G N N G G G A C T C T G A C C G G T T T T T T A C T T A A G G N N A A T C A G G G N N T T T T N N G G N N G G T T A A T T C C C T A G C T C C A A T C T C C C T C G A T T A G T C T T T C T C C T A G A A T T A G N N T T G G C C N N G G T T T C T T N N N N G A A G T T C C G A T T T T T G A G G G N N G G G A A G T T G A G G T T G G G G C C C T N N A A N N A G G G A G C T G G A A A A C T G G C C A A G G T T A A G A N N C C G G C C N N C T C T A A C C C A C C A A G G T T C C A A G A A A G G A A N N C T C C A A C C A A G C T C G G N N C C G G T T G G C C C T C C A A A A T T N N G A A A A A A C G A A G G A G G N N T T A A N N T T N N N N G G N N A A N N N N T C C C C C A G G G C C T T A A C C N N T G G G G G N N C C A A T C A G T C T T A A G G T T G G G G G G C C C T T C C T G A C C N N G G C A T T T T A G N N C C A G A A A G G G T T G G C T C C C T A G C C A A A A N N T T C C C T C T N N G A T T C C G G A A G G C T G G C C A A A A A A N N A G C C T C N N N N N N A A T G T C C T C C T C A C T T N N T T A A N N N N G G C C C T G A A C C C N N C C N N N N G A G G T T G G T T G G C C C C G G G G N N N N C C G G T T C C
NL 09-153-2 0 0 0 -9 C C G G A A A G T T A A G G T T T T T C C T T T C T C C T C A G T T A A G G G A T T A A C T C C G G T C C C G A A A C A C C A A G G A A C C C C C C C C C C C C G G G A A G A A G G G T C A A A C T T C G G T T G A A G G A G G G G T C A A G G G G A A G G C C G G G G G T C C G G A G C C A G G G C C C T G A C C G G C C T T C C A C T T A A G G A A G A T C G G G G G A T T T G T T G G C T A G T T A A G G C C C T A G C C T C A A C C T T C C C C A A T T G G C C C T C C T C C T A G G A T T A G T T T T G G A C C C A A T T C C C C C C A A A A G G T T T T G G T T C C T G A G A A C C T T G A A G T T G A G G T T G A G G C C C C C T A A G A A G G G A G T T G G A A G G T T G G C C A G G G T T C A G A G A T C G G C C N N C T C T A A C C A A C C G A A A T C C C A A A A C A G G A A A G C T T C G A C C A A C C T C A G T T C C T G C C G G A C T T T C C C A A T T C C G G C A G G A C G A G G G G G A G G T T G G C C T T A A G G G G C C G A C C A A T C C C C C G G A G C T G T C A C T G G G G G G G A G A T C A A C C G G C C T T A A G T C T A A A A A A C C T T C C C C A A C C A A A A A A T T T T G G T T C C G G A A A G G G N N G G T T T C C C G G C C A A A A C C T T A C T T C T T C G G T T C C G G A A A G C C G A T C A A A A A A T T G G C C T C C C T T N N A A G G C C C T C C C C A C N N G G T T A A G G C C G A T T T T G A A C C C G G C C A G T C G A G G T T G G G T G G C C A C G G G G G G N N C C A G C T G C
NL 09-153-4 0 0 0 -9 C C A A C A A G C C A A G G T T T T T C C T C C T T T C C C A G C T G G G G G G C C A G T T T T G G T C C C G A A A A A C C G A A G G A A A T C T C T C C C T T G G A A G G A A G G T T A A G G T T T T A A T T A A A G G G G A A A T C G A G A G G A A G G C C A G G G G G C C G G A G T C G G G A C T C T G A C C G G T T T T T T C C T T A A G G G G A A C C A G A G A A T T T T T T G G C T G G G T A A T T C C T T A G C T C C A A C C C C C C T T A A T T G G C C T T T C T C C T A G A A T T A G T T T T G G C C C C G G T T T C C T C T A G A A G G T T T C G G T T C T T G A G G G T C G T G A A A T T G A G G T T G A C G T T C T T T A A A A A A G G A G C T G G A A A A C T G G C C A G A G T T A A A A A A C C G G T C N N C C T T A A C C C A T C A A G A T T C C A A G A C A G G G A A A C C C C A A C C G A G C T T G G T T C C T G T T G G C C T T C C C C A A T T T T A A A A A A A C G A A G G A G G G G T T A A C C T T C C G G G G T T A A N N G A C C C C C C A A A G C C G T A A C T G G T T G G G A G G T C A A T C G G C C T T A A G T T T A G G G G G C C C C T C C T G A C C G A G G C A T T T T A G A A T C G G A A A G G G N N G G C T C C C T A G C C A A A A C T T T C C C C C T C C G A T T G C G G A A G G C C G G C C A A G A A A G G A G C C T T C C T T G G A A G G T C T T C C T T A A N N A G T T G A G G T C G A T C C T A A C C C C G G C C A A C C A A G G T T G G T T G G C C C C G G G G C C N N C C G G T T C C
NL 09-1712-1 0 0 0 -9 T C G G C C G G C C T T G G C C T T T C C T C C T T T C C C A G C T G G G G G A C T G G T T C C G G C C A C A A A A C A C C G A A G A A A A C C C C C C N N T C G G A A G G G A A A G T C A A A T T T C A A C C G A A G A A A A G A T C G A G A N N G G G G C C A A G G G T C C G G G G T C G G G A C T C C A A T C G G T T T T T T A C T T A A G G G A G A C C G G A G A A G T T G G G G G T T G G T T G A T T C C T T G G T T C C A A C C T C C C T C G G T T A G T C T T C C T C C C A G A A T T A G C T T T G G C C T T A A C T T C T T T T G G A A G G T T C C A A T T T T G G G G G G T T G G G G A G T T G G G G T T A A G G T C T T C T G A A A G G A A G G C C G G A A A A T T A G T C A G G G T T C A G A G A C C G G C C A A C T C C G A C C C A C C A A G A T C C C A A A A C A G G A A A G C T C C A A C C A A G G T T A G C C C C T G T T G G C C C T T C C A A A T T T C A A A A A A C C A A A A A A G G G G T T G A C C T T C C N N N N T T A A N N A A T C C C C C G G A G C T T T C A C T G G T T G G A A G G T C A A T C A G T C T T A A G T T T G G G G A G C C C C C C T T A A C C A A G G C C T T G G G G A T C C A A A A A G G G T T G G C C C C T T G G C C A A A A T T T T C C T T C T C C A A T T C C G G A A G G T T A A T T A A G A A A T G A G C C C C C C N N A A A A T G C C C C T T C C C C T T A A T T A A G G T C G A T C C T A A A A C C T G T C A G C C A A G G C C G G T T A A C C C C A A G G G G N N C C G G C C C C
NL 09-1769-4 0 0 0 -9 C C A G C A G G C C A A G G T T T T T T T T T C C C C C C C A G T T G G G G G A C T G G T T C C G G C C A C G A A A A A C C G A A A G A C A C C C C C C T T C C G G A A G G G G G G G T A A G G T T C C A A T T A A A G A A A A A A T T A A G A G G G A A A C C A G G G T T C C G G A G C C A A G A C T T T G G C C G G C C T T T T C C T T A A G G G G A A C C G G A A A A T T T G G T G G C C G G T T A A G G C C T T A A T T C C A A C C T T C C C C G A T T G G T C T T C C C C C T A G A A T T A A T T T T G G A C T C A A T T C C C C T T G G G G G G T T C C G A T T C T G G G G G G T C G G G G G G T T A A G G T T A A G G T C T T T T G A G A A G A A G G C C G G A A A G T T G G C C A G G G T T A A G A G A C C G G C C N N T T C T G A C C C C C C A A G A T C C C A A A A C A G G A A G G T T C C A A C C A A G G T T G G T T T C T T C C G G C C C T T T C A A A T T C C A A A A A A C C A A A A G A G G G G T T G A N N C T C C N N G G C T G A N N G A C C C C C C A G A G T T T T C A C T G G T G G G G A G A T C A A C C A G T C T G A A T T C T G G G G G G C C C C C C T T A A C C A A G G A A C C T T A A T T C C G G A A A A G G T T G G C C C C T T G G C C A A A A T T T T C C T T C C T T A A T T C C G G A A G G T T A A C C A A G A A A T T A G C C C C T C T T A A A A T T C C C C C C C C C C T T G G T T A A G G C C A A T T T T A A A C C C G G C C A A C C A A G G C C T G T T A G C C C C G A G G C C T C C C G G C T G C
NL 09-189-1 0 0 0 -9 C C A G A A A G T C T A G G C T T T T T T T C C T T T T T C A G T T G G G G G G C T G G C T C C A G C C A C A A A A A A C C A A A A A A A A C C C C C C C C T C G G A A G G A A A A G G A A G A T T T C A A C C A A A G A A A A A A C C A A G A N N G A A A C C A G G G G G C C G G G G T C A G G A C T C T G A T T G G C T T T T T A A T T A A A G G G G A C C G G G G A A T T T G G T G G T T G G T T G A T T C C C T G G T T C C A A T C T T C C C C G A T T G G T C T T C C C C C T G G A A T T A G C T T T G G C C T C A G T T T C C T T T G G A A G G T T C C G A T T C T G G G G G G T C G G G G A G T T G A G G G T G A C G T C C T T T G A G A G G A A G G T T G G A A A G T T G G C C G G G G C T C C A A G A C C G G C C N N C C C T G A C C C A T T A A G G T T C C A C A A C A G G A A G G C T C C A A C C A A G G T T G G T T T T T T T C G G C C C T C C C A A A T T T C A A A A A A C C A A A A A A G G G G T T G A C C C T C C N N G G C T G A N N A A C C C C C C A A G G C T T T C A C T G G T G G G A A G A C C A A C C A A T C T T A A T T T T A G N N G G C C C T C C T T A A C C A A G G C A C T T T A G A A C C A G A A G G G G T T G G C C C C T T G G C C A A A A T T T T C C C T C T T C G A T T C C G G A A G G T T A A T C G A A A G A T G A A T C T C T C T T A A A A T G T C C C T C T C C C T T G G C T A A G G T C G G T C T T A A C C C C G G C C G G C C A A G G C C G G T T G G C C A A A A G G G G N N C C G G T T G G
NL 09-1982-1 0 0 0 -9 C C G G A A A G T T A A G G T T T T T C C T T T C C C C T C A G C T A G G G G A T T A G C T C C G G C C N N G A A A C A T C G A G G A A C A C C C C C C C C C C G G G A A G A A A G N N A A A A T T T T G G T T A A G G A A G A N N T C A A G A N N G A G G C C G G G G G G C C G G A G T C G G G A C T C T G A C C G G C C T T T T A C T T A A A G A A G A T C N N G G G G G T G G G T G G C T G G G T A A G T C C C T A G C T C C A A C C T T C C C C A A T T A G C C T T T C T C C T A G G A C T A G C T T T G G A C C C A G T T T T T T T T G G A A G G T T C C G A C C C C G G G G A A C C T T G G A A T T G A A G T T G A G G T C N N C T A A G A A A A A A A T T G G A A A G T T A G C C A G A G T T C A N N A A C C G G C C N N C C C T G A C C A A C C A A G A T C C C A A G A C A A G A A A A C T T C G A C C G A C C C C G G T T C C T G T C G G C C T T C C A A N N T T C C G G C A G G A C G A G G G A G A G G T T G A C C T T A A G G G G C T A A C C A A C C C C C C G G A A C C G T C A C T G G T G G G G A G A C C A A C C A G C C G G A A G G C T A A A G A G C C T T C C C C A A C C A A A A A A T T T T N N A T T C G G A A A G A G T T G G T T T C C C G G C C A A A A C T C T C C C T C T C C A A T T C C G G G G A G C T G A T C A A A A G A T T G G T C T T C C T T G A A A T G C C C C C C C C A C N N A G T T G A A G C C G A T T T T A A A C C C G G T C G G T C G A G G T T G G G T A G C C C C G A T G G G N N C C A G T T G C
NL 09-2070-2 0 0 0 -9 T T G G C C G G C C T T T T T T T T T C C T T C T T T C C C A G C T G G G G G A C T G G T T T C G G C C C C G A A A A A C C G G A A G A C A T C T C T C C C T T G G A A G G A A G G T T A A A A T T C C G A C T G G A G G G G A A A T T A A G A G G A A G G C C G G G G G G C C G G G G C C G G G A C T C T G A C C G G T T T T T T A C T T A A G G G G A A T C A A A A A A T T T G T T G G C C A G T T A A T T C C T T G G C C C C A A T C T C C C T C A A C T G G T C T T T C C C T T A G A A T T A G T T T T G G C C C C A G T T C C T T C C A A A A G G T T C C A A T T T T G G G G G G T C T T G A G G T T A A G G T T A A G G C C T T T T A A A A A G G A A G T T G G N N A A T T G G C C A A G G T T A A A A G A C C G G C C N N T T C T A A C C C C T T A A G G T C C C A A A A A A G G A A A A C C C C A A C C A A C C T T A G T T C C G G T T G G C C C T T C A A A A T T T C G A A A G A C C A A G G A A A A G G T T A A N N C T C C N N N N C C A A N N A A C C C C C C G G A A C T G T C A T T G G G G A A G A G G T C G A T C A G C C T T A A T T C T G G G G G G C C C C C C C C A A C C G A A G C C T T T T G G T T C C A A A A A G G G N N G G C T C C C T A G C C A A A A C C T T C C C C C T C C G A T T G C G G A A A G C T G A C C G A G A A A T G G G C C T T C C T T G G A A G G T T T T C C T C C C T T A A T T G A A G C C A A T T C T A A C C T C T G C C A A C C A A G G T T G G T T G G C C C C G G G G C C N N C C A A T T C C
NL 09-2070-3 0 0 0 -9 T T G G A A A A C C T A G G C T T T C C C C C C T T T T C C A G T T G G G G G G C C G G T T C C G G C C C C A A A A A A C C G G A A A A C C C C C C C C C C T T G G A A G G A A A G G T C A G A T T T C A A C T G G A G G G G A A A T C A A G A G G A A G G C C G G G G G G C C G G A G C C G G G A C T C T G A C C G G T T T T T T C C T T A A G G A A A A C C A G A G A A G T T T G T G G T T A G T T A A T T C C C T A G C T T T A A C C C C C C T C A A T T G G T C T T C C C C C T G G G A C T A G C C T T G G A C T C A A T T C C C T C T A G G G G G T T C C G A C T T T T T G G G G T T T T G G A G T T A A G G G T G G G G T T C T C T A A A A G G A A G G C C G G A A A G C T A A T T A A G G T T C A G A G A C C G G T C N N C T C C G G C C A A C C A A G G T C C C A C A A A A G G A A A A C C C C A A C C A A C C T T A G C T C C T G T C G G C C T T T C A A A A T T C C G A A A A A C C A A A A A A A A G G T T A A C C C T C C N N G G C T A A N N G G C C C C C C N N A A C C G T C A T T G G T G A G A A G A T C A A C C G G C C T T A A T T C C G G G G G G C C C C C C C C A A C C A A A A C C T T T T G G A A C C A A A A G G G G N N G G T T C C C C A G C C A A A A C T T T C C C T C T C C G A T T G C G G A A A G C T G A T C G A G A A A T G A A T C C C T C T T G A A A G G T T T T C C T C A C T T A G T T G A G G T C G A T C T T A A C C C C T G C C A A C C A A G G T C G G G T A G T C C C G A G G C C C C C C G G C T C C
NL 09-2118-2 0 0 0 -9 C C G G A A A G C C A A G G T T T T T C C T T C C T T C C C A G T T G G G G A A C T A G C T C C G G C C C C A A A A A A C C G A A A A A C A C C C C C C C C T T G G A A G G G A G G G T C A G A T T T C A A C T A A A G A A G A G A T C G A G G N N A A G G C C G G G G G G C C G G G G T C G G A A T T C T G A T C G G T T T T T T C C T T A A G G A A G A T T G G A G A A T T T G T T G G T T G G T T G A T T C C C C G G C C C C A A T T T T C C T C G A T T G G T T T T C C C C C T A G A A T T A G C T T T G G C C C C A A T T T C C C T T G G G A G G T T C C A A T T T T T G G G G G T T G G G G G G T T G A G G T T A A C G T T T T C T A A G G G G A A G G C T G G A A A A T T G G C C A A G G T T A A A A G A C C G G C C A A C T T T G A C C C C C C A A G G C C T C A A A A A A G G A A A G C T C C A A C C A A C C T T A A C T T C T T T C G G C C C T C C A A A A T T C C A A A A A A C C A A G G G A G A G G T T A A C C T T C C N N N N T T A A C C A A C C C C C C A G A G C T T T C A C T G G T G A G A A G A T C A A T C A G C C T G A A G T C T A G G G A G C C C C C C T T A A T C A A G G C A C T G T N N T T C C G G A A A G G G N N G G C C C C T T G G C C A A A A C T T T C C T T C T C C A A T T C C G G A A G G T T A A T C A A A A A A T G A G C C T C T C T T A A A A T G C C C T C C C C N N T T A G T T G A G G T C G G T C T T A A A C C C T G T C A G C C A A G G C C G G G G A A T T C C A A G G C C N N C C G G T T C C
NL 09-222-1 0 0 0 -9 C C G G A A G G C C T T G G C C T T T C C T T C C T T C C C A G T T G G G G G G C T G G C C C C A A C C C C A A A A A A C C G A A A A A C A C C C C C C C C T C G G A A G G G G A G G T A A G G T T T C A A C T A A A G A A A A A A T C G A G G G G G G G G C C G G G G T T C C G G G G T C G G A A T T C C A A T T G G T T T T T T C C T T A A G G G G A A C C G G A G A A T T G G G T G G C T G G T T G A G G C C T T A A T T C C A A T C T T C C T C G G T T A G T T T T C C T C C C A A A A T T A A T T T T G G C C T T G G T T T T C C T T G G G G A G T T T C A A T T T T G G G G G G T C G G G G G G T T A A G G G T G A C G T C T T T T A A A A G G A A G G C T G G A A A G T T G G T T G G G G T T A A G G G A C C G G C C N N C C C C A A C C C A T C A A G A T C C C A C A A A A G G A A G G T T C C A A C C A A G G T T G G T T T C T G T C G G C C C T C C C A A A T T T T G A A A A A C C A A A A G A G G G G T T A A N N C T C C N N N N T T A A N N G A C C C C C C G G A A T T T T C C T T G G G G A G G A A A T C A A C C A G T C T G A A T T C C G G G G A G C C C C C C T T A A C C A A G G C C C T T T A G T T C C G G A A G G G G T T G G C C C C T T G G C C A A A A T T T T C C C T C T T T A A T T C C G G A A G G T T A A C C G A G A A A T T A G C C T C T C T T A A A A T T C C C C C C C C C C T T A G C T A A G G T C G G T T T T G A A C C C G G C C A A C C A A G G C C G G T T A A C C A A A A G G C C N N C C G G T T G G
NL 09-222-2 0 0 0 -9 C C G G C A G G C C A A G G T T T T C C C C C C C T T C C C A G T T G G G G G A C T G G T T C C G G C C A C G A A A A A C C G A A A G A C A C C C C C C T T C C G G A A G G G G G G T T C A G G T T C C A A C T A A A G A A A A A A C C A A G G N N G G A A C C G G G G T T C C G G A G C C A A G A C T T T G G C C G G C T T T T T A C T T A A G G G A A A T C A G A G A A G T T G G G G G C T A G T T A A G G C C T T A A T T C C A A C C T T C C C C G A T T G G T C T T C C C C C C A G A A T T A A T T T T G G C C T T A G T T T C C C T T G G G G G G T T C C A A T T T T G G G G G G T T G G G G G G T T A A G G G T G A C G T C T T T T A A A A G G G A G G C C G G A A G G T T G G C C G G G G T T A A G A G A C C G G C C N N T T C T G A C C C C C C A A A A T T C C A C A A C C G G A A G G T T C C A A C C A A G G T T A G T T C C T T T C G G C C C T T C C A A A T T T C A A A A A A C C A A A A G A G G G G T T A A C C C C C C N N G G C C G G N N G A C C C C C C A G A G T T T T C A C T G G T G G G G A G A T C A A C C G G C C G G G A T T C T G G G G A G C C C C C C T T A A C C A A G G C A T T T T A G T T C C G G A A A A G G T T G G C C C C T T G G C C A A A A T T T T C C T T C C T T A A T T C C G G A A G G T T G A C C A A G G A A T T G G C C C C C C N N A A A A T T C C C C C C C C C C T T G G T T A A G G T C G A T T T T A A C C C C G G C C A A C C A A G G C C G G T T A A C C C C A A G G C C T T C C G G C C C C
NL 09-2237-1 0 0 0 -9 C C G G A A G G C C A A G G T T N N T T T T T T N N C C C C A G T T A A G G G G T T A A T T C C G G T C A C N N A A A A C C A A G G G A C A C C C C C C C C C C G G G G G G N N G G G T A A G A T T T C G G T T G A A G G A G A G A C C A A G A G G G A G G T C G G G G T T C C T G A G C C A G A A T T C C A A T C G G C T N N C T A C T T A A G G G G G G C C G G A G A A T T G G N N G G C C A G G T A A G G C C T T G G C T C C G A C C T C C C C C A A T T G G C C T T C C C C N N A A A A C T A A C T N N G G A C C C A G T T T T N N C C A A A A G G T T C C A A C T C C T G A G A A T C T T G G A A T T A A G G T T G G G G T T C C T T A A A A G G G G A G T T G G A A G G T T A G C C A G A G T T C A N N A A C C G G C C N N C T C C G A T C A A C C A A G G T C C C A A G A C A G G A A A A C C C C G A C C A A C C T C N N T T C C G G C C G G A C T T T C N N A A T T C C N N C A G A N N G G G G G A G G N N T T G G C C C T A C G G G G C T G G C C A A C C C C C C G G A G C C T T C A T T A G T G G G G A G G T C A A C C G G C C T G A A G T N N A A G G G G C C C C C C T T A A C C G G A A A A T T T T N N A T C C G G A A A A A G N N A G T T T T C C G G C C A A A A C T T T A C T T C T T T G G N N C C G G A A G G C C G A T C G A A A A A T G G G C C T T C C T T A A A A T G C C C T C C C C C C N N G G C C A A A G C C A A T T T T G A C C C C G G T C G G T T G A G G T T G G N N A G C C C C G A G G G G N N A C A G T T G C
NL 09-2237-2 0 0 0 -9 C C G G A A A G C C T T T G C T T T C C C C T C C T T C C C A G C T G G G G A A C T A G C T C C G G C C A C A A A A A A T C A A A A A A A A C C C C C C C C T C G G A A G G G A A G G G C A G G T T T C A A C T A A A G A A G A G G T T G G G G G G A A A G C C A G G G G T C C G G A G C C G G G A C T C T G A C C G G C T T T T T A C T T A A G G G A G A C C G G A A G A T T T G G G G G T T G G T T A A T T C C C C G G T T C C A A T C T T C C T C G G T T N N T C T T C C T T C C A A G A T T A G C C T T G G A A T C A G T T T C C T T T G G G A G G T T C C A A T T T T G G G G G G T T G G G A G G T T N N G G T T A A C G T C C T C T G A G A A G G G G G C C G G N N A G T T G G T C A G G G T T C C A A G A C C G G C C N N T T C T A A C C A A T T A A G G T T C C A A A A C A G G A A A G C T C C A A C C G A G G T T G G C T T T T T T C G G C C T T C C C C A A T T T C N N A A G A C C A A A G A A G G G G C T G G C C C T A C G G G G T T A A N N G A T C C C C C A G G G T T T T C A T T G G G G A A G G A A T C A A C C A A T T T T A A T T C C A A G G A G C C C C C C T T G A C C A A G G C A C T T T A G A T C C G G G A A A A G T T G G C T T C T T G G C C A A A A C T T T C C T T C T T C A A T T C C G G A A G G T T A A C C G A A A G A T G A G C C T T T C T T G A A A T G T C C C T C C C C C N N G G C C A A G G C C G A T T T T G A A C T C T G C C A G C C A A G G C C G G T T A A C C C C G G G G C C N N C C G G C C G G
NL 09-2426-1 0 0 0 -9 C C G G C A A G C C T A G G C T T T T C T T T C C T C C C C A G T T A G G G N N C T A G C T C C A G C C N N A A A A A A C C G A A G G A C C C C C C C C T C C C G G A A G G A A A A T T C C G A T T C C G A T T A A A G A A A A A A T T G G G G N N G G A G C C G G G G T T T C G G A G C C A G A A T T T T G G C C G G C C T T T T A C T T A A A G G G A A T C G G A G A A G T T G G G G G C T A G T T A A G T C C N N N N T T C C A A T T T C C C C C G A T T A G T C T T T C T C C T A G G A T T A G C T T T G G A C T C G G T T T T C T T T G G G G G G T T C C G A T T T T G G G G G G T T G G G G G G T T A A G G G T G A C G T C T T C T G A A A G G A A G G C T T G A A A A T T G G T C G G A G T T A A A A G A C C G G T C N N C C C T G A C C C A T C A A G G T C C C A C A A C A G G A A G G T T C C A A C C A A N N T T G G T T T C T G T C G G C C C T T C A A A A T T T T G A A A G A C C A A A G A A G G G G T T A A N N T T C C N N G G C T G A C C G A C C C C C C A G A G C T T T C C T T G G G G A G G A A A T C A A C C A G C C G G A A T T C T G G G G A G C C C T C C T T A A T C A A G G C A T T G T A G A T C C G G G A G G G G T T G G C C C C T T G G C C A A A A C T T T C C T T C T T C A A C T C C G G A A G G C T A A C C A A A A A A T T A G C C C C C C N N A A A A T T C C C C C C T C A C T T G G C T A A G G T C G G T T T T A A C C C C G G C C A G T C G A G G T C T G G T A G T C A C A A G G G G T C C C G G C T G C
NL 09-2483-1 0 0 0 -9 C C A G C A G G C C N N G G C T C T C C N N N N N N N N N N A G C T G G G G G A C C G G T T C C G G C C N N N N C A A A N N N N A G G A C A N N C C C C N N T T G G N N G G A A G G N N A A N N C T C C G G C T A A N N A A N N G G T C G A G G A G G A G G C C A G G G G T C C N N N N C C N N G A T T N N A A T C G G T T N N T T N N T T A A G G N N N N T C N N A G N N N N T G N N N N N N A G G G A A G T C C C T G G C T T C A A T C N N C C T C G A T T A A T C N N C C C C N N A A N N T T A G T T N N G G N N N N N N T T C C N N C T N N A A G G N N C C G A N N N N N N G G G G T C G T G A N N T T N N G G N N N N G G T C T T C T G G N N G G G A G G N N G G A A G G C T A G C C N N N N N N A A N N G A N N G G C C N N T T C C N N C C C A N N A A A A N N C C A C N N A A G G G A N N C C C C A A C C G A G C T C N N N N N N T G T C N N C C T T T T N N A A T T T C G G A A G G C C N N G G G A G G G G N N N N N N C C C C N N G G C C N N N N A A C C C C C C G G A A C C G G C A T T G G T G A G A A N N T C N N N N N N N N T G A A N N C T G G G G G G C C C T N N T T N N C C A A N N N N C T T T N N A T C C A G A A A A G G C C A G C T C C C T G G C C A A A A C T N N C C T T C T C C A A N N N N G G N N A G C T N N T C N N G A G A G G A G N N T C T C N N A A A A N N C C C T T C T C A C N N G G T T N N N N C C G G N N C T G A N N N N N N C C G G T C G A G G T C G G G G A G C C C C A A G G G G N N N N G G C T C C
NL 09-2483-3 0 0 0 -9 C C G G C A G G T T A A G G C T T T C C C T C C C T C C C C A G C C A G G G G A C T A G C T T C G G C C C C A A A A A A T C G A A G A A C A C C C C C C T C T C G G A A A G A A A G G G C A G A T T T C A A T T G A G G G A G A G A C C A A A A G G G A G G C C G G G G T T T C T G A A C C G G A A T T C C A A T C G G C C T T T T A C T T G A G G A A A A T T G G G G G A T T T G T T G G C C A G T T A A T T T C T T G G C T T C A A T C T T C C T C G A T T A G C C T T C C T C C T A G A A C T G G C T C T G G A C C C A G C T T T C T T T G G G A G G T T T C G A T T C T T T G G A G C C T T A A A G T T G G G G G G G G G G C C C T T T G A G A G G G G G G T T G G A A A A T T G G C C A A G G C T A A G G G G C C G G T C N N T T C C G A C C A A T C G A G A C C C C A C G G A A G G A A G G C T C C G A C C A A C C C C A G C C C C G G C C G G C C C C T C C A N N T T T C A A A A A A A C G A A G G A A A G G T T G G N N C T A C N N G G C C G A C C A A C C C C C C G G A A T T G G C C C C G G G G A A A A G G T T G G C C G G C C T G A A G T C C A G G G G G C C T T C C T T G A T C A A G G C A T T T T A G A T C C G G G A G G G G T T A G C C C C T T A G C C G G A A T T T T A A T T C T T C G A C T G C G G A A G G T T G A T C A A G A A A T T G G C C T C C C T T G A A A G G C C C T C C T T C C N N A A C T A A G G T C N N T C C T G A A A T T T G C C G G C C G G G G T T G G G G G G C C A A A A G G G G N N C C G G T T C C
NL 09-2483-4 0 0 0 -9 T C G G C C G G C C A A T G C T C T T C C T T C T T C C C C A G T T A G G G G A C T A A C T T C G G T C C C A A A A C C C C G A A G A A C A C C C C C C C C T C G G A A G G G A A G N N A A A A T T C C G A T T G A A G G G G A G G T T A A A A N N G G G G C C A G G G G T T C G G G G C C G G G A C T C T G A C C G G C T T T T T A A T T A A G G A A G A C C G G G G G A T T T T G T G G C T A G G T A A G T C C C C A A T T T C A A C C T C C C T C G G T T N N T C T T C C T C C C G G A A T T A G C T T T G G C C T C A G T T T C C T C C A A G A G G T T C C G G C T C C T G A G A A T C G T A A G G T T A A G G T T G A C G T C C T T T A A G A A G G A A G T T G G G G G G T T A A T T A G A G T T A A N N A A C C G G C C A A C C C T G A C C A A C C G G G A T C C C C C A A A A G G A A A A C C C C G A C C G A G G T C G G C C T T G G T T G G C C T T T T A A A A T T T T A A A A A A A C A A A A A A A A G G T T G G C C C T C C N N G G T T A A N N G A C C C C C C G G A G C T G T C C C C A G G G A G G G G A T C A A C C A G T C G G A A G T T T A A G G A A C C T T C C C C A A N N A A G G A A T T T T G G A T C C G G G A G G A G T T A A C C C C T T G G C C A A T T T T C C A C C T C T C C A A T T C C G G A A A G T T A A T C G A G A A A T T A G T C C C C C N N A A A A T T T C T T C C T T C C T T G G C T G A G G T C A A T T T T G A C C T C T T C C G G C C G G G G T C T G T T A G C C C C G G G G C G N N C C G G T T G C
NL 09-2640-1 0 0 0 -9 C C G G A A N N C C T A N N N N N N T C C T C C C T N N T C A G N N A G G G N N T T G G T T N N G G C C A C N N A A A A C C G A A G N N A A C C C C C C C C C C G G A A N N G G N N N N A A A A T T T C A A N N A A A G G A A A N N T C G A N N G G G G A G N N G G G G G T C C N N A G C C A G N N T T C T G A C C G G C T C T T T C C N N A A G G G G A A N N G G G G A A G T N N N N G G N N A G N N A A G T C C N N N N C C C C A A T C T T N N C C N N T T A A T C T T C C C C C C A G A A N N A G T T T T G G N N C C N N T T T C T T T T N N G A N N T T C C G A C T C T N N G G G G C C G G G A A G T T N N G G G T A A C G T C N N T T G A G A G G G A G G C T G G N N G G T T G G C C N N N N T T A A N N N N C C G G C C N N N N C T N N C C N N C C A A G G N N C C A C G A N N G G G A N N T T C C A A N N G A G G N N N N N N N N G G N N G G C C C T T T C A A A N N C C N N A A A A C C A A A G G A G A G G C T G A T C C T C C A A G G C C N N N N N N C C C C C C G G N N C T N N C A T T G G T G G G G A G A T T A A N N N N T C G G A A G G C T N N G G G G N N C C C C T T N N N N A A N N N N N N G T A G A T C C A G A A G G G G N N G G C C N N T T A G C C A A A A T T T T C C T T C T N N A A T T C C G G A A G G C T G A T C A A N N G A G G N N C C T C C C N N A A A A N N T C T T C C T T A C T T A G T T A A N N N N N N T T T T A A A C T T N N C C G G C C A A G G T T G G T T A G N N C C G G T G C C N N C C A A C T N N
NL 09-268-1 0 0 0 -9 C C G G C A G G T C T A T G T T T T T T T T T C T T C C C C A G T T G G G G G A C T A G T T T C G G T C C C G A A A A A C C G A A G A A C A C C C C C C C C T C G G A A G G A A G G T T C A G G T T T C A A C C G A G G A A G A G G T C G A G G G G A A G G C C A A G G G T C C G G A G C C G G A A T T C T G A C C G G T T T T T T A C T T A A G G A A A A T C A A G G G G T T T G G T G G T T A G G G A A T T T C C T A G C T C C A A C C T T C C C C G G T T G G T T T T T C C C T T G G A A T T A G T T T T G G A A C C A G T T T C C T C T A G G A G G T T T C G A C T T T T G G G G G C C G G G A A G T T A A G G G T G G G G T T C T T T A A A A G G G G G G C C G G A A A G C T A G C C A G A G T T A A A A A A C C G G T C N N C C T T A A C C A A C C A A A A T T C C A A A A C A G G G A A A C C C C A A C C G A C C T T G G C T T C T G T T G G C C T T C C C A A A T T T T A A A A A A A C G A G G A A G A G G T T G A C C T T C C N N G G T T A A N N G A T C C C C C G G A G C T T T C A C T G G G G G G G G A A T T A A C C G G C C T T A A G T C C G G G G G G C C C T T C C C G A C C G A A G C A T T T T A G A T C C G G A A G G G G N N G G C C C C T T G G C C A A A A T T T T C C C C C T C C G A T T C C G G A A A G C C G G C C A A G A A A G G A A T T C C T C T T A A A A G G C C T T C C T T A A N N A G T T A A G G T T G G C C C T G A C C C C T T C C G G C C G G G G C C G G T T G G C C C C G G G G C C C C C C G G T T C C
NL 09-268-2 0 0 0 -9 C C A G C C G G C C A A G G T T T T T C C T T C C T T C C C A G T T G G G G G G C C G G T T C C G G C C A A G A A A A A C C A A A A G A A A C C C C C C T C T C G G A A G G G G A G G T A A G A T T C C A A T T A A A A A A A A G A T T G G G G G G G G A G C C G G G G T T C C G G G G T C A G A A T T C T G A T C G G C T T T T T C C T T A A G G G G A A T C G G A G A A T T T G G T G G C C A G T T A A G T C C C T A G T T C C A A T C T T C C C C G A T T A G T C T T T C T T C C A A A A T T A G T T T T G G C C T C A G T T T C C C T T G G G G G G T T C C G A T T C T G G G G G G T T G G G G G G T T G A G G G T G A G G C C T T T T G A A A G G A A G G C T T G A A A G T T A G C C A G A G T T A A G G G A C C G G C C N N C T C T G A C C C A T C A A G A T C C C A C A A C A G G A A G G T T C C A A C C A A G G T T G G T T C C T T C C G G C C C C T C C A A A T T C C A A A A G A A C G A A G G A G G G G T T A A C C C C C C N N G G C C G G C C G A C C C C C C A G A G T T T T C C T T G G G G A G G A A A T C A A C C A A T T T T A A T T C C G G G G A A C C C C C C T T A A C C A A G G C C T T T T G G A T C C G G G A A A G G T T G G C C C C T T G G C C A A A A T T T T C C C T C T T T A A T T C C G G A A G G T T G G C C A A G G A A T G G G C C C C T C T T G A A A T T C C C C C C C C C C T T A G C T A A A G T C G A T C T T A A C C C C T G C C G G T C G A G G T C T G G T A G T C A C A A T G G G T C C C G G C T G G
NL 09-268-3 0 0 0 -9 C C G G A A A G C C T A G G C T T T T C C T C C C T T C T C A G T T G G G G G A T T G G C T C C A G C C C C A A A A A A C C G G A A A A C C C C C C C C C C T T G G A A G G A A A A G T A A G A C T T C A A T T A A G G A A A A A A C C A A G G N N G A G G C C G G G G G G C C G G A G C C A G G G C C C T G A C C G G T T T T T T C C T T A A G G G G G A C C G G A G A A T T T G G T G G C T G G G T G A T T C C C T G G C C C C A A C C T C C C T C G G T T G G T T T T C C T C C T A A G A T T A G C T T T G G A C T C A G T T T C C T C T A G G A G G T T C C G A C T T T G G G G G G T C G G G A A G T T G A G G T T A A C C T T T T C C A A G A G G A A G G C T G G A A G G T T G G T C G G G G T T C A A A G A C C G G C C N N T T T T A A C C A A T T A A A A T T C C A A A A C A G G A A A G C T C C A A C C A A G G T T G G T T T C T T T C G G C C T T C C C C A A N N T C G A A A G A C C A A G G G A G G G G C T G A C C T T C C G G N N T T A A N N G A C C C C C C G G A A C T T T C C T T G G G G A G G G G G T T A A C C G G C C T G A A T T C C A G G G A G C C C T C C T T A A C C A A G G C A C T G T A A A T C C G G A A G G G G N N G G C C C C T T G G C C A A A A C T T T C C C T C T C C G A T T G C G G A A G G T T A A C C G A A A G A T T A G C C T C T T T T A A A A G G T C C C T C C C C C T T A G T T G A G G T C G G T C T T A A C C T C G G C C A A C C A A G G C C G G G T A G T C C C A A G G C G C C C C G G T T G C
NL 09-268-5 0 0 0 -9 T C G G C C A G C C T A T G T T T T T C C T C C T T T C C C N N C T G G G G G A C T G G T T T C G G C C C C N N A A A A T C G A A A A A A A C C C C C C C C T T G G A A G G A A G G T T A A G A T T T T A A T T A A G G G G G G A A T T G G A A G G A A A G C C A A G G G G C C G G A G T C G G G G C C C C A A C C G G T T T T T T C C T T A A G G G G A A C C N N A G A A T T T G T T G G C C G G T T A A T T C C C T G G C C C C A A T C T C C C C C G G T T G G C C T T T C C C C T A A A A T T A A T T T T G G N N C C A G T T C C T T C C A A G A G G T T C C G A T T T T G G A G G G T C T T G A G G T T A A G G T T G A G G T C T T T T A A A A A G G G A G T T G G N N A A T T G G C C A A G G T T A A A A G A C C G G C C N N C T C C A A C C C A T T A A G A T T C C A A A A A A G G A A A G C T C C A A C C A A G G T C G G T T C C T G T C G G C C T T C C A A A A T T C C G A A A G A C C A A A G A A G A G G T T A A C C C T C C G G G G C T A A N N G A C C C C C C G G A A C T G T A A C C G G T T A G G A G A N N A A T C G G C C T G A A T T T T G G G G G G C C C C T C C C G A C C G A A G C C T T T T G G A T C C A A A A G G G G N N G G C T C C C T A G C C A A A A C T T T C C C T C T T C G A C C C C G G A A G G C T G A C C A A G G A A G G A A C C T T C C T T G G A A G G T C T T C C T C A C T T A G T T A A G G T T N N C C C C G A C C T T T G C C A A C C G A G G T T G G T T G G C C C C G G G G C G C C C C G G T T C C
NL 09-2738-2 0 0 0 -9 C C G G A A A G C C T T T G T T T T T C C T T C T T T T C C A G T T G G G G A A C C A A T T C C G G C C A C A A A A A A C C G A A A A A C A C C C C C C C C T C G G A A G G A A G G G G C A G A C T C C A A T T G A A G A A A A G A T C G A G A A A G A A G C C A A G G T T C C G G G G C C G G G A C T C T G A C C G G C C T T T T A C T T A A G G G G G A C C G G A G A A G T G G G G G G T T G G T T A A G T C C C T A G T T C C A A T C T T C C T C G G T T G G T C T T C C T C C T A A A A T T A A C T T T G G A A T T A A T T C C T T C T A G G A G G T T C C A A T T T T G G G G G G T T G G G A G G T T G A G G T T A A C G T C C C T T G A G A G G G A G G C T G G A A A G T T G G T C A G G G T T C C A A G G C C G G C C A A C T C T A A C C A A T C A A G G T C C C A C A A C A G G A A G G C T C C A A C C G A G C T C G G C T T C T G T C G G C C T T T C C A A A T T T T G G A A A A C C A A A G A A G A G G C T G G C C C T A C N N N N T T A A N N G A C C C C C C G G A G C T T T C A T T G G G G A A G A A A T C A A T C A G T C T G A A T T C C A G G G A G C C C C C C T T G G N N A A G G C C T T T T A G A A C C G G G A A A A G T T G G C C C C T T G G C C A A A A T T T T C C T T C T T T A A C T C C G G A A G G C T A A C C G A A A A A T G A G C C T T T C T T A A A A T T C C C C C C C C C C T T G G C C G A A G T C G A T C T T A A A C T C T G C C A G C C A A G G C C G G T T A G C C C C G G G G C G T C C C G G C T G G
NL 09-2738-3 0 0 0 -9 C C G G C A A G C C A A G G T T T T T C T T T T C C T C C C A G T T G G G G G G C T G G C T C C A G C C A A A A A A A A C C A A A G G A C A C C C C C C C C C C A G A A G G G A A G G T A A G A T T C C A A T T A A G G G A A A A A T C A A G A N N G G A A C C G G G G G T C C G G G G T C G G A A T T C C A A T T G G T T T T T T A A T T A A G G G A A A T T A A G G A A G G T T G T G G C T A A T T A A G G C C C T A G T T C C A A T C T T C C T C G G T T A G T C T T C C T C C C G G A A T T A A T T T T G G A C T C A A T T C C C C T T G G G G G G T T C C G A T T C T G G G G G G C C G T G A A G T T A A G G T T G A C G T T T T T T G G G G A A A A G G T T G G G A G G T T G G C C G G A G T T A A A A G A C C G G C C N N C T C C G A C C C A T C G A G A T C C C A C A A C C G G A A G G T T C C A A C C A A G G T T G G T T T C T T T C G G C C T T C C A A A A N N T C A A A A A A C C A A A A G G G G G G T T G G C C C T C C N N N N C T A A N N G A T C C C C C G G A G T T T T C A T T A G T G A G A A G A T T A A C C G G C C G G A A T T C T G G G G A G C C C C C C T T A A C C A A G G C A C T T T A G T T C C G G A A A G G G T T G G C C C C T T G G C C A A A A T T T T C C T T C T T C A A T T G C G G A A G G T T G G C C A A A A A A T G A G C C C C T C T T G A A A T G T C C T C C C C C C T T G G T T A A G G T T G G T C C T G A C C C C T G C C A G C C G G G G C C G G G G A A T T C C A A G G C C N N C C G G T T G G
NL 09-2738-4 0 0 0 -9 T C A G C A G G C C T A T G C T C T T T T T T C T T C C C C N N C T G G G G G A C C G G C T T C A G C C C C G A A A A A T C G A A G G A A A T C T C T C C C T C A G G G G G A A G G T T A A A A T T T T A A C T A A A G G A A A A A T C A A A A G G A A A G C C A A G G G T C C G G A G C C G G A A T T C T G A T C G G T T T T T T A C T T A A G G A A A A C C A G A G G G T T T G G G G G T T A A G T A A G T C C C T A G C T C C A A T C T T C C C C G G T T G G T T T T C C C C T T A G A A T T G G C T T T G G C C C C A G T T T C T T C C A A G A G G T T T C G G C T C T T T A G G G T C G T G A A G N N A A G G T T G A G G C C T T C T A A A A G G G G G G T T G G G A A G C T A G T C G G A A T T A A A A A A C C G G C C N N T T C C G A C C C A C C G A G A T C T C A C A A C A G G G A G G T T C C A A C C A A G G C C G G C C T T T G T T G G C C T T T C C A A A T T T C G A A A G A C C A A A G A A A A G G T T A A C C C T C C N N G G T T A A N N A A C C C C C C G G A A T T G G C A C T G G T G A G A A A A T C A A T C A G C C T T A A T T T T A A G G A G C C C T C C T T A A C C G A A G C A T T T T G G A T C C A G A A G G G G N N A A C C C C T T G G C C A A T A T T C T A A T T N N T C A A C T C C G G G A A G C T G G C C A A G G A A T G G G C C T T T C T T G A A A T G T C T T C C C C C C N N A A C T G A G G T C G A C C T T A A A C C C G G C C A G C C G A G G T T G G T T A G C C C C G G G G G G T C C C G G C T G C
NL 09-2738-5 0 0 0 -9 C C A G A A G G C C T A T G T T T T T C C T C C T T C C C C A G T T G G G G G A C T G G T T T C G G C C C C G A A A A A T C G A A G G A A A T C T C T C C C T C A G A A G G A A G G G T C A G A T T T C A A C C G A G G G A A A A A T T G A G A G G A A A G C C A G A G T T C C G G A G T C G G G A C T C C A A C C G G T T T T T T C C T T A A A G G A A A C C G G G G G A T T T T T T G G C T G G T T A A G T C C C T A G C C T C A A C C T T C C T C A A T T G G T C T T T C C C T T A G A A C T A G T T T T G G C C T C A G T T T C C T C T A G A A G G T T T C A A T T C T T T A G G G T C G T G A G G T T A A G G G T G A C G T C T T T T G A G A A G G A G G C C G G N N A G T T G G C C A G A G T T C A A A A A C C G G T C N N C T C T A A C C C A T C A A G G T C C C A C G A A A G G A A A G C T T C A A C C A A C C T T A A T T C C G G T T G G C C C C T C C A A A T T T C G A A A A A C C A A G G G A G A G G T T A A N N T T C C N N G G T T A A N N A A T C C C C C G G A G C T T T C A C T G G G G G G G G A A T T A A C C A G C C T T A A G T T T A A G G G G T C C T C C T T G A C C A A G G C C T T T T G G A T T C A G A A A G G G N N G G C T C C C T A G C C A A A A C T T T C C C T C T C C G A T T C C G G A A A G C T G G C C A A A A A A G G A A T T T C C C T T G A A A G G T C T T C C T T A A N N G G T T G A G G T T G G C C T T A A A C C C G G C C G G C C G G G G T T G G T T G G C C C C G G G G C C N N C C G G T T G G
NL 09-2830-1 0 0 0 -9 T C A G A A A G T C T A G G C T T T C C C T T C C T T C C C A G C T G G G G G G C T A A C T T C G G C C C C A A A A A A C C A A G G A A C C C C C C C C C C T T A A G A G G A A G G G G A A G G C T T C G G T T G A G G G G A A A A T C G A G A G G A A A G C C A G G G G G T C T G A G C C G G A A T T T T G G T C G G T T T T T T C C C C A A G G A A G A C C A G G G A A T T T G T T G G T T A A G T A A G T T C T T G G T T C C A A C C C C C C C C G G T T G G T C T T T C T T T T G G G A T T A A C C C T G G C C T C A G C T T T T T T T G G A A A A C T C C G A T T C T T G A G A G C C T T A A A G T T G A A G T T A A G G T T C T T T A A G A G G G G A G T T G G N N A G T T G G C C G G A G T T A A G A G G C C G G C C N N C T T T G G C C A A T C A A G A T C C C A C A A C C G G G A G G C T T C G A C C A A G C T C A A C C C C G G T C G G C C C T T C A A A A T T C C G A A A A A A C A A G G A A G A G G C T G G N N C C A A G G G G C T G A C C A A T C C C C C G G A A T T G T A A T T G G G G A A G G A A T C G G C C A G T C T G A A T T T T G G G G G G T C C T C C T T A A C C A A A G A A T T T T G G T T C C G G A A G G A G T T G G C T C C T T G G T C A A A A C C C C A C T T C T T C G G T T C C G G G A A G C T G A T C G G A A A A T T G G T C C C C C N N A A A A T G C C T T C C T T A A N N A G C T N N A G C C A A C C C T G A A A T C T G T C A G T C A A G G T C G G G T G G C C A A G A G G C G N N A C A G C T G G
NL 09-2830-2 0 0 0 -9 T C G G C A A G C C T A G G C T T T T C C T C C T T T C C C A G T T G G G G G A T T G G C T C C A G C C A A A A A A A A C C A A A G A A A A C C C C C C C C C C G G A A G G A A A A G G C A G A C T T C A A C T A A A G A A G A G A T C G A G A N N G G A A C C A G G G G T C C G G A G T C N N A A N N C C A A T T G G T T T T T T A A T T A A A G A A A A C C G G A A G A T T T G T T G G C T G G T T G A T T C C C C G G C C C C A A T T T T C C C C G G T T A G T T T T C C T C C T A G G A T T G G C T T T G G A C T C A G T T T C C T T T G G G A A G T T T C A A T T T T T G G G G G T C G T A A A G T T G A G G T T A A G G T C T T C T A A G A G G G A G G T T G G A A A G T T G G C C G G G G T T C A A A G G C C G G C C N N C T C C A A C C A A T C A A A A T C C C A C A A C A G G A A A G C T C C A A C C A A G C T T G G C T C C T G T C G G C C T T C C C C A A G G C C A A A A A A C C A A A A A A G G G G T T A A C C T T C C G G N N C T G A N N G G C C C C C C A G A G C C T T A A C C G G T G G G G A G G T C A A C C A G T C T T A A G T T T A G G G A G C C C T C C T T A A T C A A G G C A C T T T A G A A C C G G A A N N G G N N G G C C C C T T G G C C G A T A T T T T C C T T C T T C A A T T C C G G A A G G T T G A C C A A A A A A T G A A C C C C C C N N A A A A T G T C C C T C C C C C T T A G T T G A G G C C G A T T T T G G A C C C T G T C A G C C A A G G C C G G T T A A C C C C G G G G G G N N C C G G T T G G
NL 09-2891-1 0 0 0 -9 C C G G C A G G T C T A T G C T C T T C C T T C T T T C C C A G T T G G G G G A C T G G T T T C G G C C C C G A A A A A C C G A A G A A C A C C C C C C C C T C A G G A G G A A G G T T C A G G T T T T A A T T A A A G G G G A A A T C G A A A G G A A G G C C A A G G G T C C G G A A T C G G G A C T C T G A C C G G T T T T T T A C T T A A G G G A A A C C G G A G G A T T G G G T G G C T A G G T A A T T C C C C G G C T C C A A C C T C C C T T G A T T G G T C T T C C T C C T A G A A T T A G T T T T G G A C C C A G T T T C T T C C A A G A G G T T T C A A T T T T G G G G G G C C G G G G A A T T A A G G G T G G G G T C C T C C A A G A A G G G A G C T G G A A A G T T G G C C G G A G T T A A A A G A C C G G T C N N C C C C A A C C C A T C A A G A T C C C A A G A C A G G G A A A C C C C A A C C A A G C C C G G T T C C T G T C G G C C T T C C C A A A T T T T A A A A A A A C G A A G A A G G G G T T A A C C T T C C G G G G T T A A N N G A T C C C C C G G A G C T T T C A T T G G G G A G G G G A T C G A C C A G C C T T A A G T C T G G G G G G C C C C C C C T A A C C A A A G C A C T T T A G A A C C G G A A G G G G N N A G C C C C T T G G C C A A A A T T T T C C C T C T C C A A T T C C G G G A A G C T A A T T G G A A A A T G A A T C C C C C N N G G A A T T C C T T C C T T A A N N G G T T A A G G T T G G C C C T G A A C C C T G C C A A C C A A G G T C G G T T G G C C C C G G G G C G N N C C G G T T C C
NL 09-2891-2 0 0 0 -9 C C N N N N G G C C T A T G C T C T T C C T T C N N N N C C A G T T G G G G G A C T G G T T N N G G C C N N G A N N A A C C G A A G N N C A C C C C C C C C N N A G G A G G A A G G T T C A N N C T T C A A N N A A A G G A G A A A N N G A A A G G N N A G C C A G G G G T C C G G N N T C A G G A C T C T N N C C G G N N N N T T A C T T A A G G G A A A C C G G A G N N T T G G N N G G C T A G N N N N G T C C N N G G C T C C A A C C T C C C N N N N T T N N T C N N C C T C C C A G N N T T A G T T T T N N N N N N N N T T T C T T C T N N G A G G T T N N A A N N T T N N N N G G T C G G N N N N T T A A G G G T G G G G C C C T N N A A N N A G N N N N C T G G N N A G T T G G T C G G A G T T A A N N G G C C G G N N N N C C C C N N C C C A T C A A G A T C N N A A G A C A G G G A A G N N C C A A C C G A G C N N G G C T C C G G T C G G C C C T T C C A N N N N T T N N A A A A N N G A A G N N G A G G T T A A C C T T C C G G N N T T A A C C G A T C C C C C G G A G C T N N N N T T G G G G A G N N G A T C G A C C A G C C T T N N G T C T N N G G N N C C C C N N C T A A C C A A A G C A C T N N A G N N C C G G A A A G G G T T A G C C C C T T G G C C A A A A T T N N N N C T C T N N A A T T N N G G G A A G C T N N T C N N G A A A N N A A N N C C C C N N G A A A N N C C T T N N T C N N T T N N N N A A G G N N N N N N C T G A A C C C T G C C A G N N G A G G N N G G T T N N C C C C G G G G C G N N C C A G T T N N
NL 09-2924-1 0 0 0 -9 C C A G C A G G C C T A G G T T T T C C C C C C T T T C C C A G T T G G G G G G C C G G T T T C G G C C C C G A A A A A T C G A A G G A A A T C T C T C C C T C A G G A G G A A G G T T A A G A T T T C A A C T G A A A G G G A A A T T G A A A G G A A A G C C A G G G G G C C G G A G C C G G A A N N C T G A C C G G T T T T T T C C T T A A G G G G A A T C A G A G G A T T T G T T G G C T A G G T A A T T T C T T A G C C C C A A C C T C C C C C G A T T G G T C T T C C C C T T A G A A T T A G T T T T G G A C C C G G T T T C T T C C A A G A G G T T T C G G C T C T T T A G G G C C G G G G A A T T A A G G T T G G G G C C T T C C A A G G G G A A G G C C G G N N A A T T G G C C A G G G T T C A A A G G C C G G C C N N C C C T A A C C C A T C A A G G C C C C A C G A A A G G A A A A C C C C A A C C A A C C T T A G C T C C G G T T G G C C C C T C A A A A T T C C G A A A G A A C G A G G A A A A G G T T A A C C T T C C G G G G C T G A N N G A T C C C C C G G A A C C G T A A C T G G T G G G G A G G T C A A T C G G C C T T A A G G C T A G G G G G T T T T C C T T G A C C A A G G A A C T G T N N A T T C G G A A A G G G T T G G T T T C C T A G C C A A A A C T T T C C C T C T C C G A T T C C G G A A G G C C G G C C G G A A A A T T A A T T C C C C N N A A A A G G T T T T C C C C C C N N A A C C A A G G C C A A T C C T G A A C C C T G C C A G C C G G G G T C G G T T G G C C A C G G G G C G C C C C A G T T C C
NL 09-2924-2 0 0 0 -9 T C A G A A A A T T T T G G T T C C T T C T C C C T T C C C A G T T A A A G G A T T A A T T C C G G T T A A A A A A A A C C G G A A G G A A T C T C T C T C T C G G G G G G A A G G G G C C A A T T T C G A T T A A A A G G A A G A T T A A G A G G A A A G T C A G G G T T C C T G A A T T A G G A C T C C A A T C G G C T T T C T A C T T A A G G A A A A C C A G A G G A T T T G G T G G T T G G G T A A T T T C C T G G C T T C A A C C T T T T C C G G T T A G C C T T C C T T C C A A A A T T A G C T T T G G A C T C G G C C T T T T T T G G G A G G C C C C A A C T T T G G G G G G T C G T G G A G T T G A G G G T G A C G T T C C C T G A G A G G G A G G T T G G A A A A T T G G T C A G A G T T A A N N G A C C G G C C N N C T C C G G T C A A C C A A A A T C T C C C G G A A A G A A A G T T T C G A C C G A C C T C G G T T T C T T C C A A C C C T C C C A A A T T T C G A A A G A C C A A G G G G A A G G T T G G N N C T A C G G G G C C A A N N G A T C C C C C A G A G C T G T A A C C G G T G G G G A G A T C G G T C G G T C T T A A T T C C G G G G A A C C T T C C C C A A C C A A G G C C T T G G G G T T C C G G A A G G A G N N A G T T C C T T A G T C A A A A C T T T C C T T C T T C A A T T G C G G G G A A C T G G C C A A G A G A G G A A C C T C C C N N A A G A T G C C C T C C T T C C T T A G C T A A G G T C G G T T T T G A A C C C T T T T A G T C G A G G T T G G G G A G C C A C A A T G C C N N A C A G T T C C
NL 09-2924-3 0 0 0 -9 T T G G C A A G C C T A T G T T T T T C C T T C T T T C C C A G C T G G G G G A C T G G T T C C G G C C C C A A A A A A T C G A A G G A C A T C T C T C C C T T G G A A G G A A G G T T A A G G T T T C A A C T G A G G G G G A A A T T G A N N G G A A G G C C G G G G G G C C G G G G C C G G G A C T C T G A C C G G T T T T T T A C T T A A G G G G A A T C A A G G A A G T G G T T G G C C A G T T A A T T C C C T G G C C C C A A T C T C C C T C G A T T G G C C T T C C T C C C A A A A T T A A T T T T G G C C C C A G T T C C T T C C A A G A G G T T C C A A T T T T G G G G G G C C G T G A A G T T A A G G T T G G G G T C C T T T A A A A A G G A A G T T G G N N A A T T G G C C A A G G T T A A A A G A C C G G C C N N T T C T A A C C C C N N A A G G T T C C A A A A A A G G A A A A C C C C A A C C A A C C T T A G T T C C T G T C G G C C C T T C A A A A T T C C G G A A A A A C G A G G A A G A G G T T A A N N T T C C G G N N C C A A N N A A C C C C C C G G A A C T G T C A C T G G T G A A A A A A T T A A C C G G C C G G A A T T C T G G G G G G C C C C T C C C G A C C G A A G C C T T T T G G A T C C A A A A N N G G N N A G C C C C T T G G C C A A A A C T T T A C C T C T C C A A T T C C G G A A A G C T G A C C G A G A A A T G A A C C T T C C T T G G A A T G C C C T C C C C C C N N A G T T G A A G T C A A T C C C A A C C T C N N C C A A C C G G G G C C G G T T G G C C A A G G G G C C N N C C A A T T C C
NL 09-2981-1 0 0 0 -9 C C A G C A A A C C T A G G C T T T T C T T T C C T T C C C A G T T A G G G G G C T A G C T C C A G C C A C G A A A A A C C A A A G G A A A C C C C C C T C C C G G A A A G G A A G T T C A G A T T C C G A T T G A G G A A A A G A T C G A G A G G G A A G C C G G G G G T T C G G A A C C A G G A C T T T G G C C G G C C T T T T C C T T A A G G G A A A T C A G G G A A G G T T G G G G T T A A T T G A G G C C C T G G T T C C A A T T T C C C C C G A T T G G T C T T T C T C T T A G G A T T A G C T T T G G A A T C A G T T T C C C T T G G G G G G T T C C G A T T T T G G G G G G C C G G G G G G T T A A G G G T G A G G T C T T T T A A A A G G A A G G T T T G A A A G T T G G T C A G G G T T A A G G G A C C G G C C N N C T C C A A C C C A C C A A G A T T C C A C A A C A G G A A A G T T C C A A T C A A G G T T G G T T T C T T C C G G C C T T T C A A A A T T T C A A A A A A C C A A A A A A G G N N T T G A C C C T C C N N G G C T G A C C G A C C C C C C A G A G T T T T C C T T A G G G A G G A A A T C A A C C A G T T T G A A G T C T G G G G G G C C C C C C T T A A T C A A G G A A C T G T A A T T C C G G A A A A G G T T G G C T T C T T G G C C A A A A T T T T C C T T C T T T A A T T C C G G A A G G C T G G C C A A G A A A T G A G C C C C T C T T G A A A T G T C C T C C C C C C T T G G T T A A G G T C G G T T T T A A C C C C T G C C G G T C G A G G C C G G G T A A T C C C G A G G C G T C C C G G T T G G
NL 09-3021-1 0 0 0 -9 C C G G A A A G T T A A G G T T T T T T T T T T T T C C C C A G T T A A G G G G T T A A T T C C G G T T C C A A A A A A T C G G A G A A A A C C C C C C C C C C G G G G A G A A G G T T C A G A T T T T G G T T G A G G A A G A G G T C A A G A N N G A G G C C G G G G G T C C G G A G C C A G G G C C C T G A C C G G C C T T C C A A T T A A G G A A G A T C N N G G G G T T T G G T G G C T A G T T A A G T C C T T G G C T C C G A C C T T C C C C A A C T A G C C T T T C T C C T A A G A C T A G C T C T G G C C C C A G T T T C C T C T A G A A G G T T T C G A C T C C G G G G A G C C G T G A A A T T G A G G T T G A G G C C C C C T A A G A A G G G G G T T G G A A G G T T G G C C A G G G N N A A G A G A T C G G C C N N C T C T A A C C A A C C A A G A T T C C A A A A A A G G A A G G C C C C G G C C A A C C C C G G T T C C T T C C G G A C T T T C C A A A N N C C G G C A G G A C G A G G G G A A G G T T G G C C T T A A G G G G C C G G N N A A T T C C C C G G A A C T G T C A C T G G G G A G A A A A C C A A C C A A C C G G A A G G C T A A G G G G C C C C C C T T A A C C G A N N A A T T T T A G A T T C G G A A A G A G T T G G T T T C C C G G C C A A A A C C T T A C T T C T C C G A T T C C G G A A G G C C G A T C A A A A A A T G A A T C C C C C N N G A A A G G C C C T C C C C A C N N A G T T A A G G C C G A T T T T G A A C C C T G C C G G T C G G G G T T G G T T A A C C C C A A G G G G N N A A G G C C C C
NL 09-3184-2 0 0 0 -9 T C G G C C G G C C A A G G C C C T T T T T T C T T C C C C A G C T A A G G G G C T A A C T T C G G C C N N A A A A C A C C A A A G G A C A C C C C C C C C T T G G A A G G A A G G G T A A A A T T C C A A T T G G A G G A A A G A T C A A A A N N G A G G C C A G G G G T T C G G A G C C G G G A N N C T G A C C G G T T T T T T A C T T A A G G G A A A C C G G A G G G T T T G N N G G C C A G T T A A T T C C C C A A T T C C A A C C T T C C T T G A T T N N T C T T C C T C C C G G A A T T G G T T T T G G C C T C A G T T T C C T C C A A G A G G T T C C G G C T C C T G A G A A C C G T A A A G T T A A G G G T G A G G C C T T T T A A A A G G A A A G T T G G G A G G T T A A T C A A G G T T A A N N G A C C G G C C A A C T C T A A C C C A C C G A G A T C C C C C A A A A G G A A A A C C C C A A C C G G G G T C G G C C T T G G T C G G C C C T T C A A A A N N T C N N A A A A A C A A A G A A A A G G T T G A C C C T C C N N G G C T A A N N A A C C C C C C G G A G C T T T C A C T G G G G A G G A A A T T A A C C A A T C T G A A G G C T A A G G A G C C T T C C C T A A C C A A G G A A C T T T A G A T C C G G G G G G A G T T A G C T C C C T A G C C A A T A T T C T A A C T C T T C A A T T C C G G G A A G T T G A T T G A A A A A T G A A T C T C T C T T G A A A T G C C C T C C T T C C T T G G C T G A G G T T G A T T T T A A C C T T T G C C N N C C G G G G C C T T T T A A C C C C G G G G C C N N C C G G T T G G
NL 09-3256-2 0 0 0 -9 C C A G A A A G C C T T T G C T T T C C C C T C C T T C T C A G C T G G G G A A T T G G C T C C G G C C A C A A A A A A T C A A A A A A A A C C C C C C C C T C G G A A G G A A A A G G C A A A C T T C A A C C G A A G A A A A A A T C G A G G G G G G G G C C G G G G G G C C G G G G T C A G A A T T C T G A T C G G C T T T T T A C T T A A G G A A A A C C G G G G A A G G G G G G G G C T G G T T A A G T C C C T A G C T C C A A C C T T C C C C G G T T G G T T T T C C T C C T A G G A C T A A C C T T G G C C T T A G T T T C C C T T G G G G G G T T C C A A T T T T G G G G G G T C G G G A A G T T G A G G T T A A C G C C T T T T G A A A G G A A G G C T G G A A G G T T A G T C A G G G T T C A G A G G C C G G C C N N T T C C G A C C A A C C A A G A T C C C A C A A C A G G A A A G T T C C A A C C A A G G T T G G C T T C T T T C G G C C T T T C C A A A T T T C G A A A A A C C A A A A A A G A G G T T A A C C T T C C N N G G T T A A C C G A T C C C C C A G G G T T G T C C C T G G G G A G A A A A T T A A C C G G C C T T A A T T T T G G G G A G C C C T C C T T A A T C A A G G C C T T T T A G A T C C G G A A A G G G T T G G C C C C T T G G C C A A A A T T T T A C C C C T T C G A C T C C G G A A G G C T A A T C A A G A A A T G A G C C T C T C T T A A A A T G C C C T C C C C C C T T A G C C A A G G C C G G T T C T A A A C T C T G C C G G C C A A G G C C G G T T A G C C A A A A G G G G C C C C G G C T G C
NL 09-3256-4 0 0 0 -9 C C G G A A G G T C A A G G T T T T T C C T T C T T T C C C A G T T A A G G G A C T A A C T T C G G T C A C A A A A A A C C A A G G G A C A C C C C C C C C C C G G G G G G A A G G G T A A G G T T T T G G T T G A G G A A A A A A C C A A A A N N A A G G T C G G G G G T C C T T A A C C G G A A T T C C A A T T G G C C T T T T A C T T A A A G G A G G T T A A G G G G T T G G G T G G C C G G G T A A G G C C C T A G C C T C G A C C T C C C C C A A T T A G C C T T T C T C C T A A G A C T A G C T T T G G C C C C G G C C C C T T T T G G A A G G C C C C G A C C C T T G A A A A T C T T G G A A T T G A G G T T G A G G T C C C T T A A G G A A A A A A T T G G A A G G T T A A C C A G G G T T C A G A G A C C G G C C N N C C C C G G T C A A C C G A G A T T C C A A A A C A G G A A G G C C C C G A C C A A C C T C G G T T C C G G C C G G A C T T T C C A A A T T C C G G C A G A A C G A G G G A G G N N T T A A C C C T A C G G G G C T G G N N G A C C C C C C G G A A C C T T C C T T G G T T G G G G G G C C A A C C G G C C T G A A G T C T A A A G A G C C C T C C C T A A C C A A A G A A T T T T A G T T C C G G A A A A A G N N A A T T T C C C G G C C A A A A T T T T A A T T C C T T G G C C C C G G A A A G C C G A T C A A A A G A T T G G C C T T C C T T G A A A T G C C C C C C C C A C N N A G C T A A A G C C A A T T T T G G C C C C G G C C G G T C G G N N T T G G G G G G C C C C A A G G G G C C A A A A C C G G
NL 09-333-1 0 0 0 -9 C C A A A A A G C C A A G G C T T T T C C T T C C T T C C C A G T T G G G G G A C T G G T T C C G G C C A C A A A A A A C C G A A A A A A A C C C C C C C C C C G G A A G G G A A A G T C C G A C T T T A A T T A A G G A A G G A A C C A A G A G G G G A A C C A G G G G T C C G G A G T C A G G A C T C C A A T T G G T T T T T T A C T T A A G G G A A A T T A G G G A A G G T T G T G G T T A G T T A A G G C C T T A G T T C C A A C C T T C C T C G G T T A G T T T T C C T C C T G G G A T T A G C T T T G G C C C C G G T T T C C C T T G G G G G G T T C C G G T T C T G G A G G G T T G G G A A G T T A A G G T T A A G G T T T T T T G A A A G G A A G G C C G G A A G G T T G G C C G G G G T T C A G A G G C C G G C C N N T T C C A A C C A A T T A A G G C C C C A C A A A A G G A A A G C T C C A A C C A A C C T T G G C T T C T G T C G G C C C T C C C C A A T T C C A A A A A A C C A A A G G A G G G G T T A A N N T T C C N N G G T T A A C C A A T C C C C C G G A G C C T T A A C T A G T G G G A A G A T C A A T C G G C C T T A A T T T T A G G G A G C C C C C C T T A A C C A A G G C C T T G G N N A A C C A G A A G G G G T T G G C C C C T T G G C C A A A A T T T T C C T T C T T C A A T T G C G G A A G G T T A A C C G A A A G A T T A G C C C C C C N N A A A A G G C C T T C C C C C C N N A G T T A A G G C C G G T T C T A A A C T C T G T C A A T C G A G G T C G G G T A A T C C C G A G G C G C C C C G G T T G C
NL 09-333-2 0 0 0 -9 C C A G C A A G T C T T G G C C T T C C C C C C T T T T C C A G T T G G G G G A C C A G T T C C G G C C C C A A A A A A C C G A A A A A C A C C C C C C C C C C G G A A G G A A A A G G C C G G T T T C A A T T G A G G A A A A A A T C A A G A A A G A A G C C G G G G G T C C G G A A C C A G A A T T C C A A T C G G C T T T T T A C T T A A G G G G A A T T A G A G A A T T G G G T G G T T G G T T G A G T C C C T G G C T C C A A C C T T C C T C A A T T G G T C T T C C T T C C A A A A T T G G T T T T G G C C T C A A T T C C C C T T G G G G G G T T C C A A T T T T G G G G G G C C G G G A G G T T G A G G T T A A G G T C T T C T G A G A A G G A G G C T G G A A G G T T G G C C A G G G N N C A A A G A C C G G C C N N C T C T A A C C C A T C A A G A T C C C A C A A C A G G A A A G C T C C A A C C G A G G T T G G T T T C T T T C G G C C T T C C C C A A T T T T G G A A A A C C A A G G G G G A G G T T G A N N T T C C N N G G C T G A N N G A C C C C C C G G A A C C T T A A C T G G G G A A G A G A T C A A T C G G C C T G A A G T C T G G G G G G C C C T C C T T A A C C A A G G C A C T T T A G T T C C G G A A A G G G T T G G C T T C T T G G C C A A A A C T C T C C C T C T T T A A C T C C G G A A G G C T A A C C A A G A A A T T A A C C T C T C T T A A A A G G C C C T T C C C C C T T A G T T A A G G T C G A T C T T A A C C T C G G C C G G C C G G G G C C G G T T G G C C C C A A G G G G N N C C G G T T G G
NL 09-3393-1 0 0 0 -9 C C A G C A G G C C T T G G C C T T C C C C C C T T T T C C A G T T G G G G A A C T A G T T C C G G C C C C A A A A C A T C G A G G G A A A C C C C C C C C C C G G A A G G G A A A G G C A A A C T T T A A C C A A A A A A G A G A T C G A G A G G G A A A C C A G G G G G C C G G G G T C G G G A C T C C A A T C G G T T T T T T A A T T A A G G G G G A T C G G A G A A T T G G G T G G C T A G T T A A G T C C T T A A T T C C A A T C T C C C T C G A T T G G T T T T C C T C C T A G A A T T A G C T C T G G A C C C A A C T T T C T T T G G A A G G T T C C G A T T C T G G G G G G T C G G G A A G T T A A G G T T A A C G T T T T T T G A G A A G G A A G T T G G N N G G T T G G T C A G G G T T C A A A G A C C G G C C N N C T C C G A C C A A T T A A G G C C C C A A A A C A G G A A A G C T C C A A C C A A G G T T G G T T C C T G T C G G C C T T C C C A A A T T T C G A A A A A C C A A A G G A G G G G T T A A C C C T A C N N N N T T A A N N G G C C C C C C G G A A C T T T C A C T G G T G A G A A G A T C A A T C A G C C T G A A T T T T G G G G A G C C C C C C T T A A C C A A G G C C T T G T G G A A C C A G A A A G G G N N G G C T C C C T G G C C A A A A T T N N C C T T C T T C A A C T G G G G A A G G C C A A C C G A G G A A T T G G C C C C C C N N A A A A G G C C T T C C C C C C T T G G C C A A G G T C G G T C T T G A A C T C G G C C A G C C G A G G T C G G G T A G C C C C G G T G G G C C C C G G C T G C
NL 09-3517-3 0 0 0 -9 T C G G C A A G C C T A G G T T T T T C C T C C T T T C C C A G C T G G G G G G C C A G T T T C G G T C C C A A A A A A T C A A G G G A C A T C T C T C C C T T G G A A G G A A A G G T A A G G T T T C A A C T G A G G G G A A A A T C A A A A G G A A A G C C G G G G G T C C G G A G C C G G A A T T T T G G C C G G T T T T T T A C T T A A G G G A G A C C G G A G A A T T T G G T G G T T A G G T A A G T T C C T G G T T T C A A T C T C C C T C G G T T G G T C T T T C C C C T A G A A C T G G T T T T G G A C T T A G T T T C C T C T A G G A G G T T C C G A T T T T T G A G G G T C G T G A G G T T G A G G G T G A C G T T C T C C A A G A G G G A G G C C G G A A A G C T G G C C A A G G T T A A A A G A C C G G T C N N C T C C G A C C C A C C A A G A T C C C C C A A A A G G A A A A C C C C A A C C G A C C T T G G C T C C T G T C G G C C C C T C A A A A N N T C A A A A A A C C A A A G G A G A G G T T A A C C C T C C N N G G C C A A N N G A C C C C C C A A A G C C G T C A T T G G T G A G A A G A T C A A C C G G C C T T A A G T C T G G G G G G C C C C C C C T A A C C A A N N C A C T T T A G A A C C G G A A A G G G N N A G C T C C C T G G C C A A A A T T T T A C T T C T C C A A T T C C G G G A A G C C G A T C G A A A A A T G A G T C T C T T T T A A A A T G T C C T C C T C A C T T G G C T A A G G T T G G C C C C G G C C C C T G C C A G C C A A G G T T G G T T G G C C C C G G G G C C N N C C G G T T C C
NL 09-3745-4 0 0 0 -9 C C G G A A G G T C T A G G T T T T C C C C C C T T T T C C A G T T G G G G G G C C G G T T C C G G C C A C A A A A A A T C A A A A A A A A C C C C C C C C T C G G A A G G A A G G T T A A G G T T T T A A T T A A A G G A G G A A T C G A G A N N G A A A C C A A G G G G C C G G G G T C G G A A T T C C A A T C G G T T T T T T A A T T A A G G G G A A C C A G A G G A T T T T T T G G C T G G G T A A T T C C T T A A C T C C A A T C T C C C T C G A T T G G T C T T C C C C T T A G G A T T A G C T T T G G A C T C A G T T T C T T C T A G G G A G T T C C A A T T C T T G A G G G T C G G G G A G T T A A G G G T G G G G N N C T C C A A A A G G G A G G C T G G N N A A T T G G C C A G G G T T C C A A G A C C G G C C N N C T C T A A C C C A C C A A G G T C C C A C G A A A G G A A A G C T T C A A C C A A G C T C A A C T C C T G T C G G C C C T T C A A A A T T T C A A A A A A C C A A A G G A G G G G T T A A C C T T C C G G G G C T G A N N G A T C C C C C G G A A C C T T C A C T G G G G A G G A G A T C A A T C G G C C T G A A G G T T A G G G G G T C C T T C C T G A T T G A G G C A T T G T A G A A T C G G A A A A G G T T A A C C C C T T G G C C A A A A T T T T A C T T C T T C A A T T C C G G A A A G T T G G C C A A G A A A T G A G C C T C T C T T G A A A T G C C C T C C T C A C N N A G C T A A G G T T G G C C C T G A A C C C T G C C A A T C G A G G T T G G T T G G C C C C G G G G C G C C C C G G T T C C
NL 09-3770-3 0 0 0 -9 C C G G C C G G C C T T G G C C T T T C C T C C T T T T C C A G T T G G G G G G C C G G T T C C G G C C A C G A A A A A C C A A A G A A A A C C C C C C C C C C G G A A G G G A A A G T C A G A T T T C A A T T A A A G A A A A G A T C A A G G G G A A A G C C A G A G G T C C G G G G T T G G A A T T C C A A T C G G T T T T T T A C T T A A G G G A A A C C G G A G G A T T T T T T G G C T G G T T G A T T C C C T A G T T C C A A T T T T C C T C G G T T G G T C T T C C T T C C A G A A C T A A C T T T G G A C C C A A C T T C T T T T G G A A G G T T C C G G T T T T G G A G G G T T G T G G A G T T G A G G T T A A G G T C T T C C A A G G G G A A G G T T G G A A G G T T G G C C G G G G T T C A A A A A C C G G C C N N C C C C A A C C A A C C A A G A T C C C A A A A A A G G A A A G C C C C A A C C A A G C T T G G C T C C T G T C G G C C C T T C C A A A T T C C A A A A A A C C A A A G G A G G G G T T A A N N C T C C N N N N T T A A N N A A C C C C C C A G A G C T G T C A C C G G T G G G G A G A T C A A T C A G T C T T A A G T T T G G G G G G C C C C C C T T A A T C A A G G C C T T G T N N A A C C G G A A G G G G T T G G C T T C T T G G C C G A T A C T T T C C T T C T T C A A T T G C G G A A G G C T G G C C G A G A A A T T A A C C T C T C T T A A A A T G C C C T C C C C C C T T G G C C A A G G T T G G C C T T A A A C T C T G C C A A C C A A G G C C G G T T G G C C C C G A G G C C N N C C G G T T G G
NL 09-3770-4 0 0 0 -9 C C A G C C G G C C A A G G T T T T T C C T C C C T T C T C A G T T G G G G G A C T G G T T C C G G C C C C G A A A A A C C G A A G A A C A C C C C C C C C T C G G A A G G G A A A G T C A G G T T T C A A C T A A G G G G A A A A C C A A G A G G G A A A C C A G G G G G C C G G G G C C G G A A T T C T G A C C G G T T T T T T A C T T A A G G A A A A T T G G A A A A T T T T T T G G C T G G T T A A T T C C C T A G C T C C A A T C T C C C T C G G T T G G T C T T C C C C C T A G G A C T A G C C C T G G A C T T A G C T T T C T T T G G G A G G T T C C G A C T T T G G G G G G T T G G G A G G T T G A G G T T G A C G T C T T C T G G A A G G A A G G T T G G A A A G T T A G C C A A G G T T C A A A G G C C G G C C N N T T C C A A C C A A T C A A G G T C T C A A A A C A G G A A G G T T C C G A C C A A G G T T A G T T T C T G T T G G C C T T T C A A A A T T T C A A A A A A C C A A A A A A G A G G C T A A N N T T C C N N G G T T A A N N G A C C C C C C A A G G C T G T A A T T G G G G A G G G A A T T A A T C A G C C T G A A T T T T G G G G A G C C T T T C C T G A C C A A G G A A T T T T A A T T C C G G A A G G G G N N G G C C C C T T G G C C A A A A T T T T C C T T C T T C A A T T C C G G A A G G C T G A T C A A G A A A T T A G C C T T C C T T A A A A T G C C C T C C C C C C T T G G C T A A G G C C G G T T C T A A C C T C T T C C G G C C A A G G C C G G T T G G C C A A A A G G G G N N C C G G T T C C
NL 09-3820-5 0 0 0 -9 C C A G A A G G C C T A G G C T T T T T T T C C C T T C T C A G T T G G G G G A T T G G N N C C A G C C C C N N A A C A C C G G A G A A C A C C C C C C C C N N G G A A G G N N A A G T A A G A T T N N A A C C A A N N N N A A N N N N N N G G G G A A A G C C A G G G T T C C G G A G T C G G A A T T C C A A T T G G T T T T T T A C T T A A G G A A G A T C G G G G A A G T G G G T G G T T G G T T A A G T C C C T A G T T C C A A C C T T C C C C G A T T G G T T T T C C C C C T A G A A T T A G C C T T G G A C N N A A T T T C C T C T A G G A G G T T C C A A C T T T T G G G G G T C G T G A A G T T G A G G T T A A C G T C T T C T G A G A A G N N G G C T G G G A A G T T G G T C N N G G T T C C A A G A C C G G C C N N T T C T A A C C A A C C A A G G T T C C N N A A C A G G A A A G C T C C A A C C G A G C T T A G T T T C G G C C G G C C T T C C A A A A T T C C A A A A G A C C A A G G A A N N G G N N G A N N T T C C G G G G C T G A N N A A C C C C C C A A G G T T T T C C T T G G G G G G G G G A T C A A N N A G T C T T A A T T C T G G G G G G C C T T T C C C G A T T A A G G A A T T G T A G A T C C G G A A A G G G N N G G C C C C T T G G C C G A T A T T C T C C T T C T T C A A T T C C G G A A G G N N N N C C A A N N G A T T A A T C T T C C T T G A A A T G T C C C T C C C C C T T G G C C G A A G T C G G T T T T G A A C T C T G C C G G C C A A G G T C G G G T A A C C C C G G G G C G N N C C A G C T G G
NL 09-39-1 0 0 0 -9 C C G G A A G G C C T A G G C T T T C C C C C C T T T T C C A G T T G G G G G A C C A G T T C C G G C C A C A A A A A A C C A A A A G A A A C C C C C C T C C C G G A A G G A A A A G T A A G A T T T C A A T T A A G G A A A A A A T T G G G G G G G G G G C C G G G G T T C C G G A G T C A G G A C T C T G A T C G G C T T T T T A A T T A A A G G A A A C C G G A G G A T T T G G T G G T T G G T T G A G T C C C T G G T T C C A A T C T T T C C C A A T T G G T T T T C C T C C T A A G A T T G G T T T T G G A C T C A G T T T C C C T T G G G A G G T T C C G A T T C T G G G G G G T C G G G A A G T T A A G G G G G G G G C C T T T T G A G A A G A A G G T T T G A A A A T T G G C C A G G G T T C A A A G G C C G G C C A A C T C T A A C C C C C C A A G G C C C C A C A A A A A G A A A A C T C C A A C C G A G G T T G G T T T C T T T C G G C C T T C C C A A A T T T T G G A A A A C C A A A G G A G A G G T T G A C C C T C C N N G G C T G A C C G A T C C C C C G G A G T T T T C C T T G G G G G G G A A A T C A A C C A G T C T T A A G T C C A G G G G G C C C C C C T T A A C C A A G G C A C T T T A G T T C C G G G A A A A G T T G G C C C C T T G G C C A A A A T T T T C C C C C T T T N N C T C C G G A A G G T T G A C C A A G A A A T G G G C C C C T T T T A A A A T G C C C T C C C C A C T T A G C C A A G G C C G G T T T T G A A C T C G G C C A G C C A A G G C C G G T T A A C C C C A A G G C C T T C C G G C C C C
NL 09-39-2 0 0 0 -9 T T A G C A A G T T T A G G C T C T T C T T T C T T T T C C A G C T A A A G G A T T A A T T C C G G T C A C A A N N A A T C G A A G G G A A C C C C C C C C T C G G G A G G A A A G G G A A G G C T T C A A C T A A A A G A A A A A T C A A G G G G A A A G T C A G G G T T C C T G A A T T A G A A T T C T G A T C G G C C T T C C A A T T A A G G A A A A C C G G A A G G T T G G T T N N T T G G T T A A T T C C T T G G C T T C A A C C T T T C C C A A T T A A T C T T C C T C C C A A G A T T G G C C T T G G A C T C G G C T T T T T T T G G G A G G C C T C A A C T T T G G G G G G T T G G G A A G T T G G G G G T A A C G T C C C T T A A G G G G G G G G T T G G N N A A T T G G T T G G G G T T A A G G N N T C G G C C A A T T C C G G T C C A N N G A N N C C T T A C G A C A G G A A G G T T C C G G C C G A C C T C A G C C C C T G T C A G C C T T T C A A A A T T T C G G A A A A A C G A G G G A G A A G T T G G C C C T A C G G G G C C A A N N A A C C T C C C A G G G T T G T A A C C G G T G G G G A G A T C G A C C G G T C T T A A T T C T G G G G A G C C T T T C C C A A C C G A G G C A T T G T G G T T C C G G A A G G A A C C G G T T C C T T G G C C A A A A T T N N C C T T C T C C A A T T C C G G G G A A C T G A C C A A A A A A G G A A C C T C C C T T G A A A T T C C T T C C T C C C T T A G C T A A G G C C G A T T T T G A A C C C T T T C A G T C G A G G T T G G G G A A C C A C A A G G C C C C A A G G T T C C
NL 09-3939-1 0 0 0 -9 T C A G C A G G T C A A G G T T T T T T T T C C T T C C C C A G C C G G G G G A C T A G T T T C G G T C C C A A A A A A T C A A A G G A C A T C T C T C C C T T G G A A G G A A G G T T A A G G T T T C G A T T G A A G G G G A A A T T G A A A G G A A A G C C G G G G G G C C G G G G C C G G G A C T C C A A C C G G T T T T T T A A T T A A G G G A A A T C A A G G G A T T T G T T G G C C G G T T A A G T C C C C A G T T T C A A C C T C C C T C A A C T G G T C T T C C T C C T A G A A T T A G T T T T G G C C C C A G T T T C C T C T A G G A G G T T C C G G C T C T T T A G G G T C G T G A G G T T A A G G T T G A C G T C C T T T A A A A A A G G A G C T G G A A A G C T A G T C A A G G T T A A A A A A C C G G C C N N T T C C G A C C C A T T A A G A T C C C A A A A A A G G A A A A C C C C A A C C A A C C T C A G T T C C G G T T G G C C T T C C C A A A T T T C A A A A A A C C A A A A A A A A G G T T A A C C T T C C N N G G C T A A N N G A C C C C C C A G A G C C T T C A C T G G G G A G G A G A T C A A C C A G T C T T A A G T T T A G G G G G C C C C C C C T A A C C A A A G C A T T T T A G A T C C G G A A A A G G N N G G C C C C T T G G C C A A A A C T T T C C T T C T T C A A C T C C G G G A A G C C G A T C G A A A A A G G G G C C T T C C T T G G A A T G T C C T C C T C C C T T A G T T G A A G T C A A T C C C A A A C C C G G C C A G C C A A G G T T G G T T G G C C C C G G G G G G N N C C G G T T C C
NL 09-398-1 0 0 0 -9 C C G G A A G G C C A A G G T T C T T T T T C C C T T C T C A G T T G G G G G A T T G G C T C C A G C C C C A A A A A A T T A A A G G A A A C C C C C C C C T C G G A A G G A A A A G G C A G A T T T T A A C T A A A A A A G A G A C C A A G A N N G G A G C C A G A G G T C C G G A G T C G G G A T T C C A A T T G G T T T T T T A A T T A A G G A A A A C C G G A A A A T T T T T T G G T T G G T T G A T T C C C T A G C T C C A A T T T C C C C C G A T T N N T C C T C C C C T T A A G A T T A G C T T T G G C C T C A A C T T C C T T T G G A A G G T T C C A A T T T T G G G G G G T T G G G G G G T T A A G G T T A A C G T T T T C T A A G A G G G A G G C T G G A A G G T T G G T C A G G G T T C A A A G G C C G G C C N N T T T T G A C C C A T C A A G A T C C C A C A A C C G G A A G G T T C C A A C C A A G G T T G G T T C C G G T C G G C C T T C C C A A A T T C C A A A A A A C C A A A G G A G A G G C T G A C C T T C C G G N N T T A A N N G G C C C C C C A A A G C T T T C A C T G G T G G G G G A A T C A A C C A G T C T T A A G G C T A G G G A G C C C C C C T T A A C C A A G G C C T T T T G G A A C C G G G A A A A G T T G G C C C C T T G G C C A A A A T T T T C C T T C T T T A A T T C C G G A A G G T T G A C C A A G A A A T G G G C C T C C C T T A A A A T T T C C T C C C C C C T T A A C T G A A G T C G G T C T T A A A C C C T G C C G G C C G G N N T T T T T T G G C C A A A A G G G G N N C C G G T T G G
NL 09-398-2 0 0 0 -9 C C N N C A N N C C N N T G T T N N N N C T T C N N C C C C A G C T G G G G N N N N G G N N C C G G C C A C G A A A A A N N A A N N G A N N T C N N N N C C N N G G A A G G A A N N T T A A N N T T T C A A C T G A N N G A G A G A N N G A G A N N G A N N C C N N G G G G C C G G N N T C G G G A C T C C A A N N G G N N T T T T N N T T A A G G G A A A C C G G A G G A T T T G N N G G N N G G G T A A G T C C C T A G C T T C A A N N T C C C C C G A T T A G N N T T C C C C N N N N N N C T A G C T T T G G A C N N A G T T T C T T N N A G N N G G T T C C G A T T C T N N A G G G T T N N G G G G T T G A G G N N N N G G N N N N N N A A A A G G N N G G C T G G A A A G C T G G C C N N G G T T C A G A N N C C G G T C N N C T C T G A C C C A T C A A G G T C T C N N G A N N G G G A N N C T T C A A C C G A G G T C A G N N C C N N T C G G C C N N T C C A A A T T N N N N A A A A C C A A A G G A G A G G C T N N C C C T C C G G G G C T N N N N G A C C C C C C N N A G C T T T C A C T G G T G G G N N G A N N A A C C A G C C N N A A G G C T A G G G G G T C C T C C T T A A N N A A G G C A C T N N N N A A C C G G N N G G G G N N G G C T C C N N G G C C A A N N N N N N N N C T C T N N G A T T N N G G A A G G C T G G N N N N N N A A T G A G N N T C T C T T A A A A G G T C C T C C C C C C T T A G N N A A N N N N G G C C T T A A A C C C N N C C G G C C A A G G N N N N N N G G C C C C N N G G C G N N C C N N T T G C
NL 09-4233-3 0 0 0 -9 C C G G N N G G N N N N G G T T T T C C T T C C C T C C T C N N T T G G G G N N C T A G T T T T G G C C A C A A A A A A C C G A A G A A A A C C C C T C C C C C N N G G N N A A N N N N A A G G C T T T A A T T G A N N N N G G G G T T G A G A G G G G G G C C G G A G G G C C G G A G C C A G A A T T T T G G C C N N N N T T T T C C N N N N G G A A G A C C N N N N N N G T T G T T G G T T G G T T A A G T C C T T G G C T C C A A C C T T C C C C G A T T A G N N C C C C T C C C G G G A T T N N T T T T G G C C C C A A N N C C C T C T A G G A N N C T T T G A T T T T G G G G G G N N N N A A N N T T A A G G T T A A C G T C T T T T A A N N G G N N G G T T G G N N A G C T N N C C A A A G T T A A A A A A C C N N C C N N T T N N A A N N N N C C A A A A T T C C N N G A C C G G A A G G N N T C G G C C G A N N C C A A C T C C G G T C N N C C N N C C A A A A T T C C A A N N G A C C A A G G G A G G N N T T G A N N C C C C G G G G C C A A N N N N C C C C C C N N G G C C T T A A C T A A G G G G A A G A T C A A C C N N T T T G A A G G C T A A G G A G C C T T C C T T A A T T N N N N A A T T T T G G A A C C G G G G G G G G T T G G C T T C C T G G C C A A T T C T C T A A C T C T C C G A T T C C G G N N G G C C G G T C G A G A A A N N G G C C C C C C T T G A A A N N C C T T N N C C C C N N A G T T A A A A T C G G N N C C G G A A C C G G T C G G N N G G N N T T G G N N G G C C C C A A T T G G C C C C G G C T G G
NL 09-503-1 0 0 0 -9 C C A G C A A A N N A A T G C T N N C C C T C C N N C C T T A G C C A G N N N N T T N N T T T T A G T T A C A A C A N N C C A A G G G A N N C C T C C C C C T C A G G A G G G A N N G T C A G G C T N N N N T T N N G G G G A A G A T T A A N N N N A A G G N N A A A G T T C C G G A A T C G G A A T T C C A A T T G G C T C T C T A C C T G A N N G A N N T T G G G G G G T T T G N N N N N N G G G T A A G G C C C C A G C T C C A A C C T C T C C C A A T T A G C C C C N N T C C T N N N N C T G G T T N N G G N N N N N N T T T T C C N N G G G G G G T T T C N N C T N N N N A G G G C C G T G A N N G T G A A G G T A A C G C C C C N N G A A A G G G G N N C T N N A A G G C T A G C C N N N N T T A A N N G A C C N N C C A A C C C T A A C C C C N N N N A A T T N N C C G A A A G G A A N N N N N N G A C C A A C C C C A G N N N N N N C C G G N N C C T T A A A A T T T C N N C A N N C C N N A G G A G A G G C T G G N N C T A C N N G G T T A A C C G A T T T C N N N N G G C C N N A A T T A G T G G G G A N N T T G A C C A G C C N N G G T T N N G G N N G G N N T T T C N N G A C C N N A G N N N N N N A A T T T C G G G A N N N N C C N N C T C C C T A G T C A A A A N N C T A A N N C T C C A A T T C C N N A A G G C T N N T C G G A A N N N N N N T C C C C C T T N N G A T G N N T T T C T T N N C T A G N N N N G G T T A A T C T T G G A C T C T T T C N N N N G G G G T T T G G G A G C C C C G A G G N N N N C C G G C T G G
NL 09-503-2 0 0 0 -9 C C A G C A A A T T A A G G C T T T C C T T C C T T C C T T N N C C A A G G A A T T G G T T T T G G T T C C A A A A A A C C A A G G A A A A C C C C C C C C C C G G G A G G G A A G G T A A G G C T C C G G T T G G G G G G A A G A T T A A G G G G A A G G T T A A G G G T C C G G A A T T G G A A T T C C A A T T G G C T N N C T A C T T G A A A A A A A T T G G G G G G T T T G T T N N T T G G G T A A G G C C C C A G T T C C A A C C T C T T C C A A T T A G C C C C C C T C C T A G A A C T G G T T T T G G C C T C G G T T T T T T T T G G G G G G T T T C G G T T T T G G G G G G C C G G G A A G T T G A A G G T A A C G C C C C T T A A A A G G G G G G C T G G A A G G T T A G C C A A A A T T A A A A G A C C G G C C N N C C C T A A C C C C C C G G A A T T C C C C G A A A G G A A A G T T T C G A C C A A C C C C G G C C T C T T C C G G C C C C T T A A A A T T T C A A A A G A C C A A A G A A G A G G T T G G C C C T A C N N G G C C A A C C G A T T C C C C A A G G C C G G A A T T A G T G G G G A A A T T G A C C A G C C T G G G G T T T G G G G G G C C T T T C T T A A C C A A G G C A T T T T A A T T T T G G G A G G G G T T G G C T C C T T A G T C A A A A C T T T A A T T T T C C A A T T C C T G A A G G N N G A T C G G A A G A G G N N T C C C C C T T N N G A T G C C T T T C T T C C T T A G C T G G G G T T A A T C T T G G A A T C T T T T A G C C G G G G T T G G G G G G C C C C G G G G C C N N C C G G T T G G
NL 09-5152-2 0 0 0 -9 T C G G C C G G N N N N G G C T N N T C T T T C T T C C C C A G T T G G G G G G T T G G T T C C A A T C N N A A A A C A C C G A A G G G A A T C T C N N T C N N A G A A G G A A A A N N C C G A N N T T G G C C N N A G G G A A A A C C G G G G N N A A A A N N A A A G T T T C T G A A T C G G A A T T C T G G C C G G C C T T T T A C C T A A G G N N A A N N N N A A A A T T G G G T G G T T A A T T G A G T T T N N G G C C C C G A C C C C C C C C A A T T G G T C C C C C T C N N A A G A C T A G C C T T G G C C T T G G C T C C T T C T A G G G G G C T N N A A T T T T T G G G G G C C G T A A A A T T G G A G G T N N G G T T C C T T G A A A G G N N G G T T G G G G G G C T N N T C G G A G C T A A N N G A C C G G C C N N T T C T A A T C C A C C N N A A T C C C N N A A C A G G G A G G C T C C G A C C G A N N T C G G N N C C T T T T G G C C T T C C C A A A T T C C G A A A A A C C A A A A G G G G G G C C A A C C T T A A G G G G C C A A C C A A C C C C C C G G G G C T G T A A C T G G G G A A G G N N T C A A C C A G T C G G G A G T T T A A G G N N T T T T C C T T A A C C A A N N C A T T G G N N A T C C G G A A G G G G T T G G C T C C C T G G C C G A N N C C N N A C C T C T T C G G T T C C G G A A A A C C A A T C N N G A A A T G G G C C C C T C T T N N G A G G C C T T T C C C C C T T A G C T G G G G C C A A C C T T N N A C C C T G C C A A T T N N G G C C T T G G A A C C C C G G G G G G T C A C N N T T G G
NL 09-5175-1 0 0 0 -9 N N N N N N N N N N A A T T C T N N N N N N N N C C C C N N N N T T N N N N N N N N N N N N N N A A N N A A N N C A N N N N N N N N N N C C N N N N N N N N C C N N A A G G A A N N G G A A G G N N N N A A N N A A N N N N G A A A N N N N N N A A A A N N N N N N A A T T C C G G G G N N N N G G N N T T A A N N N N N N N N N N C C T T N N G G N N N N T T N N G G G G N N T T G T N N N N A A N N N N N N N N T T G G C C N N N N T T T T C C T T N N N N N N T T N N C C N N N N N N A A N N N N C T N N N N N N N N N N N N C C T T T T N N A A N N N N C C N N T T C C N N N N A A N N N N A A A G G G N N N N N N G A N N T T N N C C N N A A N N G G N N N N N N G G N N C C A A N N N N N N T T N N N N A A C C G G N N N N N N N N G G C C A A N N N N G G N N N N N N A A N N N N N N G G N N C C N N N N N N C C N N N N T T C C N N N N N N C C N N N N N N N N N N C C N N N N A A C C G G N N N N N N N N T T A A N N N N A A N N A G N N N N N N A A N N N N N N N N A A N N N N N N N N N N N N N N N N N N N N G G N N G G N N G G N N T T T T N N N N N N T C N N N N N N A A C C A A N N C C C C N N N N N N C C A G N N A A A A T T A A C C N N N N N N T C A A N N C C N N N N N N N N N N A A C C N N N N N N N N N N N N N N N N A A N N T T N N N N N N N N T T N N N N T T N N N N N N N N C C N N N N N N G G A A T T N N N N T T N N N N N N T T N N N N C C G G N N N N G G N N G G N N N N G G G G C C N N C C N N N N C C
NL 09-5252-2 0 0 0 -9 T C G G C A A A T T T A N N N N T T C C C T C C T T C C T C A G C T G G G G A A C C G G T T C C G G C C C C A A A A A A C C A A G G A A C A C C C C T C C C N N A G N N G G A A A G G T C A A A T T T T A A C C A A A A G A A A G G T T G A G A A A G A A G C C A G A G G T C C G G A G C C G G G G C T C T A A T C G G C C T T C T A A T T G A G G A A A A C C G G G G G G T T T G T T G G C T A G N N G A T T T C T T G G C C T T A A C C C C C C C C G G T T G G T C C C C C C C C T A A A A T T G G C T T T G G A A C C A G N N T T T T T T G G A A G G T T T C A A C T C T G G A G A G T T T T A A G G T T A A G G T T G G G G C C N N T T A A G G A G G A A G T T G G A A A G T T A G C C A A G G T T C C G G G A C C G G C C A A C T C T G A C C A A C C N N A A C C T T C C A A A A A A A A A A C T T T G A C C G A C C T C A G C T N N T G T T G G C C C T C C A A N N T T C C A A A A A A A C G A A G G G G G N N N N A A C C C C A C G G G G C C A A N N G A T C C C C C N N A A C T G G A A C T G G T G G G A A G A C C G A C C A A C C G G A A G T C T A A G G A G C C C C C C T T A A C C G A A A A A T T T T G G A A T T G G G A G G G G C T A A T T T T C C G G C C A A T T N N C T A C T T C T T C A A T T C C G G A A A A C C G G T C A A A A G A G G G G T T T C T C N N G A A A T T C C C T C C T C C C N N A G T T A A G G C C G G T T C T G A A A C C G G C C A G T C A A G G T T G G G G G G C C C C G G G G G G C C C C G G T T C C
NL 09-5272-1 0 0 0 -9 T T N N N N N N N N N N N N N N T T N N T T N N N N C C T T A A N N N N N N A A N N G G N N N N A A N N N N N N A A N N C C N N N N N N N N C C N N N N C C T T N N N N G G G G N N N N C C N N C C N N G A N N N N N N N N N N N N N N N N N N N N A A G G N N N N N N N N N N N N N N N N G G N N N N C C N N N N A G N N N N N N N N T T N N N N N N N N N N N N N N N N G G N N N N G G N N G G N N G G G G N N N N N N N N C C A A N N N N N N N N N N N N N N N N N N N N T T N N N N N N N N N N N N T T G G N N N N N N N N N N N N N N N N N N N N N N N N N N T T N N N N N N N N N N N N A A G G T T N N N N N N N N G G N N N N T T N N N N N N G G N N N N N N G A N N N N N N C C N N N N N N N N N N A A N N N N N N G G N N N N N N C C N N T T N N G G N N T T N N N N N N N N A A A G N N C C N N N N N N N N T T N N N N N N N N N N N N N N N N N N N N N N N N N N G G N N N N A C N N N N N N N N N N N N N N N N N N N N N N N N N N N N N N A A N N C C N N N N N N T T N N C C N N N N G G N N N N N N N N N N N N G G N N N N N N T T C C N N N N N N N N N N N N N N A A N N A A N N C A N N N N N N A A N N N N N N N N G G N N N N N N C C N N G G N N N N N N C T N N A A N N N N N N A A N N N N N N N N N N N N N N N N N N N N N N T T N N C C T T N N N N N N N N N N T T T T N N N N N N N N N N T T N N N N N N N N N N C C N N N N C C N N T T N N C C N N N N N N N N N N G G T T N N G G T T G G N N N N N N N N N N
NL 09-624-1 0 0 0 -9 C C A G N N G G N N T T G G C C C T C C C C C C N N N N C C A G T T G G G G G G C C G G T T C C G G C C C C G A A A C A C C A A A A G A C A C C C C C C T C T C G G N N G G N N N N G G C A A A C T T C A A C C N N A G N N G A G A T T N N G G G G G A G G C C A G G G G G C C G G G G T C G G N N T T C C A A T T G G T T N N N N C C T T N N G G N N G A T T G G G G N N G T T G G T C G C T A A T T G A T T C C N N G G T T C C A A T T T C C C C C A A N N G G T C T T C C C C N N A G N N T T G G C T T T G G N N T C A G T T C C C C N N G G G A N N N N C C A A T T N N G G G G G G T T G G G G G G T T A A G G N N A A C G T C C T C T G A G A G G N N G G C T N N G A G G C T G G T C G G A G T T C A N N G G C C G G C C N N T T C T G A C C C A T C G A G G T C N N C C A A C A G G A A G G N N C C A A C C A A G G N N G G T T C C N N T C G G C C C C N N C A A A T T C C G A A A N N C C A A A A G A N N G G C T A A T C T T C C N N A G C T N N C C A A T C C C C C A G G G C T G G A A N N G G T T G G A A G G T T N N C C G G C C T G A A G T C T A G G G G G C C C T C C T T A A N N A A N N C A T T T T A A A T C C G G A A A G G G C C G G C C C C C T G G C C G A T A T T C T C C N N C T T C A A N N C C G G N N G G C T N N N N A A A A G G T T A G C C T C T C T T N N A A N N N N C C C C C C C C N N A G C T A A G G C C G G T T C T N N N N C C G G C C N N C C A A G G C C G G G T A G T C A C G A G G N N N N C C N N C T N N
NL 09-711-3 0 0 0 -9 C C A G A A G G C C T T G G C T T T T C C T C C T T T T C C A G T T G G G G A A C T A G T T C C G G C C A C A A A A C A C C G A G G A A A A C C C C C C C C C C G G A A G G A A A A G T C A G G T T T T A A C T A A A A A A A A G A T C G A G A N N G A A A C C A A G G G T C C G G G G T T G G A A T T C C A A T T G G C T T T T T A C T T A A A G A A A A T T G G A G A A G T T G T T G G T T G G T T G A T T C C T T A A C T C C A A T C T T C C C C G G T T G G T C T T C C T T C C A A G G T T G G C T C T G G A C C C A A T T C C C T T T G G G A G G T T C C G A T T T T G G G G G G T T G G G G A G T T A A G G T T A A G G T C C T T T A A G A G G A A G G T T G G A A G G T T G G C C A G G G T T C A A A G A C C G G C C N N C C C C A A C C A A T C A A G A T T C C C C A A C A G G A A A G C T C C A A C C A A G G T T G G C T C C T G T T G G C C T T C C C A A A N N T C G A A A G A C C A A G G G A G A G G T T G A C C T T C C G G G G T T A A N N A A C C C C C C A G A G T T T T C C T T G G G G G G G G A A C C A A C C A A T C T G A A G T C T G G G G G G C C C C C C T T A A T T A A G G C C T T T T A G A T C C G G A A A G G G N N G G C T C C C T G G C C A A A A T T T T C C T T C T T C G A T T C C G G A A G G C T A A C C A A G A G A T T A A C C T T T C T T G A A A G G C C T T C C C C C C T T A G C C A A G G T C G G T C T T G A A C C C T G T C A A C C G A G G T T T G G T A A T C C C A A G G G G C C C C G G T T G C
NL 09-711-5 0 0 0 -9 C C A G A A G G T C A A G G C T C T T C C T C C T T T C C C N N T T G G G G G G C C G G T T T C G G C C C C G A A A A A C C G G A A A A C A C C C C C C C C T C A G G A G G A A G G T T A A G G T T T T A A T T G A A A G G A A A A T T G A A A G G A A A G C C A G G G T T C C G G A A T C G G G A C T C T G A C C G G T T T T T T C C T T A A G G G G A A T C G G G G G A T T T G G T G G T T A G G G A A T T T C C T A G T T N N A A C C T T C C T C G G T T G G T C T T T C C C T T G G A A T T G G T T T T G G A A C C A G T T T C N N C C A A G G A G T T C C G A T T N N T G A G G G T C G T G G G G T T G A G G T T G A C G T C C T C T A A G A A G G A G G C C G G A A A G T T G G C C A G A G T T A A A A G A C C G G T C N N C C C T A A C C C A C C A A G A T C C C A C A A A A G G A A A A C C C C A A C C G A C C T T G G T T C C T G T C G G C C C C T C A A A A T T T C G A A A G A A C G A G G A A G A G G T T A A N N T T C C N N G G T T A A N N G A T C C C C C G G A G C T T T C A T T G G G G A G G A A A T T A A C C A G C C T T A A G G T T A G G G G G T C C T C C T T G A C C A A G G A A C T G T N N A T C C A G A A G G G G T T G G C T C C C T A G C C A A A A C T T T A C C T T T C C G A T T C C G G G A A A C C G A T C G G A A A A T G A A T C T C C C N N G G A A T G T C T T C C T T N N N N G G C T A A G G T T G G C C C T G A A C C C T G C C A G C C G A G G T T G G T T G G C C C C G G G G C G C C C C G G T T C C
NL 09-774-1 0 0 0 -9 T C G G A A G G T T T A G G T T T T T C C T T C T T C C C C A G C T G G G G A A T T G G T T C C G G C C C C G A A A A A T C A A G G G A A A T C T C T C C C T C G G A A G G A A A G G T A A A A T T C C G A C T G A G G G A G A A A T T A A A A G G A A G G C C G G G G G G C C G G G G C C N N G A C T C C A A C C G G T T T T T T A C T T A A G G G A A A T T A A G G A A G G G G T T G G C C G G T T A A T T C C T T G G T T C C A A C C C C C C T T A A T T N N C C T T C C T C C T G G A A T T A A T T T T G G A A T C A G T T T C T T C C A A G A G G T T T C G A C T C T T T A G G G C C G G G G A A T T A A G G T T A A G G C C T T T T A A A A G G G A G G T T G G G A A A T T G G T C A G G G T T C A A A A A C C G G T T N N C C C C G G C C A A T C A A G G C C C C A C A A A A G G A A A A C C C C A A C C G A G C T C A G C T C C G G T T G G C C C C T C A A A A T T T T A A A A A A C C A A A A A A A A G G T T A A N N C T A C N N N N C C G A N N G A C C C C C C G G A A C C T T C A C T G G G G A G G A G A T C A A T C G G C C T G A A G G C T G G G G G G C C C T C C T T A A T C A A G G C A C T T T A G A T C C G G A A A A G G T T A G C T T C T T G G C C A A A A T T T T A C T T C T C C A A T T C C G G A A G G C C G G C C A A A A A A G G A A T C T C T C T T N N A A T G T C C C C C T C C C T T A G T T G A G G T C G A T C T T A A C C C C G G C C A G C C G G G G C C G G T T G G C C A A G G G G G G N N C C G G T T C C
NL 09-824-1 0 0 0 -9 T C A G N N N N N N T A G G C C T T T C C T T C C T T C C C A G T T G G G G G A T T G G C T C C A G C C N N A A A A A A C C G A A A A A C A C C C C C C C C T C G G A A G G G A A G G T C C A A C T T T A A C T A A A G A A G G G A T C G A G A G G G G A G C C N N G G G G C C G G A G C C N N G A C T C T G A C C G G T T T T T T N N T T A A G G G A A A T C G G A G A A G T T G G G G G N N A G T T A A G G C C N N N N T T C C A A T C T C C C C C G A T T A G T C T T C C C C C T A G A A T T A A T T T T G G A A N N A G T T T T C T N N G G G A G G T T C C G A T T T T T T N N G G T C G G G A A G T T A A G G T T A A G G T T T T T T G A G A G G A A G G C T G G A A A G T T G G C C G G A G T T A A N N G G C C G G C C N N T T C T A A C C C A T C A A G G C C T C A C A A A A G G A A A G C T C C A A C C A A G G T T A G T T T C N N C C G G C C N N C C C A A A N N C C G A A A A A C C A A A G G A G G G G T T A A C C T T C C N N N N N N A A N N G A C C C C C C G G A A C C T T A A C C G G T T G G G A A A C C A A T C A G T C N N A A T T C T A G G G A G C C C T T C C T G A C C A A G G N N C T T T A G A A C C A G A A G G G G T T G G C C C C T T G G C C A A A A T T T T C C T T C T T C A A T T C C N N A A G G C C A A C C A A G G A A N N G G C C T C C C T T A A A A T G T C C C T C C C C C N N A A C T A A G G C C G G T T C T A A A A C C T G T C A G C C G A G G C C T G T T N N C C C C G A G G C C N N C C G G T T G G
NL 09-824-2 0 0 0 -9 T C G G C A A G C C T A G G T T T T T T T T T C C T T C C C A G T T G G G G G A C T G G C T C C G G C C C C A A A A C A T C G A A G A A A A C C C C C C C C C C G G A A G G A A A G G T C C A A C T T C A A C T A A A G A A G A G A C C A A A A N N G G A G C C G G G G G T C C G G A G C C G G G A C T C T G A C C G G T T T T T T A A T T A A A G G A G A T C G G A G A A T T T T G T G G C T G G T T A A G T C C T T A G T T C C A A C C T C C C C C G G T T A G T T T T C C C C C C A A A A C T A G C C T T G G A C T C A A T T T C C T T T G G G A A G T T T C A A T T T T G G G G G G T C G T G A A G T T G G G G T T A A G G T C T T C T G G G A A G A A G G C T G G G A A G T T G G C C G G G G T T A A G A G A C C G G C C A A C C C C A A C C A A C C A A G A T C T C A A A A C A G G A A G G C T C C A A C C A A G C T T G G T T C C T G T T G G C C T T C C C A A A T T T C G A A A A A C C A A A A A A G G G G C T A A C C T T C C G G N N T T A A C C G A T C C C C C A G G G T T G T C A C T G G T G G G G A G A T C A A T C A G T C T G A A G T T T G G G G A G C C C C C C T T G A C C A A G G C C T T G T G G A A C C A G A A A G G G T T G G C C C C T T G G C C A A A A T T T T C C T T C T T C A A T T C C G G A A G G T T A A T C A A A A A A T T A G T C T C C C T T A A A A T T T C C C T C C C C C T T A A T T A A G G T C G G T C T T G A A C C C T G T C A G C C A A G G T T G G T T A A C C C C G G G G G G N N C C A A T T G G
NL 09-899-1 0 0 0 -9 T C G G A A G G T T T A G G T T T T T C C T C C T T C C C C A G C T G G G G G A C T A G T T T C G G T C C C G A A A A A C C A A G G G A A A T C T C T C C C T C G G A A G G A A A G G T A A G A T T T C G A C T G G G G G G A A A A T C A A A A G G A A G G C C G G A G G T C C G G G G C C G G A A T T C C A A C C G G T T T T T T A C T T A A G G G A A A T T A A G G A A G T T G T T G G C T G G G T A A T T T C T T G G T T C C A A C C C C C C T C G A T T G G T C T T C C T C C T A G G A C T A A T T T T G G A C T T A G T T T C C T C T A G G A G G T T C C G A T T C C T T A A G G C C G G G A A G T T G A G G T T G A G G C C T T T T A A A A A G G G G G C T G G N N A A T T G G T C A G G G T T C A A A A A C C G G T C N N C T C C G A C C A A T C A A G G C C C C A C A A A A G G A A A A C C C C A A C C G G G G T T A G T T C C G G T T G G C C C T T T A A A A T T T T A A A A G A C C A A A G G A G A G G T T A A N N T T C C N N G G C C A A N N G G T C C C C C G G A G C C G T C A T T G G T G A G A A G A T T A A T C G G C C T T A A G G C T G G G G G G C C C T C C T T A A C C G A G G A A C C T T A A A A C C G G A A A G G G T T A G C C C C T T G G C C A A A A T T T T A C T T C T C C A A T T C C G G G A A G C C G A T C G A A A A A G G A A T T T C T C T T G A A A T T C C C T C C T C A C T T A G T T A A G G T T G G C C T T A A A C C C T G C C A A C C G A G G T C G G T T G G C C A C G G G G C G N N C C G G T T C C
NL 09-899-2 0 0 0 -9 T C A G A A G G T C T A G G T T T T T C T T T C T T C C C C A G T T G G G G G A C T G G T T C C G G C C C C N N A A A A C C G A A G A A C A C C C C C C C C T C G G A A G G A A A G G T A A G A T T T C A A C T A A G G G A G A A A T C A A A A G G A A G G C C G G A G G T C C G G G G C C G G A A T T C C A A C C G G T T T T T T A C T T A A G G G A A A T T A A G G A A G T T G T T G G C T G G G T A A T T T C T T G G T T C C A A C C C C C C T C G A T T G G T C T T C C T C C T G G A A T T A G T T T T G G A C C C G G T T T T T T C C A A A A G G T T T C G A C T T T T G G G G G C C G G G G A A T T A A G G T T G A G G C C T T C T A A G A G G G A A G C T G G A A A A T T G G T C A G G G T T A A A A A A C C G G T T N N C C C T G A C C A A T C A A G A C C C C A C A A A A G G A A A A C C C C A A C C G A G C T C G G C T C C G G T T G G C C C T N N C A A A T T T T A A A A A A C C A A A G G A G A G G T T A A C C C T A C N N G G C T G A N N G G C C C C C C A G A G C C G T A A C T G G T G G G G A G G T C A A T C G G C C T T A A G G T T A G G G G G C C C T C C T T A A C C G A G G A A C C T T A A A A C C G G A A A G G G T T A G C C C C T T G G C C A A A A T T T T C C T T C T C C A A T T G C G G G A A G C C G G C C A A G A A A T G A G T C T C T C T T G A A A T T C C C T C C T T A C T T G G T T A A G G T T G G C C T T A A C C C C G G C C A A C C A A G G T T G G T T G G C C C C G G G G C C N N C C G G T T C C
NL 09-899-3 0 0 0 -9 C C A G C A G G T C T A T G T T T T T T T T T C T T T C C C A G T T G G G G A A T T G G T T C C G G C C C C G G A A A A C C A A G G A A A A C C C C C C C C C C A G G A G G A A G G T T A A G G T T C C G A C T A A G G G A G A G A T T A A G A G G A A A G C C A G G G T T C C G G G G C C G G A A T T C C A A C C G G T T T T T T A C T T A A G G A A A A C C G G G G G A T T T G G T G G T T A A G G A A T T C C C C G G T T C C A A T C T C C C T T G A T T G G C C T T T T C C T T A G A A T T A A T T T T G G A C C C G G T T T T C T C T A G A A G G T T C C A A T T T T T T G G G G C C G G G A A G T T G A G G T T G A C G T C C T C T A A G A A G G A G G C T G G A A A G C T G G C C A G A G T T A A A A A A C C G G C C N N T T C C A A C C A A C C A A G A C C C C A C G G C A G G G A A A C C C C A A C C G A G C T C G G C T T C T T T T G G C C T T T C C A A A T T T C A A A A G A A C G A G G G G G G G G T T A A C C T T C C N N G G T T A A N N G A C C C C C C G G A A C T G T C A T T G G T G A G A A G A T C A A T T G G C C T T A A G G T T A G G G G G C C C T C C T T A A C C G A G G C A T T T T A G A A C C G G A A G G G G N N A G C C C C T T G G C C A A A A T T T T A C C T C T C C A A T T C C G G G A A A C C G G C C A A G G A A G G G G C C T T T C T T G A A A T G C C C T C C T C C C N N A A T T G A G G T T G G C C C T G A A C C C G G C C A G C C A A G G T T G G T T G G C C C C G G G G C C N N C C G G T T C C
NL 09-996-3 0 0 0 -9 C C A G C A G G C C A A G G T T T T C C C C C C T T T T C C A G T T G G G G G G C C G G T T C C G G C C A A G A A A A A C C A A A A G A A A C C C C C C T C C C G G A A G G G G A A T T A A G A T T C C A A C T A A A G A A A A A A T T A A G G G G A A A A C C A G G G T T C C G G A G C C A G G A C T T T G G T C G G T T T T T T A C T T A A G G G A A A T C A G G G A A G T T G G T G G T T A G T T A A G G C C T T A G T T C C A A T C T T C C C C G A T T A G T C T T C C T C C C A G A A T T A A T T T T G G N N T C A G T T T C C C T T G G G G A G T T T C A A T T T T G G G G G G T C G G G G G G T T A A G G T T A A G G T T T T T T A A A A G G G G G G C C G G N N A A T T G G C C A G G G T T A A G A G G C C G G C C N N C T C C A A C C C C C C A A G G C C C C A A A A C A G G A A G G T T C C A A C C A A G C T T G G T T T C T G T T G G C C C T C C A A A A T T T T A A A A A A C C A A A A G A G G G G T T A A N N T T C C N N G G C T G A N N A A C C C C C C G G A A T T T T C C T T G G T G G G G A G A T T A A C C G G C C G G A A T T C C G G G G A G C C C C C C T T A A C C A A G G C A C T T T A G T T C C G G A A G G G G T T G G C C C C T T G G C C A A A A T T T T C C T T N N T T A A T T C C G G A A G G T T G G C C A A G G A A T G G G C C C C T C T T A A A A T G T C C T C C C C C C T T A G C T A A G G T T G G T T T T A A C C C C T T C C G G C C A A G G C C T G T T G G C C A C G A G G C G C C C C G G T T G G
NRW 09N105 0 0 0 -9 C C G G C A A G T C T T G G C T T T T T C C C C T T C C C C A G C T G G G G G A T T G G T T C C G G T T C C A A A A A A C C A A A G G G A A T T T T T T C C T T A A A A G G A A A G T T A A G A C T T C G A C T A A A A A A G A G A T C A A A A N N A A G G C C G G G G T T C C G G A A T T G G G A C C T T G G C C G G C T T T T T A A T T G A G G A A G A T C A G A A A A T T T G T T G G C T A G G G G G T T T C T T G G C C C C A A T C T C T C C C G A C T A G T C C C C C C C T T A A A A C T G G T T T T G G C C C C G G C T T T T T T T G G G A A G T T T C G A T T T T G G A G G G T C G T A A A G T T G A G G T T A A G G T C C C T T A A G G G G A A A G C C G G A A A A C T G G T T A A A A C T C A G G A A C C G G C C N N T T C C A A C C C A C C A A A A T C C C C C A A C A G G G A A G C T C C G A T C G A C C T T A A C C T T T G T C G G A C C T T C A A A A T T T C G G C A A A A C G A A A A A G A G G T T A A N N C T C C G G G G C T A A N N A A C C C C C C G G A A C T G T A A C T G G G G A G G G A A C C G A C C G G C C T G G A T T T T G G G G A G T T C T T C C T G A C C A A G G A A C T T T A G A A T T A G A A A G A G T T A A C T C C T T A G C C G A A A C C C T A C T T C T T T G G T T C C T G G G A G T T G G T T A A A A A A G G G G T C T C C C T T G G A A T G C C T T C C C C C C N N G G T T G A G G C C G A T T T T G A A A C C G G C C G G T C G G N N T C G G G G A A C C C C A A T G G G T T C C G G C C G C
NRW 09N11 0 0 0 -9 C C G G C A A A T C A A T G C T T T T C T T T C C C C C T T A G T T A G G G A A C T G G T T T C G G C C A C A A A A C A C C A A G G G A A A C C C C C C T C C C G G G G A G A A A G G T A A A A T T C C G A C C G A A G G A A A G A T T A A A A G G A A A G C C A A G G G T T C G G A G T T G G G A C T T T G G C C G G C C T T C T A C C T A A A G G A A A T T A G A G A A T T G G T T G G T T A A G T A A G G T C C C A G C C T C A A C C C C C C T T A A T T G G C C T T C C T C C T G G A A C T G G C T T T G G A C C C A G C T T C T T C T A G G A A A T T T T A A T T T T G G A A G G C C G T G A A G T T G A A G T T G A G G C C C T T T A A G A G G A A A G C T G G G A G G T T A G C C A G G G T T A A G G G G C C G G T C N N C C C T A A C C C C C C G A A A T C C C C C A A A A A A A A A G C T T C G A C C A A C C C C G G C C T C G G T T A G C C C T C C A A N N T T T C G G A A A A A C G A A A G A G G A A T T A A N N C T C C N N G G C T A A C C G A T C C C C C N N G G C T G T A A T T A G G G A G G A G A C C G A C C A A T T T G G A T T T T G G G G A A T C T T C C T T A A C C A A G G C A T T T T A A T T C C A G G G A G G G T T G G C T C C C T G G C C G A A A T T T T C C T T C T T C A A T T C C G G G A A G C C G A C C A A G A A A T G N N T C T C C C T T G G A A G G C C T T C C C C A C N N G G C C G A A G T T G A T C T T G A A C C C G G C C A G T T G A G G T C G G G G A G C C C C G A T G G G T C A C G G T T G G
NRW 09N116 0 0 0 -9 C C G G A A G G C C T T G G C T C T T C T T T C T T C C C C A G C T G G G G G A T T G G T T T C G G C C A C A A A A C A T C A A A A G G A A T T T T T T C C T C G G G G G G A A A G G T A A G A C T T T G A C T G A A G A A A A G G C C A A A A G G A A G G C C A G A G G T C C G G A A C C G G A A T T T T G G C C G G T T T T C T A A T T G G G G G G A A T C G G A A A A G T T G G G G G C T A G G G G G T T T C C C A G C T T T G A C C C C C C C C A A T T A A C C T T C C T T C T A G G A C T G G C T T T G G C C C C A G T T T T T T C T A G A A G G C T C C G G T T T T G G G G A G T C G G A A G G T T G A G G T T G A C G C C C T T T G G A A G G A A A G C T G G A A A G C T A G C C G G G G T T A A A A A A C C G G C C N N C T C T G G T T C A C C A A A A C C C C A C A A C A G G A A A A C T C C G A C C A A G C T C A G C C C C T G T C G G C C T T C C A A A A T T T C G A A A A A A A G G A A A A G A G G T T G A N N C C C C G G G G T T A A N N G A T C C C C C G G G G T T G T C A C T G G G G A A G A A A C C N N C C G G C C G G A A G T T T A G A G A A T C C T T T T T A A C C A A G G A A T T G G A A A T T T G G A A A A A A N N A G T T C C T T G G C C G G A A C C C C A A T T C C T C G G T T C C G G G A A G C T G A T C A A A A G A T G N N C C T T T C T T G G A A G G C C C T C C T T A A T T G G C C A A G G T C A A T C C T G A A A C C G G C C G G T T G G N N C C G G T T A A C C C C A A T T G G T T C C G G T T C C
NRW 09N117 0 0 0 -9 T C G G C C A G C C T A G G T T T T T T C T C C T T C C C C N N C C G G G G A A T T G G T T C C G G T C A C A A A A A A C C A A A G G G A A T C T C T C T C T C A G G A G G A A A G G T C A A A T T T T A A C T G A A G A A A A A A C C A A A A G G A A G G C C A G A G G T C C G G A A T T G G G A C T T T G G T C G G C C T T C C A C T T G A G G G A A A T C G G A A A A T T G G G G G G C C A A T T G G T T T C C T A G T T T C G A C C T C T T C C G A T T G G T C T T C C T C C T A A A A C T A G T T T T G G C C C C G G C C T T T T T T G G G A A G C T T C A A C T T T T G A G A G T T G T A A A A T T G G G G T T A A G G T T C C T T G A G A G G A A A G C T G G A A A A C T A G C C A G A G T T A A A A A A C C G G C C A A T T C C G A T C C C N N A A A A T C C C A C G A C A G G G G G G C T C C A A T C A A C C T T A A C T T C T T C C G G C C T T T C A A A A T T T C G A C A A A A A G G G G A A A A G G T T G A N N T T C C G G N N C C A A C C A A C C C C C C G G A G C T G T C A C T G G T G G G G G A A C C G A T C A G C C T T G A T T T T A G G G G G T T C T C C T T A A C C A A A G C A T T G T G G A T T C A A A A A A G G N N N N T T C C T T G G C C A A A A T T T T A A T T C C T C G A T T C C G G G G A G T T A A C C G G A A G A G G G G T C T C T C N N G G A A G G C C T T C C T C A C T T A A C T A A G G C C A A T C C T G G A A C C G G C C G G T C G G N N C C G G G T A A C C C C G A T G G G T T C C G G C T C C
NRW 09N26 0 0 0 -9 T C G G A A A A C C T T G G C T C T T C C C T C T T C C T C A G T T A G G G G A T T A A T T T C G G T C A C A A N N A A C C A A A A G G C A T C T C T C T C T C A G G A A G A A A G G G C A G A C T T C G A C T A A G G G A G A A A C C A A A A N N A A G G C C G G G G T T T C G G A G T C G G A A T T C T G A T C G G T T T T C C A A T T G G G G A A A A C C G G A G G A T T T G G T G G T T G G G T G G T T C C C T A A C C T C G A T C T C T C C C A A T T A G T T T T C C T C T T A A A A C C G G T T T T G G C C C C A G T T T C T T T T G G A A G G T T C C G A C T T T T G G G G G T C T T A A A A T T G G G G T T A A G G T T C C T T A A G G G G G A G G T T G G A A A G C C A G T C A A A A T T A A G G A A C C G G C C A A T T C T G A C C C A T T A A A A C C C C C C A A A A G G G A A G C C C C A A C C A A C C T C A G C C T T T T T C G G C C C C T T C A A A T T T C G A A A G A A C G A G G A A A A G G T T A A N N C T C C G G N N C T A A C C A A C C C C C C A A A G T T G G A A C C G G G G A A G A A A C C G A C C G G C C T T G G T T T T G G A G A G T C T T C C T T A A C C A A A G A A C T T T A G A A T C A A A A A G A G T T A A T T C C T T G G C C A A A A C T T T A A T T C C C C G A T T C C T G G G A G T T G A C C G A G A A A T G G G C C T C T C N N G G A A T G C C T T C C T T A C T T G G C C G G G G C C G A T C T T G A A C C C T G C C G G T C G G N N C C G G G G A A C C C C G A G G G G T T C C G G C C G C
NRW 09N3 0 0 0 -9 C C G G C A A A C C A A T G T T T T C C C T C C T T C C T T A G T T G G G G A A C T G G C T C C A G C C A C A A A A C C C C A A G G G A A A C C C C C C T C T C G G G G A A A A A A T T A A G A C T C C A A C C A A G G G A A A G G T C A A A A N N A A G G C C A G A G G G C C G G A G T C N N G A C T T T G G C C G G C C T T C C A C C C G G A A G A A A T C G G G G G A T T T G T T G G C T A G T T A A G T T C C T G G C T T C A A T C C C T C T C G A C C A G T C C T C C T C C C G G A A T T G G C C T T G G A C T C A A C T T C T T T T G G G A A A C T T C A A T T T T T G A G G G T C T T G G G G T T A A G G T T G G G G C C C T T T G A G G G G G A G G C T T G G A G G T T G G C C A G G G T T A A G A G A C C G G T C N N C T T T G A T C C C C C G A A A T C C C C C A A A A A A A A A A T T T C A A C C G A C C C C A G C C T C T G C C G G A C C T C C C A A A T T T C G G A A A A C C A A A G G A G A G G C T G A N N T T C C N N G G T T A A N N G A C C C C C C A A G G T T G T C A C T G G G G A A A A A A C C A A C C A G T T T G G A G T T T A G A G G G T T C T T C T T A A C C G A A G C A C T G T N N T T C C G G G G G G G G T T G G T T T C C C G G C C G A A A T T T T A C T T C T T T A A T T C C G G A A G G C T G A C C G A A A A A T G A A C C C C C C T T G A A A G G C C T T T C C C A C N N G G C T G A A G T T G A T C C T G A A C T C G G C C G G T T G A G G T C T G G T A G C C C C A A T T G G T T C C G G T T G G
NRW 09N42 0 0 0 -9 C C G G C A A G C C A A G G T T T T T C C T C C C T C C C C A G C T A A G G G G T T A A T T C C G G T T A A A A A A A A T C A A A G G A A A C C C C C C C C C C G G A A G G A A A G T T A A A A C T T C G G C T G G A G G G A A G G T T A A G A G G A A A A C C G G G G G G C C G G G G T C G G A A T T C T A A C C G G C C T T C T A C C T G G A G G A A A C C G G A G A A T T G G G T G G T T G G G T A A G T T C T T G G T T T C A A C C T C T C T C A A C T A G T C C T T T T C C T A G A A T T G G T T T T G G A C T C A G T T T T T T C T A G G A A G T T T T A A T T C T G G G G G G C C G T G A A G T T G A G G T T G A G G T C C T T T A A G A G G G G A G C T T G A A A G C T A G C C G G A A T T A A A A A A C C G G T T N N T T C T A A C C C A T C A A A A C C C C A A G A C A A G G A A A T T C C G A C C A A C C C C G G C C T C G G C C G G C C T T C C C A A A T T C C A A A A G A C C A A A G G A G A G G T T A A C C T T A C N N G G T T A A N N A A C C C C C C N N G G T T G T A A T T G G T G G G A A A A C C A A C C G G C C T G G G T T T T G G G G A A T C C C C C C T A A C C A A G G C C T T G G A G T T T C G G A A G G G G T T G G T T C C C T G G T C A A A A C C C T C C T T C T T T A A T T C C G G A A G G C C A A C C G A A A G A T G G G T C C C T T T T A A A A T G C C T T T C T C C C T T G G C C A A A G T T G G T C C T A A C C C C G G C C A G T C G G G G T T G G G G A A T T C C A A T T G G T T C C G G C C G G
NRW 09N44 0 0 0 -9 T C G G A A A G C C T T T G T T T T T C C T C C T T C C T T A G T T A G G G G G T T A G T T C C A G T T A C A A A A A A T C A A G G A A A A C C C C T C C C C C G G G G A G A A A A G T A A G A C C T C G A C C G G A G G G A A G G T T A A G A G G A A A A C C G G G G G G T C G G G G T C G G A A T T C C A A C C G G C T C T T T A C T T G A A G G G A A C C G G A G A A T T G G G T G G C T G G G T A A G T T C T T G G T T C C A A T C T C T C T C A A C T A G T C T T C C C C C T A A A A C T G G T T T T G G A C T C A G T T T T T T C T A G G A A G T T T T A A T T C T G G G G G G C C G G G G G G T T A A A G G T G G C G C C T T T T A A A A G G G G A G T T G G A A A G C T A G C C G G A A T T A A A A A A C C G G T C N N C C T T A A C C C A C C A A G A T T C C A A A A C A A G G A A A T T C C A A C C G A C C T C G G C C T C G G C C G G C C T T C C C A A A T T C C G G A A G A A C G A A G A A G A G G C T A A C C C T C C G G G G T T A A N N A A C C C C C C N N G G T T G T A A T T G G T G G G A A A A C C A A C C G G C C T G G G T T T T G G G G A A T C C C C C C T A A C C A A G G C C T T G G A G T T T C G G A A G G G G T T G G C T T C C T A G T T A A A A C C C T A C T T C C T C G A T T C C G G A A A G C C A A C C A A G A A A T G G G T C T C C C T T G G G A G G C C T T C C T C A C T T G G C C G A A G T T G G T C C T A A C C C C G G C C A G T T A A G G T T G G G G A A C C A A A A T T G G T T C C G G T T C C
NRW 09N45 0 0 0 -9 C C G G A A A G T C T A G G T T T T T C C T T C T T C C T C A G C T A G G G G A T T A G C T C C A G C C C C A A A A C A C C A A G G G G C A C C C C C C C C C C G G G G A A A A A G T T C C A A C C T C G A C T G A G G G A A A G G T T A A A A G G G A G G C C A A G G G G T C G G A G T C G G G A C T T T G G C C G G C T T T T T A C C T A A A A A A A A C C G G G G G A T T T G T T G G C T A G G T A A T T C C T T G G T T C C A A T C C C C C C C A A T T G G T T C T T C C C C C A G G A C T G G C C T T G G A C T C G G T T C C T T C T A G G A A G C T T C A A T T T T T G G G G G T T T T A A G G T T A A A G G T G A C G C C C T T T G G G G G G G A A G C T G G G A G G T T G G C C A G A A T T C A A A A A C C G G C C N N T T T T G A C C A A C C A A A A T C T T A A A A C A G G G A G G T T C C G A C C A A C C C C A G C T T C T G T C A G C C C T T C A A A A T T C C G A A A G A C C A A A G G A G A G G T T G A N N C C C C G G G G T T A A N N A A T C C C C C G G A G C T G G C A T T G G G G A A A A A A T C G A C C A G C C T G G A G T T T A G A G A G C C C T T C C T A A C C A A G G C A T T G T A G T T C C G G G A A G G G T T G G T T C C C T G G C C G A A A C T C T C C T T C T T C G A T T C C G G A A G G C C G A C C A A G A G A G G A A T C C C T C T T G A A A T G C C T T C C T C C C N N G G C C A A G G T C A A T C C C G G A C C C G G C C G G C C G G N N C C T T G G G G C C C C A A G G G G T T C C G G T T G G
NRW 09N47 0 0 0 -9 C C A G C A G G T C A A T G C T T T C C C T C C T T C C T C A G T T G G G G G G C T G G T T C C G G C C A C G A A A A A C C A A A A G A A A C C C C C C T C C C G G G A G G G A G G G T A A A A C T T C A A C T G A A G G A A A G A T C A A G G G G G A A G C C A A G G G T C C G G A G T C G G G A C T C C A A C C G G C C T T C T A A C C A A G G G G A A T C G G A A G A T T T G T T G G T T G G G T A A G T C C T T G G C T C C A A T C T C C C C C A A T T A G T T C T T C T C C T A A G A C T G G C C T T G G C C T T A G T T C C T T T T G G G A A G T T T C G A T T C T T G G G G G T C T T A A A G T T G A G G T T G A G G T T C C T T G G A A G G G A G G T T G G A A G G C T A G C C A G G G T T C A G A A A C C G G T T N N T T C C A A C C C C C C G A G A T C C C A A A A C C G G A A G G T T C C G A C C A A C C C C G G C T T C G G T C G G C C C C C C C A A A T T T C A A A A A A A A G A A G G G A A G G T T G A C C C T C C G G G G T T A A N N G A T T C C C C G G A G C C G T A A T T G G G G A G A A A A T C G G C C G G C C T G G A T T T T G G G G A G T C T T T C C T A A C C A A G G C C C T T T A A A T C C A G A A G G A G N N A A T T C C C T A G C C G A A A C T T T A C T T C T C C G A C C C C G G A A G G C T A A C C A A A A A A G G A A C C T C T T T T G G A A G G C C T T C C T T C C N N A G C T G G A G T T G G T T C C G G C C T C G G C C A G T T A A G G C C G G G T A G C C C C G A T T G G T C C C G G T T G G
NRW 09N48 0 0 0 -9 T C G G C A G G C C T T G G C C T T T C C T T C T T C C C C A G C T A G G G G A T T G G T T T C A G T C A C A A A A C C C C A A G G G G A A C C C C C C T C C C G G G A A G A A A A G T A A G G C T C C G A T T G A G G G A G A G A T C A A A A G G A A A G C C G G G G G T C C G G A G C C G G G A C T C C A A T C G G C T C T T T A C T T A A A A A A A A T C G G A G A A T T T G G T G G T T A G T T A A G T C C T T G G T T T C A A C C C C T C T C G A T T A G T C C T T C C C C T A G G A T T G G C T T T G G C C T T A G T T C C C T C T A G A A A A T T T C A A T T T T G G G G G G C C T T G A G G T T G G A G G T G G G G T C T T T T G A G A G G G G G G C C G G G A G G C T G G C C G G A A T T A A G A A A C C G G T C N N C T T T G A C C A A C C A A A A T C C C A C G A A A G G A A A G T T C C A A C C G A C C T C A G C C T C T G C C A G C C C T T C A A A A T T T C G G A A A A C C A A G G A A G A G G T T G A N N T T A C G G G G C C G A C C G A T C C C C C G G A G C T G T A A T T A G G G A A G A A A T T A A C C G G C C T G A A G T T T A G G G G G C C C T T T T T A A C C A A G G C A C T T T G G T T C C A G A A A G G G T T G G T T T C C T G G C C A A T A C T T T A C T T C T T T A A T T C C G G G A A A C T G A T C G A A A G A G G N N T C C C T C T T A A A A T T C C C T T C T T C C T T A A C T A A A G T C G A T C T T A A A C C C G G C C A G T T G G G G C C G G G T A G C C A C G A T T G G T T C C G G T T G C
NRW 09N51 0 0 0 -9 T C G G C A G G C C T A G G C C T T T T T T T C T T C C T C A G C T G G G G A A T T A G T T T C G G T T C C A A A A A A C C A A G G G A C A C C C C C C T C C C G G G A G G A A A G T T A A G A T T C C G A C T G G G G A A A A G G C C A A A A G G A A G G C C A A G G G G C C G G A G T C G G G A C T C C A A T C G G C T T T T T C C C C A A A G A A A A T C G G A A A A T T T G T T G G T T A G T T A A G G C C T T G G C T C C A A T C C C T C T C A A C T A G T C T T T T C C T T A A A A C T G G T T T T G G C C T C A A C T C C T T C T A G A A A A C T T T A A T T T T G G A G G G T C G T A A G G T T G G A A G G G G G G T T T T T T G A G A G G G A G G C T G G N N A G T T A A C C A G A G T T A A G G G G C C G G C C N N T T T T A A C C A A T C G G A A T T C C A A A A A A G G A A A G T T C C G A C C A A C C C C A A C T C C G G T C G G C C C T T T A A A A T T C C G G A A A A A C G A A G A A G G A A T T G A C C T T A C G G G G C C G A C C G A T C C C C C G G G G C T T T C A T T A G G G A A A A A A C C A A C C G G C C G G G G G T C T A G G G G G C C C T T C T T A A C C A A G G C A C T T T G G T T C C A G A A A A G G T T G G C T T T C C G G T T A A A A C C C T A C T T C T T T G A T T C C G G A A G G T T G A C C A A G A G G G G G G T T T C T C T T G A A A T G C C C T C C C C A C N N A G C T A A A G T C G A C C C T G A A C T C G G C C A A T T A A N N C C G G T T G G C C C C A A T T C C C C C C G G C C G G
NRW 09N52 0 0 0 -9 C C G G C C G G C C T T T G C T T T T T T T T T T T C C C C A G T T G G G G A A T T G G T T T C A G T T C C A A A A C A C C A A G G G A A A C C C C C C C C C C G G G G A A A A A A G T A A G A C T C C G A C T G A A G G A A A G G T C A A A A G G A A A G C C A G G G G T T C G G A A T C N N G G C C C T G A C C G G C T T T T T A C C T A A A A G A A A T T G G A G G A T T T G T T G G C T A A T T A A G T C C T T G G T T T C A A T C C C T C C C A A C T G G T C C T T C T C C T A G A A C C G G C T T T G G A C T C G G T T C C T T C T A G A A A A T T T C A A T T T T G G G G G G C C T T G G A G T T G G G G T T A A C C T C C T T T A A A A G G G G G G C C G G G A G G T T G G C C A A G G C T C A G G G A C C G G T C N N T T T T A A C C A A T C G G A A T C C C A C G A A A A G A A A G T T C C A A C C A A C C T C A G C C C C T G C C G G A C T T C C C A A A T T T C G A A A G A C C A A G G A A A A N N T T A A N N C T C C G G G G C T G A N N A A C C C C C C N N G G C T T T A A T T A G G G A G A A N N C C A A C C G G C C G G G A G T T T A G G G A G T C T T T C T T A A C C A A G G C A T T G G A G A T C C G G A A G G G G N N G G T T T C C T G G C C G A A A C T T T A C C T C T T T A A T T C C G G A A A G T T G A C C G A A A G A G G G G C C C C C C T T G A A A T G C C C T C C T C A C N N A G T T G A G G T T G G C C C T G A C C T C G G C C G G T C A A G G T T G G G G A A C C A A A A T T G G C C C C G G T T C C
NRW 09N53 0 0 0 -9 T T G G A A A G C C T A G G C T T T T C T T C C T T T C T T A G T T A G G G A A C T A G C C C C A G T C C C A A A A A A T C A A G G G G C C C C C C T C C C C C G G G A A G A A G G G T C A G A T T C C G A T T A A A G A A A A G A C C A A A A N N A A G G C C A G G G G G C C G G A G C C G G G G C C T T G G C C G G T T T T T T A A T T A A A A A A G G T C G G A G A A T T T G T T G G T T G G G T A A G T C C C T G G C C T T A A T T C C T C T C A A T T G G T T C T T C T C T T A A A A C T A G T T T T G G C C T C A G T T C C T T C T A G G A A A C C T T A A T T C T G G G G G G T C G T G A A A T T G G G G T T G A G G T T T T T T G A A A G G G A G G C T G G G A A G T T A G C C A G A G T T A A G G G A C C G G C C N N T T T T G A C C A A T C G A G A T T C C A A A A A A G G A A A A T T C C G G C C A A C C T C A G T T C C T G C C A G C C C T T C C A A A T T T C G A A A G A A C G A G G G A G A A G T T A A C C C T A C G G G G T T G A N N G A T T C C C C A G A G C T T T C A T T G G G G A A A A A A T C A A C C A G C C G G G A T T T T G G G G A G C C C C T C T T A A C C A A G G C A C T T T G G T T C C G G A A A G G G T T G G C T T T C C G G T C A A A A C T C T A C T T C T T C G A T T C C G G A A G G T T G A T C G A A A G A T G G G T C C C T C T T A A A A G G C C T T C C T T A C T T A G C T A A A A T C G A T C C T G A A A T C G G C C A G T T G G N N T T G G G G A A T T C C A A T T G G T T C C G G C C G G
NRW 09N64 0 0 0 -9 T T A G A A A G T C T A T G C T T T T T T T T C T T C C T C A G T T G G G G A A T T G G T T C C G G T C C C A A A A A A T C A A A G G A C A C C C C C C C C T C G G G A A G A A A G G T C A G A C T C C A A C T G A A A A A A A A A T C A A A A G G G A G G C C A A G G G G C C G G A G T C G G G G C C C T G A C C A G C C T T T T A C C T A A A A G A G A T T A G A G G A G T T G T T G G T T G G G T A A G T C C T T G G C T C C A A T C T C T T T T G A T T A G T C C T T C T C C T A G A A T T G G C C T T G G C C C C G G T T T C T T C C A A G A A G C T C C G A T T C T G G G G A G T T T T A A G G T T A A A G G G G G G G T C C T T T G A A A G G G G G G C T G G A A G G T T A G C C A A A G T T A A G G A A C C G G T T N N T T C T A A C C C A T C G A A A T T C C A A A A C A G G G G G G T T T T G G C C A A G C C C A A C T T C T G C C A G C C C C T C C C A A T T T T G A A A A A C C A A A A G A G G G G T T A A N N T T A A N N G G T T A A N N A A C C C C C C G G A G C T G T C A T T A G T G A A A A A A T C G A C C G G C C T G G A T T T T A G G G A G C C C C T C T T A A C C A A G G C A C C T T A G T T C C G G G A G G G G N N G G C T T C C C G G C C A A T A T T T T A C T T C T T C A A C T C C G G G G G G T T G A C C A A G A A A T G A G C C C C C C T T G A A A T G C C T T C C C C A C T T A G C T A A A A T T G G T T T T A A A A C C G G C C A G T C A A G G C C G G T T G G C C C C G A T T G G T T C C G G C T G C
NRW 09N65 0 0 0 -9 C C G G C A A G T C T A T G T T T T T C C T C C T T C C T C A G C T A G G G G A T T G G T T C C G G T C A C A A A A C A T C A A G G G A A A T C T C T C T C C C G G A A G G A A A G T T C A A A C C C C G G C T G A G G A A G A G A T C A A A A G G A A G G C C A G G G G G T C G G G G T T G G A A T T C T G A C C G G T T C T T T A C T T A A G G A A A A T T A G A G A A T T T G T T G G C T G G G G A A T T C C T T A G C T T C A A C C T T T C C C G A T T A G T C C T C C C C C T A A A A T T G G T T C T G G A C T C A G T T T T T T T T G G G A G G T T T C A A T T C T G G G G G G C C G T G G G G T T G G G G T T G G G G C C C T T T G A G A G G G G G G C C G G G G G G T T A G C C A A A G T T C A G A G A C C G G T C A A T T C T A A C C C A T C G A A A T C C C A C A A C A G G G A G G C T T C G G C C A A G C C C A G T T T C T G T C G G C C C T C C C A N N T T T C G G A A A A C C A A G G A A G G G G C T G A C C C T C C N N G G C T G A C C A A C C C C C C G G A G C T T T A A T T A G G G A A A A A A T T A A C C G G T C G G G A T T T T G G G G A G C C T T T T T T A A C C A A G G A A C T T T A G T T C C G G A A A G G G N N G G T T C C T T G G C C A A A A T T T T A C T T C T T T A A T T C C G G A A G G C C A A C C A A G A A A T G A A T T C C T T T T G A A A G G C C T T T C T T C C T T G G C T A A A G T C G A T C C T G G A A T C T G C C G G T C G G N N T T G G G G A A T T C C A A T T G G T T C C G G C C G G
NRW 09N66 0 0 0 -9 C C A G C A A A T T A A G G T T T T T C C T T C C T C C C C A G C T G G G G A A T T G G C T T C A G T C C C A A A A A A T T A A G G G G C A C C C C T C C C C C G G G A G G A A A G G T C A A A T T T C G A C T G G G G G A A A G A T T A A G A G G G A G G C C A G G G G G C C G G A A C C G G G A C T C T G A C C G G T T T T T T A A C T A A A A G A G A T C A A G G A A T T T G T T G G T T A G G T A A T T C C T T G G C C T T A A T C T C C C C C G A T T A G T C T T T C T C C C A G G G C C A G C C T T G G C C T C A G T T C C T T C C A A G A A G C T T T A A T T T T T G G G G G C C T T G A A A T T G A G G G T G A C G C C T T T T G A G A G G G A G G T T G G G A A A T T G G T C A A A A T T A A A A A A C C G G C C N N T T T T A A T C C A C C A A A A T C C C A C A A C A G G A A A G T T T C G A C C A A C C T C G G T T C C T G C C G G A C T T T C C A N N T T T C A A A A G G C C A A A G G G A A G G T T A A N N T T A A N N G G T T A A N N A A C C C C C C G G A G C C G T C C C T G G G G A G A A G A T C A A C C G G C C G G A A G T T T G G G G G G T C C T T C T T A A C C A A G G C A C T G T A G A T C C A G A A G G G G T T G G C T T C C T G G C C G A A A C T C T A C T T C T T C A A T T G C G G A A A G C T A A C C G A A A G A T G G G T C T C T C T T G A A A T G C C T T C C T T C C T T A G C C A A A A T T G A T C C C G A A C T C G G C C A G T T G G N N C C G G T T G G C C A A A A T T G G C C A A G G C C G G
NRW 09N68 0 0 0 -9 C C G G C C A A T T A A T G T T T T C C C C C C T T C C C C A G C C G G G G G A T T A G T T C C G G T C C C G A A A A A C C A A A G G A C A C C C C C C C C C C G G G G A G A A A G G T A A A A T T C C G A T T G A A G G A A A G G T C A A A A G G A A A G C C A G G G G T C C G G A G T T G G G A C T T T G G C C G G C C T T C T A A C T A A A A A A A A T T A G A G G A T T T G G T G G C T A G G G A A G T C C T T G G C T T C A A C C C C T C C C A A C T G G C C C T C C C C C T G G G A T T G G T T T T G G A C T C A G T T C C C T C T A G A A A G T T T T A A T T T T G G G G G G C C N N G A A G T T G A A A G G G G G G T T T T T T A A G A G G G G G G C T G G A A G G T T G G C C A G A G C T A A G G G G C C G G C C N N T T C T A A C C A A C C G A A A C C C C A C A A A A A G A A A G C T C C G A C C G A C C C C A A C T T C T G T T G G C C T T T C A A A A T T C C G G A A A A C C A A A G A A G A G G T T G A N N T T A A G G G G C C G A C C G G C C C C C C G G G G C T G T C C C T G G G G A A A A A A T C A A C C A G T C G G G A T T C T G G A G G G T C T T T T T T A A C C A A G G C C T T G T A G A T C C A G A A G G G G T T G G T T C C T T G G C C G A A A C T T T C C C T C T T T A A T T C C G G A A G G T T G A C C A A G G G A T G A A T C T T T C T T G A A A T G C C T T C C T T C C N N A G T T G A A G T C G A C C C T G A A A C C G G C C A G T T A A G G T T G G G G A A C C C C G G T T G G T T C C G G C C G G
NRW 09N7 0 0 0 -9 C C G G C A A A T C A A G G C T C T T T C T T T C C C C T T A G T T A G G G G A C T G G C T T C G G C C C C A A A A C A C C A A A A G A C A C C C C C C C C C C G G G A G G A A A G G T A A A A T T C C G G T T A A G G G G A A G G T T A A A A N N G A G G T C G G G G G G T C G G A G T C G G G A C T C T G A C C G G C C C T T T A C C T G A A G G G A A T T G G A G A A T T T G T T G G T T A G G G A A G G C C C T A A C C C C A A C C T C C C T C G A C T A G C C C T C C C C T T A G A A T T G G C C T T G G A C C C A G C T T C T T C C A A G A A G T T T C A A T T T T G G A G G G T C T T A A G G T T G G A G T T G A G G C C C T T T A A G A G G G A A G T T G G G A G G T T A G C C G G A G T T A A A A G A C C G G T T N N C T C T A A C C C C C C A A A A T T C C A C G A A A A A A A A A C T T C A A C C A A G C T T A G C T C C G G T C A G A C C C C C C C N N T T T C G A A A A A A C G A A G G A G G G G C T G A N N T T A C G G G G C T A A C C A A T C C C C C G G A G C T G T A A C T A A G G G G A A A A T C G G C C A G T C G G A A T T T T A G G G A G T C T T C C T T A A C C A A G G C A T T G T A A A T C C A G G A A A G G N N G G C C T C C T G G T C G A T A T T T T C C T T C T T T G A C T C C G G A A G G C T A A C C A A G A G G G G G G T T T C C C T T G G A A G G C C T T T C C C A C N N G G C T G A A G T C A A T C C T G G A C T C G G C C A A T T G G G G T T G G T T A A C C C C G G T T G G T T A A N N T T C C
NRW 09N71 0 0 0 -9 T C G G A A A G T C T A G G T T T T T C C T C C T T C C C C A G C T G G G G G A T T G G T T C C G G C C C C G A A A C A C C A A G G G A C A C C C C C C C C C C G G G G A A A A A G T T C C G A T T C C G A T T A A A A A A G A G G T C A A A A G G A A G G T C G G G G G G T C T G A A T C G G A A T T C T G A C C G G C T T T T T A C T T A A A A A A G A C C A G G G G A T T T G G T G G T T G G T T A A G G C C T T A G C T C C A A T C C C T T C C A A C T G G T T T T C C T C C T A G A A C C G G T T T T G G A C T T G G T T T C T T C T A G G A G G T T T T G A T T T T G G G G G G C C T T A A G G T T A A G G T T G A C G C C C C C T A A G A G G G A A G T T G G A A G G T T A G C C A A A A T T A A A A A A C C G G T C N N T T C C A A T T C A C C A A G A T T C C A C A A A A A G G A A G T T T C G A C C G A C C C C G G C T C C G G T C G G C C C T T C C C N N T T C C G A A A G A A C G A A G G G G A G G T T A A N N T T A A G G G G T T A A N N A A C C C C C C G G A G C C G G C C C C G G G G G G G A G G T T N N C C A G C C T G G G T T T T G G G G G G C C C T C C C T A A C C A A G G C A C T G T A G T T C C G G A A G G G G T T G G C T T C C T G G T C A A A A C C C C C C T T N N T T G G T T C C G G A A G G T T A A C C G A A A A A G G N N T C C C T C T T A A A A T G C C C T C C C C C C T T G G C C A A G G T T A A C C T T A A C C C C T G T C G G T C G G G G C C G G T T G G C C C C A A G G G G C C C C A A T T G G
NRW 09N73 0 0 0 -9 C C A A C A A G T C A A T G T T T T T C C T T C C T C C T C A G C T A G G G G A T T A G T T C C A G C C A C A A A A C A C C A A G G G G A A T C T C T C T C T T G G G G G G A A A A T T C A A A C T T T A A T T A A G G A A G G G G T C G A G A G G G A A G T C G G G G G G C C G G A G T C G G A A T T T T G A C C G G T T T T T T C C C T A A G G G A A A C C A G A A A A G T G G G T G G C T A G T T A A G G C C T T G G C T T C A A C C C C C C C C A A T T G G T T C T T C T C T T G G A A T T A G C C T T G G C C T T G G C T T C C T C C A A G G G G C T T C G G C C T T G G G G G G T C G T A A G G T T G A G G T T A A G G T T T T T T A A G A G G G A A G C T T G A A A G C T G G C C G G G G T T A A A A A A C C G G C C N N T T C C G A T C A A C C A A G G C C T T A C A A A A G G A A G G C C C C A A C C G A C C T C G G T T C C T T T T G G C C C C C C A A N N T T C C G A A A A A A A G G A A G A G A G G T T G G C C C C C C G G N N T T A A N N A A C C C C C C G G A G C T G G A A C T G G T G G G A A A A T T G A T C A G C C G G A A G G C T A A G G A G C C T T T T T T A A T T A A G G C A T T G T G G T T C C A G A A A A A A T T A G C C C C C T A A C C A A A A T T T T A A T T C T T C A A T T C C G G A A A G C C G A C C A A G A G G G G A G C C T C C C T T G A A A T G T C C T C C T T C C N N A A C T G A A G T C G A T T T T G G A A C C T G T C A G T C A A N N T T G G T T A A C C C C A A G G G G C C C C A A T T G G
NRW 09N74 0 0 0 -9 C C A G C A G G T C A A T G T T T T T C C T T C C T C C T C A G C T G G G G G A C T A G T T C C A G C C C C A A A A C A C C A A G G G G A A C C C C C C T T T C G G G G G G A A A A T T A A G A C T T T A A T T A A G G A A G G G A T C A A G G N N G A A G T C G G G G G G C C G G G G T T G G A A T T T T A A C C G G T T T T T T C C C T A A G G A A A A C C G G A G G A G G G G T T G G C T G G G T A A G T C C T T G G C T T C A A C C C C C C C C A A T T G G T T C T T C T C C T G G A A T T G G C C T T G G C C T T G G C T C C T T T T G G G A G G C T T C G G C C T T G G G G G G C C T T A A G G T T A A G G G T G A G G T C C T T T A A G A G G G A A G T T G G A A A G T T G G C C G G A G T T A A A A A A C C G G T C A A T T C T A A T T A A C C A A G G T C T C C C A A A A G G A A G G C C C C A A C C G A C C T C A G T T C C G G T T G G C C C T T C A A N N T T C C A A A A G A A C G A A G G G G A G G T T G G C C C T C C G G N N T T A A N N A A C C C C C C G G A G C T G G A A C T G G T G G G A A A A T C G A T C G G C C G G A A G T C T A A G G A G C C C T T C C T A A C C G A G G C A T T T T A A A A T C G G A A A G A G T T A G C C C C C T A A C C A A A A T T T T A A T T C T T C A A T T C C G G A A A G C T G A C C G G A A G G G G A G C C T C C C T T G G A A G G C C T T C C T T A C N N A G T T G G A A C C G A T C T T G A A A C C T G T C A G T C G A G G T T G G G T A A C C C C A A T G G G C C C C A A T T G C
NRW 09N8 0 0 0 -9 C C A G C A A G T C T T G G T T C T T C T T C C T T T T T T A G T T G G G G G A C T G G T T T C A G C C C C G A A A C A C C A A A G A A A A C C C C C C T T C C G G G G A G A A G G T T A A A A T T C C G A C C G A G G G G A A G G T C A A G A G G A A A A C C A A G G G T C C G G A G C C G G G A C T C T G A C C A G C C C T C C A A C C G G A A A A A A T C G G G G A A T T T G G T G G T T A G G T A A G G C C T T G G C C C C A A T C C C T T C C A A T T A G T C C T C C C C T T A G A A T T G G C C T T G G A C C C A G C T T C T T C T A G G A A G T T T C A A T T T T G G A G G G T C G T G A A G T T G A A G G T G A C G C C T T T T G A A A G G G A G G C T G G A A G G T T A G T C A G A G T T A A G A G A C C G G C C N N C T C T G A C C C A C C G A A A T C T C A A G A C A A G G A A G T T C C G A C C G A G C T C A G C T T C T G T C A G C C C T T C A A N N T T C C G G A A A A A C A A A G A A G G G G T T A A C C T T C C G G G G T T G A C C G A C C C C C C A A G G C T G G C A C C G G G G G G A A A A C C A A C C A G T C G G G A T T T T G G G G A A T C T T T C T T A A C C G A G G C C T T G T A G A A C C G G A A G G A A T T N N C T C C C T A G T T G A A A C T T T C C T T C T T C G A T T C C G G G A A G C C G A C C A A A A G A G G N N T C T T C C T T G A G A T G C C T T T C C C A C N N G G C T G A A G T T A A T C T T A A C C C C T G C C G G T T G G G G T T G G G G G G C C C C A A T T C C C C C C G G C C C C
RP 09RP151 0 0 0 -9 C C G G A A G G T T T T G G C C T T C C C C T T T T C C T C A G T T A A G G G A N N A A C T T C G G C C C C G G A A A A C C A A A G A A A A C C C C C C T C C C G G G G G G G A G G T T A A A A T T C C G G T T N N G G A A N N G G T T A A G A G G N N N N C C N N G G G G C C G G A A T T N N G A N N C T N N T C G G C T N N C T N N T T A A G G A A G A N N A G N N G A T T T T G G G G T T A A N N N N T T C C T T A A T T C C A A N N T C N N N N A A T T A G C C C C T T C C T T N N A A T T G G T T T T G G C C C C G G C T T T T T C C N N A A A A C C T C A A T T T T G G G G G G C C T T A A A G T T G G G G T T A A C G T C T T T T A A A A G G N N G G C C G G G G G G T T A G C C A G G G T T C A A A G A C C G G C C A A C T T T G A C C C A N N A A A A C C T T N N A A C A G G G A A G T T T C N N C C G A G C T T G G C C C C G G C C G G C C T T C C C C A A T T T C N N A A A A C C A A G G N N G A G G N N A A N N C T C C G G G G C T A A C C G A T C C C C C G G G G N N T T A A C T A A N N G G N N N N T T N N C C A G T C N N N N T T T T N N G G G G C C C C N N C T A A T C A A G G N N N N T T A G T T T C A G G A G G G G N N N N T T T T C C G G C C A A A A T T N N A A N N C T C C A A T T C C G G G G A G N N N N C C A A N N A A T G G G C C C C T C T T A A A A G G C C T T C C C C C C N N G G N N A A A A T C G G C C T T A A C C N N T G C C N N T T A A N N C C G G G T A A N N C C A A N N G G N N C C G G C T C C
RP 09RP194 0 0 0 -9 C C A G C A G G T T T A G G C T T T C C C C T C C T C C C C A G C T A A G G G A T T A G T T C C G G T C A C A A A A C A C C G A G G G A C A C C C C C C C C C C G G A A G G A A G G T T C C G A T T C C A A T T G A A G A A A A G G T C A A A A N N A A A A C C A G A G G T T C G G A G C C G G A A T T T T G G C C G G C T C T T T C C T T A A A A A A A A T T G G G G G A G T G G T T G G C T A G T T A A T T C C C T A G C T C C A A C C C C T C C C G A T T A G C C T T T C C C T T G G G A C T G G C C C T G G C C T T A A T T C C C T T T G G A A A A T T C C A A T T T T G G G G A G C C T T A A A G T T G A G G T T A A C G T C T T T T G G A A G G A A G G T T G G G A A G T T G G C C G G A G T T C A A A A A C C G G C C N N C T C C G A T C C C C C A A G A C C C C A C G A A A A G A A G G T T T C G A C C A A G C T C A G C T C C T G C C G G C C C T C C C A A A T T T T G A A A G A A C G A A G G A G G G G T T G A N N T T A A N N G G T T G A C C A A T C C C C C G G A G T T G G A A C C A G G G A A A A G G T T G A C C A G T C G G G A T T T T G G G G G G C C T T T C T T A A T C A A G G C A T T G T G G A T T C G G G A G G G G T T A A C T T C C C G G C C G A A A C T C T C C T T C T T T G A T T C C G G A A G G C T G A C C A A G G G A T G A A T C C C C C T T G A A A T G C C C T C C T C A C N N A A T T G G A A T T A A T C T T G A C C T T T G C C A G T C A A G G C C G G G G A A C C C C A A G G G G T T C C G G T T G G
RP 09RP197 0 0 0 -9 T C G G A A G G C C A A G G C T T T C C C T C C T T C C C C A G T T G G G G G G T T A A T T T T G G C C A C A A A A A A T C A A A G G A C A C C C C C C C C T C A A G A G G A A G G G G C A G A T T C C A A C T G A A G G A A A G A T C A A G A G G A A A G C C G G G G G T C C G G A G C C G G A A T T T T G G C C G G C C T T T T A C T T A A A A G A A A C C A G A G G A G T T G G T G G T T G G G G A A G T C C C C G G T T T T A A T C T C C C C C G A T T A G C C C T T C C C C C A G A A C T A G C T C T G G A A T C A G C T T C T T C T A G A A G G T T T C G A T T T T T G G G G G C C T T A A A G T T G A G G T T G A G G C C T T T T A A A A G G G G G G C T G G A A A G T T G G T C A A G G T T A A G A A A C C G G T C N N C T T T A A T C C A C C G A G A C C C C A C G A C A A G G A A G C T T T G A C C G A G C T C A A C T T C T G T C G G A C T T C C C A A A T T C C G A A A A A C C A A A A G A A A G G T T G G C C C T C C G G G G C C G A C C A A T C C C C C G G A A C C T T A A C C A G T G G G A A A A T C G A C C G G C C T G A A T T T T G G G G G G C C C T T T C T A A T C G A G G C C T T G T A G A T C C G G A A A G A G T T G G C C C C C T G G C C G A A A C T C T A C T T C C T C A A C T C C G G G A A G C C A A C C A A A A G A T G G G T C T T C C N N A A A A T G C C T T C C C C C C N N A G T T G A G G T T A A C C T T G A A C T C G G T C A G C C A A G G T C G G G G A A C C C C G A G G G G C C A C G G T T G C
RP 09RP211 0 0 0 -9 T T G G C A G G T C A A G G C T T T T T T T T T T T T C C C A G C T G G G G G G T T A A C T T C G G T C A C G A A A A A C C A A G G A A C A C C C C C C C C T T A G G A G G A A G G G T C A A A T T T T G A C T G A A A A A G A A A T T A A G A G G G A G G C C G G A A T T C C G G A A T C G G G A C T C C A A C C G G T T T T T T C C T T G A G G A A A A T C A A G G G A T T T T T T G G C T A G G T A A G T C C C T G G C T C C A A C C C C C C T C G A T T A G C C T T T C T C T T A A A A T T A G T T C C G G A A T C G G C T T C C C T T G G A A G G C T T C A A C T T T G G G G A G C C T T A A A G T T G G G G T T G A C G T C C T T T G A G A G G G A G G C T G G A A A G T T G G T C G G A A C T A A G A G A C C G G C C N N C T T T G A C C A A C C A A A A T C C C C C A A A A A G A A A A C C C C G G C C A A G G C C A G T T C C T G T C G G C C C T C C C C A A T T C C G G A A G A C C A A A A A A A A G G C T G A C C C T C C N N G G T T A A N N G A C C C C C C N N A A C T G G A A C T G G T G A G A A A A T C A A C C A G C C T T A A G T C T G G G G G G C C C T C C T T A A C C A A G G A A T T T T A G T T T C G G A A G G G G T T G G T T T T C C A G C C A A A A T T C T A C T T C T T C G A T T C C T G G A A G T T A A T C G G A A G A T T G G C C T C C C N N A A A A T T C C T T T C T T C C N N G G T T G A A A T C A A T C C T G A C C C C T T T C A G T C A A G G C C G G G G A A C C C C G G G G G G C C C C G G C C C C
RP 09RP212 0 0 0 -9 T C G G C A G G T C T A G G C T T T C C C C C C T T T C T C A G C T G G G G A A T T G G T T T T G G T C C C A A A A A A C C A A G G G A A A C C C C C C C C T T A G G A G G A A G G T T A A G A T T T C G A T T A A G G G A G A A A T T A A G A G G G G G G C C G G G G G T C C G G A A C C G G G G C C C C A A C C G G C T T T T T A A T T A A A G G A A A T C A G A G G A T T T T G G G G T T G G G T A A G T C C C T A G T T C C A A T C T C C C C C A A T T A A T C C T T C C C C T A A A A T T A A C T T T G G A C T T G G C T C C T T C T A G G A A G T T C C G A C T C T G G G G A G C C G T A A A A T T G A A G G T G A C G T C C C T T A A A A G G G A G G T T G G A A G G T T G G C C A G G G T T A A G G G A C C G G C C N N C T C T G A C C A A C C A A A A C C T T A C G A A A G G A A G G C T C C A A C C G A C C T C A G T T T C T T T C A G C C T T T C A A A A T T T C G G A A A A A C G A A A G A G A G G N N G A C C T T C C N N G G C T A A N N G A C C C C C C G G A G T T T T A A C T A G G G A G G A A A C C A A T T A G C C T T A A T T T T A G G G G G C C C T T C C T G A T C A A A G A A T T T T G G A A T T G G A A A G G G N N A G T T C C C C G G C C A A T A T T C T A A T T C T C C A A T T C C G G A A G G C T G A T T G G G G G A G G A A C C T C C C N N A A A A T T C C C C C C C C C C N N A G C T G A A A C C G A T T C C A A A A C C T G C C G G T C A A N N T T T T G G G G C C C C G G G G C C T T C C G G T T C C
RP 09RP215 0 0 0 -9 T C A G A A G G T T T A G G C T T T T C T T T C C T T C T C A G T T A G G G G A T T G G C T T C A G T C C C A A A A A A T T A A A A G G A A T C T C T C T C C C G G G G G G A A G G T T C A G A T T C C A A T T A A A G G A G G G A C C A A G G G G G G G G C C G G A G G T C C G G A G C C G G A A T T T T G G C C G G C T T T T T C C T T G A A G A A G A T C A G A G G A T T T G G T G G T T A A G T A A T T C C C T A G T T C C G A C C T C C C T C A A T T A A T C T T C C T T T T A G A A T T G G T T T T G G A A C C G G T T C C T T T T G G A A G G T T T T A A T T T T T G A G A A C C T T A A A A T T N N G G T T A A C G C C C C T T G A G A G G G A G G T T G G N N G G T T A G C C A G A G T T A A G G G G C C G G C C N N C T T T A A C C C C T T G G A A C C C C C C A A C A G G A A A A T T T T G G C C A A G C T T G G T T C C G G T T G G C C C T T C A A A A T T T C N N A A G G C C A A A A A A A A G G C T N N C C C T C C N N G G T T G A C C A A T C C C C C G G A G T T T T A A C T A G T T A G G G A A T T A A T T G G C C T G G G T T C T N N A A A A C C T T T C C T G A T C A A A G C A T T T T A G A A T C A G A A A A G G T T G G C T C C C C G G C C A A A A C T C C C C T T C T T C G A T T C C G G A A G G C T G G C C G G A A A A G G N N C C T C C C T T G A A A G G C C C C C C C C A C T T G G T T A A A G C C A A T T C T G A A C C C T G C C A A T C A A N N T T T T G G G G C C C C G G G G C C C C C C G G C T C C
NL 10-02399-2 0 0 0 -9 C C A G A A G G T T T T G G T T T T C C T T C C T T T C T C A G C T G G G G A A C T A G T T T C G G T C A A A A A A A A T C G A A G G A A A C C C C C C T C C C G G G A A G A A G G G T A A A A T T C C G A T T G A A G A A A A G G T C G A A A N N G A G G C C G G G G G T C C G G A G T C G G G A C T C T G A C C G G C C T T T T C C T T A A A G A A A A C C A G G G G A G T T G T T G G T T A G G T A A G T T C T T G G C C C C G A C C T C C C T C G A T T A G T C C T T C T C C T A G A A T T A A T T T T G G A A T C A A C C T C T T T T G G A A G G C T T C A A C T C C G G G G G G T C T T A A A A T T G A A G G T G A G G T C C T T T A A A A G G G G A G T T G G A A A G T T A G T C A A G G T T A A G A A A T T G G C C N N T T T T A A T C C A T C G A A A C C C C A C A A C A G G A A A A T T T T G A C C G A C C C C G G C T T C T G T C G G C C T T T C C A A A T T C C A A A A A A C C A A G G G A G A G G T T G G C C C T A C G G G G C T G A C C G A T T C C C C G G A A C C G T C A T T G G T G G G G A G G C C G A C C A G C C G G A A G T C T A G A G A G T C T T C C C T A A T C A A A A C A T T T T G G T T T C A G A A G G G G N N A A T T T T C T G G C C A A T A C T C T A A T T C T T C A A T T C C G G A A A A C C G A T C A A G A A A G G N N T C T C C C T T G A A A T G C C C T C C T C A C N N A G T T G A G G C C A A T T T T G A A C T C T G C C G G T T A A G G T T G G G G G G C C C C G G G G G G N N C C N N T T C C
NL 10-04398-3 0 0 0 -9 C C G G C C G G C C T A G G C T T T T C C T C C C T T C C C A G T T G G G G G G C C G G T T C C G G C C C C G G A A A A C C A A A G G A A A C C C C C C C C C C G G A A G G A A A A G T A A G A C T T T A A C T A A G G G G G A A A T T G A G A G G G A A G C C G G G G G G C C G G G G T T G G A A T T C C A A T T G G C T T T T T A C T T A A A A G A A A T C G G A G G A T T T T T T G G C T G G T T G A G T C C T T G G T T C C A A T T T T C C T C G A T T G G T T T T C C C C C T A G G A T T A G C C C T G G A C T C A G T T T C C C T T G G G A G G T T C C G A T T T T T T G G G G T T G G G A A G T T G A G G T T A A G G T C T T C T A A G A G G A A G G T T T G A A A G T T G G C C A G A G T T A A G A G G C C G G C C N N T T C T A A C C A A T C A A G A T T C C C C A A C A G G A A G G C T C C A A C C A A G G T T A G T T C C T T T T G G C C T T C C C C A A T T T C A A A A A A C C A A A G A A G G G G C T G A C C T T C C G G G G T T A A N N A A C C C C C C A A G G T T G T C C C T G G G G G G G G G A C C A A T C A G C C T G A A T T C T A G G G G G C C C T C C T T A A C C A A G G C A C T T T A A T T C C G G A A A G G G T T G G C C C C T T G G C C G A T A T T T T C C T T C T T C A A C T G C G G A A G G C C A A C C A A G A G A T G A A T C T T T C T T A A A A T T C C C T C C T C A C T T G G T T A A A G C C G A T C C T A A A C C C T G T C A G C C A A G G C C G G T T G G C C A A G G G G C C N N C C G G T T G G
NL 10-05570-1 0 0 0 -9 T C A G C C A G T C A A G G C T C T T C T T C C T T C C T C A G C C G G G G A A T T G G C C C C A G T C A C A A N N C A C C A A G G G G A A C C C C C C T T T T G G A A A A A A G G G G C C G A T T C C G A T T G G G G G A A A A A C C A A A A N N A A G G T C G G G G G T C C G G A A T C G G A A T T C T G A C C A G C T T T C T A A T T G A G G A A A A T C G G G G G A T T T G G T N N T T G G G G A A G T T C C T G G C T C C A A C C T T T C C C A A T T A G C C T T C C T C C C A A A A C T A G C T C T A G A C T C G G T T T C T T C T A G G G A G T T C C A A C T T T G G A G G G T C T T G A A A T T A A A G G T G A C C C C C C C T A A G A G G G G G G T T G G A A G G C T G G T C G G G G C T A A A A N N T C G G C C N N C T C T G A T C C A C C A A G A C C C C A C A A A A A G G G A A T T T T A A C C A A C C T T G G T T T C T G C C G G C C C T T C A A A A T T C C A A A A A A A C A A A A A A A A G G T T G G C C T T A A N N G G C T A A N N A A T T T C A C A G G G T T G G A A C T A G G G A G G G A A T C G A C C A G C C G G G A G T T T A A A A G G T T T T T C T T A A C C G A G G C A T T T T A G A T T T G G A A G G A G N N G G C T C C T T A G T T G A A A C T T T C C T T C T C C G A T T C C G G G G G G C C G A C C G A G A G A T G A A T C C C T C N N G G G A G G T C C C C C T C A C T T A G C T G A G G T T A A T C T T G G A A C C G G C C G G C C G G G G T T T T T T A A C C C C G G G G G G C C C C G G T T C C
NL 10-05584-2 0 0 0 -9 T C A G A A A A T C T T G G C C T T C C C C C C T T T C C C A G T T A G G G G G T T G G T T C C G G C C A A A A A A C A C C G A A G A A A A C C C C C C C C T C G G A A G G G A A G G G C A A A T T T C A A C C G A A G A A G A A A C C A A N N N N G A A G C C G G G G G G C C G G A A C C A G G A C T C T G A T C G G T T T T T T A A T T A A G G A A A A C C G G A A A A T T T T T T G G C T G G T T A A T T C C T T A G T T C C A A T T T T C C C C G A T T A G T C T T C C T C T T A A G A T T A G C T T T G G A C C C A G T T C C C C T T G G G G G G T T C C G A T T T T G G A G G G T C G G A A A G T T G A G G T T A A G G T T T T C T G A G A G G A A G G T T G G A A A A T T G G T C A G G G T T C A A A G A C C G G C C N N C T C T G A C C C A C C A A G G C C C C A C A A A A G G A A G G T T C C A A C C A A G C C C G G T T T C T G T T G G C C T T C C C C A A T T C C A A A A A A C C A A A G G A G G G G T T A A N N T T C C N N G G C T A A C C A A T C C C C C G G A G C T T T C C T T G G G G A G A A G A T C A A C C A G C C T G A A G G C C G G G G A A C C C T C C C T A A C C A A G G A A C T G T A A T T C C G G A A A A G G T T G G C C C C T T G G C C G A T A T T T T C C T T C T T C A A T T C C G G A A G G T T G A C C A A A A G A T G A G C C T T C C T T A A A A T G C C C T C C C C C C T T A A C T A A G G C C G A T C C T G A A A C C T T T C A G C C A A G G C C G G T T G G C C A A A A G G G G C C C C G G C C C C
NL 10-100-1 0 0 0 -9 T C A G C A G G C C A A G G T T T T T T T T T C C T T C T C A G T T G G G G G G C T G G C T C C A G C C C C A A A A A A T C G A A A A A C A C C C C C C C C T T G G A A G G A A A G G T A A A A C T T C A A C T A A A G A A G A A A C C A A A A A A G G A G C C A G G G G G C C G G G G T C A G G A C T C T G A T C G G T T T T T T A C T T A A G G G A G A T T G G A G A A T T T T T T G G T T G G T T G G T T C C C T G G C T C C A A T C T T C C C C G G T T G G T T T T C C C C T T A A G A T T A G C T T T G G C C C C A A T T T C C C T T G G G A G G T T C C G A T T C T G G G G G G T C G G G G G G T T G A G G T T G A G G T C T T C C A A G A G G A A A G T T G G A A A G T T G G T C A A G G T T A A A A G A C C G G C C A A T T T T A A C C C A C C A A G A T C C C A A A A A A G G A A A G C T C C A A C C A A G C T T A A T T T T T T T T G G C C C T C C C A A A T T T C G A A A G A C C A A G G A A G A G G C T A A C C T T C C G G N N T T A A N N G A T C C C C C G G A A C C G T A A C T G G T G A G G A G A T T A A T C G G C C T T A A G T C C G G G G A G C C C T C C T T A A C C A A G G C C T T G G N N A T C C G G G A G G G G N N G G C C C C T T G G C C A A A A T T T T C C C T C T C C G A T T C C G G A A G G T T A A C C A A G A A A T T A G C C T C C C T T A A A A T G C C C T C C C C C C T T A G T T G A G G T C G G T T T T A A C C C C G G C C A G C C G A G G T C T G G T A A T C C C G G G G C C C C C C G G T T G G
NL 10-1029-3 0 0 0 -9 T C A G A A A G T C T A G G T T T T T C C T C C N N T C C C A G T T N N G G G A C T G G T T N N N N C C N N A A A A A A T C A A G G G A C A T C T C T C C C T T G G A A G G N N A G G T A A G G N N T C A A C T G A A G G G A A A A T C A A G A G G A A G G C C A G G G G G C C G G G G T C G G G G N N C C A A C C G G T T T T T T C C T T A A A G A A G A C C G G A A G A T T N N N N G G C T G G G T A A T T C C N N N N T T T C A A T C T C C C T T G G T T A G T C T T C C T C C C A G G A C T A G T T T T G G A C T C G G T T T T N N C T N N A A G G T T C C A A T T C T T T A G G G C C G G G A A A T T A A G G G T G G G G T T C T C T A A G A A G G A G G C C G G A A A G C T A G T C A A G G T T A A G A G A C C G G C C N N T T C C G G C C A A C C A A G G T C C C A C A A C A G G G A A A C C C C A A C C A A G C T T A G C T C C T G T C G G C C C T N N C A A A T T T C N N A A A A A C G A A G G A G A G G N N A A N N C T C C N N G G C T A A N N G A C C C C C C G G A A C C T T C A C T G G G G A G G A N N C C A A C C A G T C T G A A G G C T G G G G G G C C C C C C C T A A C C A A A G C A T T T T A G A T C C A G A A N N G G N N G G C T C C C T A G C C A A A A C T T T C C C C N N C C G A T T G C G G A A A G C C G A T C G G A A A A N N A A T T C C T C T T G A A A G G T C T T C C T T N N T T G G T T A A G G T T G G C C T T A A C C C C T G C C A G C C A A G G T T G G T T A G C C C C G G G G C C N N C C A G T T C C
NL 10-1029-4 0 0 0 -9 C C G G A A G G C C A A G G T T T T C C C C C C T T T T C C A G T T G G G G G G C C G G T T C C G G C C A A A A A A A A C C A A A A A A A A C C C C C C C C C C G G A A G G G A A A G T A A G A T T T C A A C T G A A G A A G A A A T C G A G A G G G G A G C C G G G G T T T C G G A A T C G G A A T T C T G A T C G G C C T T T T A C T T A A A A G A A A T C G G A G G A T T G G G T G G C T G G T T A A G T C C N N A G T T C C A A T T T T T C C C G A T T G G T T T T C C C C C T A A A A T T A G T T T T G G N N T C A G T T T C C T T T G G G A G G T T T C G A T T T T G G G G G G T C G G G A G G T T A A G G G G G G G G C C T T T T A A A A G G G A G G C T T G A A A A T T G G C C A A G G T T A A N N G G C C G G C C N N C C C C A A C C C C C C A A G G C C C C A C A A C A A G A A A G T T C C A A C C A A G G T T G G T T T C T G T C G G C C N N C C A A A A T T T T G A A A G A C C A A A A A A G G G G T T A A N N T T C C N N G G C T G A N N G A C C C C C C A G A G T T T T C A C T G G G G G G A A A A T T A A C C G G C C T G A A T T C C G G G G A G C C C C C C T T A A C C A A G G C A C T T T A G T T C C G G A A A A G G T T G G C C C C T T G G C C A A A A T T T T C C C T C T T T A A T T C C G G A A G G T T G A C C A A G A A A T G G G C C C C T T T T A A A A T G C C C T C C C C A C T T G G C T A A G G C C G G T T T T G G A A C C G G C C G G T C G A G G C C G G G T A A T C C C A A G G C G T T C C G G C T G C
NL 10-1133-1 0 0 0 -9 T C G G A A A G T C T A G G T T T T T C T T T C T T C C T C A G T T A G G G A A C T A G C T C C G G T C C C G A A A A A C C A A G G A A A A T C T C T T T C C C A G G A G G A A A G G G A A G A T T T T G A C T A A G G A A A A G A C C A A G A G G A A G G C C G G A G G T C C G G G G C C A G G A C T C T G A T T G G C T T T T T C C T T A A G G A A G A C C G G G G G A T T G G T T G G C T A G G T G A G T C C C T A G C C C C A A C C T C C C C C G A T T G G C C C C C C C C T T A A G A C T A G C T T T G G A A C C A G T T T T T T T T G G A A G G T T T C G A T T T T T G G G A A T C G T A A A G T T A A G G T T G A G G C C C T T T A A G G A G G A G G T T G G A A A G T T A G C C A G G G T T C A G G A A T C G G C C N N C C T T A A C C C A T C G A G A T T T C A C A A A A A A A A A A C T T C G A C C G A C C T T A A C C C C T T T C G G C C T T C C C A N N T T C C G G C A G A A C G A G G G G G A G G T T G A N N C T C C G G G G C T G A C C G A C C C C C C G G A A C C G G A A T T G G T G G G A A G A T C G A C C G G C C T T A A G G T T A A G G G G C C C T C C T T A A C C A A G G A A T T T T G G A T C C G G G A N N A G N N A G C T T C C C G G C C A A T A T T C T A C T T C T T T G G C T C C G G G A A G C T G A T C A A A A A A G G A A T C T T C C T T A A A A T T C C C T C C C C C C T T A G C T A A A G T C G G T C C C G A A C C C G G C C G G T T A A G G T T G G T T G G C C A A G G G G G G N N C C G G T T G G
NL 10-1206-1 0 0 0 -9 C C A G N N G G C C T A G G N N N N T C C T C C N N T T C C A G T T G G G G G A N N N N T T C C G G C C A C G G A A A A C C G A A A G A C C C C C C C C T C C C G G N N N N A A N N G G N N N N T T T C A A C T N N N N A A A A A A T C G A A A A A N N A A C C N N G G T T C C G G A A C C A G A A C T N N N N T C G G T T N N T T A C T T A A A A G G A A T C G G A G N N G T T T G T G G N N G G G G N N G T C C C C N N C C C C A A N N T T N N T C N N T T A A T T N N C C T C N N A G A A T T A G N N T T G G A A N N A A C T C C T T T T G G N N G G N N C C A A T T T T G G A G A G N N G G G G A G T T N N G G G T N N G G T C C C T T G A A A N N N N G G C T G G A A G G T T G G C C A G A G T T A A N N G G C C G G C C N N N N T T A A C C N N T T A A N N C C T C A A A A C A G G G A G G T T N N N N C C G G G G N N A G C T C C G G T C N N C C T T T C N N A A T T T T N N A A N N C C G G G G G A N N G G N N N N C C T T C C G G G G C T N N C C N N T T C C C C A G G G T T T T C C T T G G T G G G A A G A T C G A N N N N N N N N A A G G N N G G G G A A N N N N C C T T A A T C A A G G C A C T N N N N N N C C G G N N A A G G T T G G C T T C T T G G C C A A A A N N C T C C C T C T N N N N N N G C G G A A G G T T A A T C G A G A N N G G N N C C T T C C N N G A A A T G N N T T C C C C C C T T A G T T G A A A C C G A N N T T A A C C C C G G C C N N C C A A G G N N T G N N N N C C C C A A G G C C N N C C N N T T C C
NL 10-1232-1 0 0 0 -9 T C G G A A G G T T T A G G T T T T T C C T C C T T T C C C A G C T G G G G G A C T G G T T C C G G C C C C A A A A A A T T A A A A A A C A C C C C C C C C T T G G A A G G A A G G T T A A G A T T T C A A C T G A G G G G G A A A T T G A A A G G A A G G C C G G G G G G C C G G G G C C G G G A C T C C A A C C G G T T T T T T A C T T A A G G G G A A C C A A A G G A T T T G T T G G C C G G T T A A T T C C C T A A C T T C A A C C T C C C C C A A C T G G T T T T C C C C T T A G A A C T A G T T T T G G A A T C G G T T T T T T C T A G G A G G T T C C A A T T T T G G A G G G C C G G G G A A T T A A G G T T G G G G C C C T C C A A A A A G G A G G C T G G N N A A T T G G C C A G G G T T C A A A G A C C G G C C N N T T C C A A C C C C T T A A G G C C C C A C A A A A G G A A A A C C C C A A C C A A C C T T A G C T C C G G T T G G C C C T C C A A A A T T T T A A A A A A A C G A G G A A A A G G T T G A C C T T C C N N G G C T A A N N G A C C C C C C G G A A C T G T C A C T G G T G A A A A G A T T A A T C G G C C T T A A G T T T G G G G G G C C C C T C C C G A C C G A A G C C T T T T G G A A T C G G A A A G G G N N A A C C C C T T G G C C A A A A T T T T A C T T C T T C A A C T C C G G A A A G C C G A T C G A G G A A T G G G C C T T C C T T G G A A T G T C C T C C T C C C T T A A T T A A G G T T G G C C C T G A C C C C T G C C A G C C A A G G T T G G T T G G C C C C G G G G G G N N C C G G T T C C
NL 10-168-3 0 0 0 -9 C C G G A A G G C C A A G G T T T T T T T T T T T T C C C C A G T T A A G G G G T T A A T T C C G G T T C C A A A A A A C C A A G G A A C C C C C C C C C C C C G G G A A G A A A G G T A A A A C T T C G G T T G A A G G A G A G A C C A A G A N N G A G G T C G G G G T T C C G G A G C C G G G A C T C T G A C C G G C C T T T T C C T T A A G G G A G G C C G G A G A A T T G G T T G G C C G G T T A A G G C C T T G G C T T C A A C C T T C C C C A A T T A G C C C T T C T C C T A G G A T T A G T T C T G G C C C C A G T T T C C C C C A A G A A G T T C C G G C T C T G G A A A A T C T T G A A G T T A A G G T T G A G G T C C C T T A A A A A G G G A G T T G G A A G G T T A G C C G G A G T T A A G A G A C C G G C C N N C T C C G A T C C A T C A A G A T C C C A A A A C A G G A A A G C T T C G A C C A A C C C C G G T T T C G G C C G G A C T T T C C A A A T T C C G G C C G G A A G G G G G A G G N N T T G G N N T T A A G G G G C C G A C C A A C C C C C C G G A G C C T T C A T T A G T G G G G A G G T C A A C C G G C C T G A A G T C T A A A G A G C C C T C C T T A A C C G A A A A A T T T T G G T T C C G G A A A G G G N N A G T T T T C C G G C C A A A A C T T T A C T T C T T T G G C T C C G G A A G G C C A A C C A A A A G A T T G G C C T T C C T T A A A A G G C C C T C C C C C C N N A G T T A A A G T C G A T C C T G A C C C C G G T C G G T T A A G G T T G G G G G G C C C C G G G G G G N N C C A A T T C C
NL 10-1853-1 0 0 0 -9 C C G G C A A G C C T A G G C T T T C C C T T C C T T C C C A G T T A G G G G G C T A G C T C C A G C C A C A A A A A A C C A A A G G G C A C C C C C C T C C C A G A A G G A A A A G T A A G G T T C C A A C T A A A G A A A A A A T C G A G G G G G G A G C C G G G G T T C C G G A G T C A G G A C T C T G A T C G G C T T T T T A C T T A A A G A A A A T C A G G G A A G T T G G T G G T T A G T T A A G T C C C T A G T T C C A A T C T T T C C C G A T T G G T T T T C C C C C T A A G A T T A G T T T T G G A A T T G G T T T T C C T T G G G A G G T T C C G A T T T T G G G G G G T C G G G A G G T T A A G G G T G A C G T C T T T T G A G A A G G A G G C T G G N N A A T T G G C C A G G G N N C A G A G G C C G G C C A A T T C T A A C C C A T C A A G G C C C C A C A A C A A G A A A G T T C C A A C C A A G G T T G G T T C C T T T C G G A C T T T C C C A A T T T T G G A A G A C C A A A G G A G A G G T T G A C C C C C C N N G G C C G G C C A A T C C C C C A G G G T T T T C A C T G G G G G G A A A A T T A A C C G G C C T T A A G T C T A G G G G G C C C C C C T T A A C C A A G G C C T T T T G G T T C C G G A A A A G G T T G G C C C C T T G G C C A A A A T T T T C C C T C T T T A A C T C C G G A A G G T T A A C C A A G A A A T G A G C C C C T C T T A A A A T T C C C C C C C C C C T T A G C T A A G G C C G A T T T T G A A C T C G G C C A A C C G G G G C C G G G G A A T T C C G G G G C C N N C C G G T T G G
NL 10-190-1 0 0 0 -9 C C G G C A A G C C A A G G T T T T C C C C C C T T T C C C A G T T A G G G G A C T A A C T C C A G C C A A A A A A A A C C A A A G G G C A C C C C C C T C C C A G A A G G A A A A G T A A G A T T T C A A C T G A A G A A G A A A T C G A G G G G G G A G C C G G G G T T C C G G A G T C A G G A C T C T G A T C G G C T T T T T A C T T A A A G A A A A T C G G G G A A T T T G T T G G C T G G T T G A N N C C C T A G T T C C A A T T T T C C C C G A T T G G T T T T C C T C C T A A G A T T G G T T T T G G A C T C A G T T T C C C T T G G G A G G T T C C G A T T T T G G G G G G T T G G G G A G T T N N G G G T G A C G T C T T T T A A A A G G G A G G C T T G N N A A T T G G C C A G G G T T C A G A G G C C G G C C A A T T C T A A C C C A T C A A G G C C C C A C A A C A G G A A A G C T C C A A C C G A G G T T G G T T T C T T C C G G C C T T C C A A A A T T T T G A A A A A C C A A A G G A G A G G T T A A C C C C C C N N G G C T G A N N G A C C C C C C A G A G T T T T C A C T G G G G G G A A A A T C A A C C A G T C T T A A G T C T A G G G G G C C C C C C T T A A C C A A G G C A C T T T A G T T C C G G A A A A G G T T G G C C C C T T G G C C A A A A T T T T C C C T C T T C A A T T G C G G A A G G T T G A C C A A G A A A T G A G C C C C T T T T A A A A T G C C C T C C C C A C T T A G C T A A G G C C G G T T T T G A A C T C T G C C G G C C A A G G C C T G T T A G C C C C G A G G C C T C C C G G C T G C
NL 10-2125-1 0 0 0 -9 C C A G A A G G T T T T G G T T T T C C T T C C T T C C T C A G T T G G G G G A C T A G C T T T G G C C A C A A A A A A C C A A A G G A C A C C C C C C T C C C A G N N A G A A G G G T A A G A T T C C G A T T G G A G G A A A G A T C G A A A N N G A G G C C G G G G G T C C G G A G T C G G G A C T C T G A N N G G C T T T T T A C T T A A A G A A A A C C G G G G G G T T T G T T G G T T A A G T G A T T T C T T G G C C C C G A C C T C C C C C G G T T G G T C C T T C T C T T A G A A T T A A T T T T G G A C T C A A C C T C T T T T G G A A G G C T T C A A T T C T G G A G G G T C T T G A A G T T A A G G T T A A G G C C C T T T A A A A G G G G G G T T G G A A A G T T A G C C A G A G T T A A G A A A T T G G C C N N T T T T A A T C C C N N G G A A C C T T C C A A A A A G A A N N C T T T G A C C G A N N T C A G C T T C T G T C G G A C T T T T C A N N T T C C N N A A G A C C A A A G G G G A G G T T G G C C C T A A G G N N C C G A C C G A T C C C C C G G A A C C G T C A T T G G T G G G G A G G C C G A C C A G C C G G A A T T T T G G G G G G T C T T C C T T A A T C A A G G N N T T T T G G A T C C A G A A G G G G T T G G C T T C C T G G C C A A T A C T C T A C T T C T T T G A T T C C G G A A A A C T G G T T A A A A A A T G N N T T T C C C T T G A A A T G C C C T C C T C A C T T A G C T G A A G T C G A T T T T A A C C T C T G T C G G T T A A G G T T G G G G G G C C C C G G G G G G N N A A N N T T C C
NL 10-2138-1 0 0 0 -9 C C G G A A G G T C T A N N T T T T T T T T T T T T C C C C A G C T A A G G G G C T A G T T T C G G T T C C A A A A A A C C G A G G A A C A C C C C C C C C C C G G G G G G A A G G G T C A G A T T T C G A T T G A A G A A A A G G T C A A G G G G A A G G C C G G G G T T C C G G G G C C G G G A C T C T G A T C G G C C T T T T C C T T A A G G G A A A C C A G G G G G G T T G T T G G T T A G T T A A G T C C T T G G T T C C G A C C T T C C C C A A T T G G C C C T C C T C C T A G G A C T A G C T T T G G A C T C G G T T T C C T C T A G A A G G T T C C G A C T C T T G G G G G T C T T G A G G T T G A G G T T A A G G T C C T T T A A A A A G G G G G T T G G A A A G T T G G T C A G A G T T C A G A G A C C G G C C A A C T C C G G T T A A C C G A G A T C T C A C A A C C G G A A A G C C C C A A C C G A C C T C A G C C T T T G T T G G C C C C C C C A A A T T C C G G A A A A C C A A G G G G G G N N T T G G N N C C A C G G N N C C G A C C G A C C C C C C G G A A C C G G A A T T G G T G G G A A G A T C G G C C G G C C T G G A G T C T A A G G G G C C C C C C T T A A C C A A G G A A T T T T A G A T T C G G G A G G G G T T G G T T T C C C G G C C A A A A C T T T C C T T C T T C G G T T C C G G A A A A T T G A C C A A G A G A G G G G T T T C T C N N G A A A G G C C T T C C C C C C N N A G C T G A A A C C G A T C C C G A A C T C G G T C A G T C A A G G T T G G G G G G C C C C G G G G G G N N A A A A C C C C
NL 10-2265-1 0 0 0 -9 C C G G C A A G C C A A G G T T T T C C C T T C C T T C C C A G T T A G G G G G C T A G C T C C A G C C A C A A A A A A C C A A A G G G C A C C C C C C T C C C A G A A G G A A A A G T C A G A T T T C A A C T G A A G A A G A A A T C G A G A N N G G G G C C G G G G T T T C G G A G T C G G G A C T C T G A T C G G C C T T T T A C T T A A A G G A A A C C G G G G A A G T G G G T G G C T G G T T G A G T C C T T A G T T C C A A T C T T C C C C G A T T N N T T T T C C T C N N A A A A T T A G T T T T G G A C T T A A T T C C C T T T G G A A G G T T T C G A T T T T G G G G G G T C G G G A G G T T A A G G G G G G G G C C T T T T A A A A G G G A G G C T G G G G A G T T G G C C A G G G T T A A A A G G C C G G C C N N C C C C G A C C C A T C A A G G C C C C A A A A C A G G A A N N C T C C A A C C G A G G T T G G T T C C T G T T G G C C C T C C C A A A T T T T G A A A A A C C A A A A G A G G G G T T A A N N T T C C N N G G C T G A C C G A T C C C C C G G A G T T T T C A T T A G G G A G A A A A T T A A C C G G C C T T A A T T C C G G G G A G C C C C C C T T A A C C A A G G C C T T T T G G A T C C G G A A A G G G T T G G C C C C T T G G C C A A A A T T T T C C C T C T T T A A T T G C G G A A G G T T G G C C A A G G A A G G A G C C T C T T T T G A A A T G C C C T C C C C A C T T A G C T A A A G T C G G T C C T G A C C T C G G C C A A C C G G G G C C G G G G A A T T C C A A G G C C N N C C G G T T G G
NL 10-2326-2 0 0 0 -9 C C G G A A G G C C T A G G C T T T C C C C C C T T T T C C A G T T G G G G G A C C A G C T C C A G C C A A G G A A A A C C A A A A G A C A C C C C C C T C T C G G A A G G G A A A G G A A G A T T T C A A T T A A A G A A A A A A T T G G G G G G G A A A C C A A G G G T C C G G G G T C G G A A T T C C A A T T G G C T T T T T A A T T A A A G A A A A C C A G A G A A G T T G G G G G T T A G T T G A G T C C T T A G T T C C A A T C T T C C C C G A T T A G T C T T C C T C T T A G G A T T A G T T T T G G A C C C A G T T T C C C T T G G G A A G T T T C A A T T C T G G G G G G T T G G G G G G T T A A G G G T G A C G T C T T T T G A G A A G A A G G T T G G A A A A T T G G T C G G G G T T C A G A G A C C G G C C A A T T C T G A C C C C C C A A G G T T C C C C A A A A A G A A A G T T C C A A C C A A G G T T G G T T T T T T C C G G C C C T T C A A A A T T T T A A A A A A C C A A A G G A G A G G T T G A C C C C C C N N G G C T G A N N G A C C C C C C A G A G T T T T C A C T G G T G G G G A G A T C A A C C A G T C T G A A T T C T G G G G G G C C C C C C T T A A C C A A G G C A C T T T A G T T C C G G A A A A G G T T G G C T T C T T G G C C A A A A T T T T C C C T C T T C G A T T C C G G A A G G C C G A C C A A G G A A T G G G C C C C T T T T A A A A T G T C C T C C C C C C T T G G C T A A G G C C G G T T T T G G A C C C T G C C G G C C A A G G C C G G T T A A C C C C A A G G C C N N C C G G C C C C
NL 10-2336-1 0 0 0 -9 C C G G A A A G C C A A G G C T N N N N C T C C T T C C N N A G C T G G G G N N T T G G T T T T A A C C A C N N N N A A C C A A A A G A A A C C C C C C C C C C G G G A G G G A G G G T C C N N C T T C G A N N N N G G G A A A A A C C A A G A G G A A N N C C G G G G G G C C T G N N T T G G G A C T N N A A T T G G C C C T N N C C N N G A N N A A A A T C N N A G G A T T G G G T G G T T A G T T A A G T T C C T N N T T T C N N C C T C C C C C N N C T A A N N N N C C N N C C N N A A C T G G C T N N G G A A T T N N C T T C N N C T N N G A G G N N C C G G T T T T G G G G G G N N N N A A A G T T A A G G T T N N C C C C C T C T G A N N G G G G G G T T G G G G N N N N A A C C A A N N T T N N N N G A N N G G C C N N C T N N A A C C C A N N G A A A T C N N C C G A C A A A N N A A T T C C G A C C G A G C T C G G C T T C G G T T G G C C C C C C N N A A T T N N N N A A G G C C N N G G N N G A A G C C A A C C T T C C G G G G N N A A N N A A C C C C C C G G N N C T G G C C N N A G N N G G G G N N T C G A T C N N T C N N A A G T N N G G N N G G C C T T N N C T A A N N N N G G C C T T T T N N A T T C N N A A A A G G T T G G T T N N N N N N C C N N A A T T T T C C C T C T C C A A N N C C G G A A A A C T G G T C G A N N A A N N A A C C T C T C T T N N G A G G N N T T T T N N C C C C G G N N N N A G N N G G C C C C A A A A C C T G T C N N T C G G G G N N G G T T G G C C N N G G N N N N N N C C G G T T G C
NL 10-2478-2 0 0 0 -9 T C G G C A N N C C A A N N T T T T T T T T C C N N T C C C A G T T G G G G G A N N G G T T C C G G C C N N A A A A C A N N G G N N N N N N N N C C C C C C T C G G A A G G G A A G G G N N A A C T T T A A C C A A A G N N G A G G N N G A G A G G G G G G C C G G N N G G C C G G G G T C G G A A C T C T A A T C G G T T N N T T A C T T A A G G A A A A C C G G A G N N G T N N N N G G N N A G G T N N G T C C N N N N T T C C A A C C T C C C C C G G T T A A N N T T T C C C C C A A A A T T A A T T T T G G C C T C N N C T T C T T N N G G G A G G N N C C N N T T T T G G A G G G T C G G G G A G T T N N G G T T A A N N T T T T N N A A A A G G N N G G N N G G A A N N T T G G C C G G G G T T A A N N G A C C G G C C N N C T N N G A C C C A C C A A G G C C T C N N A A A A G G G A G G C T C C A A C C G A N N T T G G C T T C G G N N G G C C T T C C C A A A T T N N G A N N N N C C A A N N G A G G G G C T N N C C T T C C G G G G N N A A N N A A N N C C C C G G G G T T T T N N C C G G T G G G G A G G N N A A T C G G N N T G A A N N N N G G G G N N C C C C C C C T N N T C A A G G C C T T G T A G A A C C G G N N A A G G T T G G C C C C T T G G C C A A A A T T N N C C C T C T C C A A T T C C G G A A G G T T G A N N N N N N A A T G G G C C N N T C T T A A A A T G C C C T C C C C C C C T N N C T G A G G N N G G T C T T A A A C C C T G T C A A C C A A G G N N G G T T A A N N C C A A G G G G N N C C A G C C C C
NL 10-2612-1 0 0 0 -9 T C G G C C G G C C T T T G T T T T T C C T C C T T T C C C A G C T G G G G G A C T G G T T C C G G C C A C A A A A A A T T A A A G G A A A T C T C T C C C T T G G A A G G A A G G T T A A G A T T T C A A C T G G A G G G G A A A T T A A A A G G A A G G C C G G G G G G C C G G G G C C G G G A C T C C A A C C G G T T T T T T A C T T A A G G G G A A T C A A G G A A G T G G T T G G C C A G T T A A G T C C C T A G T T C C A A C C T C C C T C A A T T A G T C T T C C C C N N A G A A C T A G T T T T G G A C C C G G T T T C T T C C A A A A G G T T C C A A T T T T G G A G G G C C G G G G A A T T A A G G T T G G G G C C C T C C A A A A A G G A N N T T G G A A A A T T G G C C A G G G T T C A A A G A C C G G C C N N C T C C A A C C C A T T A A G G T C C C A A A A A A G G A A A A C C C C A A C C A A C C T T A G C T C C T G T C G G C C T T C C A A A A T T T T A A A A G A A C G A G G A A A A G G T T G A N N T T C C N N G G C T A A N N G A T C C C C C G G A G C T T T C C T T G G G G A A A A G A T T A A T C G G C C T T A A G T C T G G G G G G C C C C C C C C A A C C A A A A C C T T T T G G A A T C G G A A A G G G N N A A C C C C T T G G C C A A A A T T T T A C C T C T C C A A T T C C G G A A A G C C G A T C G A G A A A T G G G C C T T C C T T N N A A T G T C C T C C T T A C T T A G T T A A G G T C G A C C C T G A C C C C T G C C A G C C A A G G T T G G T T G G C C C C G G G G C G N N C C A G T T C C
NL 10-2778-1 0 0 0 -9 C C A A C A A G C C T T G G C C T T C C C C C C T T T T C C A G T T G G G G G G C C G G T T C C G G C C C C G A A A A A C C A A A A A A C A C C C C C C C C C C G G A A G G A A A G T T A A A A T T C C A A C T A A G G G A A A A A C C A A G A A A G A G G C C G G G G G G C C G G A G T C G G A A T T C T G A T C G G T T T T T T C C T T A A A G A A G A T T G G A A A A T T T G G T G G T T G G T T G A G T C C T T A G T T C C A A T C T C C C T C G A T T G G T C T T C C T C C T G G A A T T G G C T T T G G A C T C A A T T C C C T C T A G G A G G T T C C A A T T T T G G G G G G T C G G G A A G T T A A G G T T A A C G T T T T T T A A G A G G G A G G C T T G N N G G T T G G C C G G G G T T C C A A G G C C G G C C A A T T C T A A C C A A T C A A G A T C C C A A A A A A G G A A A A C C C C A A C C A A G G T T G G T T T C T T T C G G C C C T T T A A A A T T T C A A A A G A C C A A A G G A G A G G C T G A N N T T C C G G G G C T G A N N G A C C C C C C A G A G C T T T C A T T A G G G A G A A A A C C A A C C A G T C T G A A T T T T G G G G A A C C C C C C T T A A T C A A G G C A C T T T A G A T C C A G A A A G G G T T G G C C C C T T G G C C A A A A T T T T C C T T C T T T A A T T C C G G A A G G C T A A C C A A A A A A T T A G C C T T T C T T A A A A T T C C C C C C T C A C N N G G C T A A G G T T G G T C T T G A C C T C T G C C G G C C A A G G C C G G T T G G C C A A A A G G C C N N C C A A T T G G
NL 10-2917-1 0 0 0 -9 C C G G A A G G C C T A G G T T T T T C C T C C T T T T T C A G T T G G G G G G C T G G C T C C G G C C A C A A A A A A C C G A A A A A C A C C C C C C C C T C G G A A G G A A A A G T C A A A T T T T A A C C A A G G A A G A A A C C G A A A G G G A A G C C G G G G G T C C G G A G C C A G G A C T C C A A C C G G T T T T T T C C T T A A G G G A G A T T G G G G A A G G T T G T G G T T A G T T A A G T C C C C G G C T C C A A C C T T C C C C A A T T A G T C T T C C T C C T A G A A T T A G T T T T G G A C T C A G C T T T C T T T G G G A G G T T C C G A T T T T G G G G G G T C G G G G G G T T G A G G T T A A G G T T T T T T G A G A G G A A G G T T G G A A A G T T G G T C G G G G T T A A A A G G C C G G C C N N C T C C G A C C A A C C A A G G C C T C A A A A A A G G A A G G T T C C A A C C A A G G T T G G T T T C G G T C G G C C T T C C A A A A T T C C A A A A A A C C A A G G G G G G G G T T G A N N T T C C N N G G C T G A N N A A C C C C C C G G A A C T T T C C T T G G G G G G G G A A T C A A C C A A T C T T A A T T C T G G G G A G C C C C C C T T G A T T A A G G C C T T T T G G T T C C G G A A A A G G T T G G C T T C T T G G C C A A A A T T T T C C T T C T T C A A T T C C G G A A G G C T A A C C A A G A A A T G A A C C C C C C N N A A A A T G C C C C C C C C A C N N A G C T G A A G T C G G T T T T A A C C T T T T C C G G C C A A G G C C G G G G A A T T C C A A G G C C N N C C G G T T C C
NL 10-294-3 0 0 0 -9 C C A G A A G G C C T A G G C C T T T C C T T C T T T C C C A G T T A G G G G A C C A G T T C C G G C C C C G A A A C A C C G A G G A A A A C C C C C C C C C C G G A A G G A A G G G G A A G A T T T T A A C T A A G G G A G A G A T T G A A A G G G G A A C C A G G G G G C C G G A A C C G G A A T T C T G A T C G G T T T T T T A C T T A A A G G G G A C C G G G G A A G T T G G G G G C T G G G T A A T T C C T T A G C T C C A A C C T C C C T C G A T T G G T T T T C C T C C T A G A A T T A G C T T T G G A C T T A A T T C C C T T T G G G A G G T T C C A A T T T T G G G G G G T C G T G A A G T T G A G G T T A A C G T T C C T T A A A A G G A A G G C T G G A A A G T T A G C C G G G G T T C A G A G G C C G G C C N N C T C T A A C C C A C C A A G G C C C C A C A A A A G G A A A G C C C C G A C C A A G G T C G G T T C C T G T C G G C C T T T C A A A A T T T C A A A A A A C C A A A G G G G A G G T T G A C C T T C C G G N N T T A A N N A A T C C C C C A A G G T T T T C C T T G G G G G G G A G G T T A A T C G G C C T G A A G T T T G G G G G G C C C T C C T T A A T C A A G G C A C T G T A A T T C C G G A A A A G G T T G G C T T C C T G G C C A A A A T T T T C C T T C T C C A A T T G C G G A A G G T T A A T C A A G A G A T G A A C C T T T C T T A A A A G G C C T T C C C C C C T T A A T T A A G G T C G A T T T T G A C C T C G G C C G G C C A A G G C C G G G T A G T C C C A A G G G G N N C C G G T T G C
NL 10-294-4 0 0 0 -9 C C G G A A G G C C T A G G C T T T C C C C C C T T T T C C A G T T G G G G G A C C A G T T C C G G C C A C A A A A A A C C A A A A G A A A C C C C C C T C C C G G A A G G A A A A G T A A G G T T C C A A T T A A G G A A A A G A T C G A G A G G G G G G C C G G G G T T C C G G G G T C G G A A T T C C A A T T G G C T T T T T A A T T A A A G A A A A C C G G A G G A T T T G G T G G T T G G T T G A T T C C C T G G T T C C A A T C T C T C C C A A T T A G T T T T C C T C C T A A G A T T G G T T T T G G A C T C A A T T C C C C T T G G G A G G T T C C G A T T C T G G G G G G T C G T G A G G T T A A G G G T G A G G N N T T T T A A A A G G A A G G C C G G A A A A T T G G C C A G G G T T C A G A G G C C G G C C A A C T C T A A C C C C C C A A G A T C C C C C A A C C G G A A G G T T C C A A C C A A G G T T G G T T T C T T T C G G C C C T C C A A A A T T T C G A A A A A C C A A A A A A G A G G T T A A C C C T C C N N G G C T G A C C G A T C C C C C G G A G T T T T C C T T G G G G G G G G A A C C A A C C A A T T T T A A G T C T A G G G A G C C C C C C T T A A C C A A G G C A C T T T A G T T C C G G A A A G G G T T G G C C C C T T G G C C A A A A T T T T C C C T C T T T A A C T C C G G A A G G T T A A C C G A G A A A T T G G C C C C T T T T A A A A T G C C C T C C C C A C T T A G C C A A G G T C G G T T T T G G A C C C G G C C A A C C A A G G C C G G T T A G C C C C A A G G C C T C C C G G C T G C
NL 10-318-1 0 0 0 -9 C C A G A A G G T C T A T G C T C T T T T T T C T T C C C C A G T T G G G G G A C T G G T T T C G G C C C C G G A A A A C C G A A G A A A A C C C C C C C C C C A G G A G G A A G G T T A A G A T T T T A A T T A A A G G G G A A A T C A A G A G G A A A G C C A A G G G G C C G G G G C C G G G A C T C C A A T C G G T T T T T T A A T T A A G G A A A A C C A A A A G A T T T T G T G G C T A G G T A A G T C C C C A G C C C C A A T C T C C C T C G A T T G G T C T T T C C C T T A G A A T T G G C T T T G G A C C C A G T T T C C T C T A G G A G G T T C C G G T T C C T T A G G G T C G T G A A G T T A A G G T T G G G G C C C T C T A A A A G G G G A G T T G G A A A A T T A G T C G G A G N N C A A A A A C C G G C C N N C T C T A A C C C A T T G A G G C C T C A C A A C A G G G A A G C T C C A A C C A A G C T C G G C T T C T T T C G G C C T T C C C A N N N N T T G A A A G A C C A A A G A A A A G G T T A A N N C T C C G G G G C T A A N N G A C C C C C C G G A A C T G T A A C C G G T T G G A A G A T C G A T T G G C C T T A A G T T T A G G G G G C C C T C C C T G A N N G G G G C C T T T T G G T T C C A G A A G G G G N N A G C C C C T T G G C C A A A A T T T T A C C T C T C C G A T T C C G G G A A G C C G G C C A A G A A A T G A A T C T C C C T T G G A A G G T C T T C C C C C C N N A A C T G A G G T C A A C C C T A A C C C C T G C C A G C C G A G G T T G G T T G G C C C C G G G G G G N N C C G G T T C C
NL 10-3206-1 0 0 0 -9 C C A A C C G G N N T A G G T T C T T C C T C C N N T T C C A G T T G G G G N N C T G G C T C C A G C C A C N N A A A A C C G A A A A A C A C C C C C C C C N N G G A A G G G A A A G G C A G A C T T C A A N N N N N N A A G A N N T C G A G A N N A A N N C C N N G G G G C C G G A G T C G G N N T T N N G A T C G G C T N N T T A C T T A A G G N N G A T C G G G G G A T T T G N N G G N N G G G T N N N N C C C C G G C C C C A A T T T T C C C C G A N N A G N N T T C C C C N N A A G A N N A G C T C T G G A C N N N N T T T T C T C T N N A A G G C T C C A A T T T T G G G G G G T T G G G G A G T T A A G G T T A A G G T C T T T T G A N N G G G A G G T T G G A A G G T T A G C C A A G G T T C A G A G A C C G G C C N N C C N N A A C C A A T C A A G G C C C C A A N N N N G G A A A G N N C C A A C C A A G G N N G G N N N N G G N N G G C C N N T C C A A A T T T T G G A A A A C C A A A A G A G G G G T T A A C C T T C C N N A G C T N N N N A A C C C C C C A G A G C T N N C A C T G G T G A G G A A A C C A A C C N N N N T G A A G T N N G G G G G G C C C T C C C T G A T C A A G G N N N N G G N N A T C C A G A A N N G G T T G G C C C C N N G G C C A A A A T T N N C C T T C T T C A A N N G C G G A A G G C T N N N N N N G A N N T G G G C C C C C C N N N N A A N N C C C C C C N N A C N N A G C C N N G G T C G G N N C T A A N N C C T T C C G G C C A A G G T T T G G T G G C C N N A A G G N N N N C C G G T T C C
NL 10-3206-2 0 0 0 -9 C C G G A A G G C C T A G G C T T T T C C T C C T T T T T C A G T T G G G G G A C T A G C T C C G G C C A C A A A A C A C C G A A G A A A A C C C C C C C C T C G G A A G G A A A G G T A A G A C T T T A A C C A A A G A A A A G A T T G G G A G G G A G G C C G G G G G T C C G G A G C C G G G A C T C C A A T C G G T T T T T T A C T T A A G G G A A A T T G G G G A A T T T T T T G G T T G G T T G G G T C C C T A G T T C C A A C C T T C C C C G G T T N N T T T T C C T T C C A A G A T T A G C T T T G G A C T T A A C T T C T T T T G G A A G G T T C C G A T T T T G G G G G G T T G G G G A G T T A A G G T T A A G G T C T T C T A A A A G G A A G G C T G G A A A G T T G G T C G G G G T T A A A A G G C C G G C C N N C C C C A A C C C C N N A A G G C C C C A A A A C A G G A A A G C T C C G A C C G A G G T T G G T T T C G G T C G G C C T T C C A A A A T T C C A A A A A A C C A A G G G G G G G G T T G A C C T T C C G G G G T T A A N N A A C C C C C C G G A A C T T T C C T T G G G G G G G A A A T C A A C C A G C C T G A A G T C T G G G G A G C C C C C C T T G A T T A A G G C C T T G T G G T T C C G G A A A G G G N N G G C C C C T T G G C C A A A A C T T T C C T T C T C C A A T T C C G G A A G G C T A A C C A A G A A A T T A A C C C C C C N N A A A A T G C C C C C C C C C C T T A A C T G A G G T C G A T C T T A A C C T C T G C C G G C C A A G G C C G G G G A A T T C C A A G G C C N N C C G G T T G G
NL 10-3320-1 0 0 0 -9 C C G G A A G G C C T T G G C C T T C C C C T C T T T C C C A G T T A G G G G A C T A A C T N N G G C C N N N N A A A A C C A A A A G A A A C C C C C C T C C C G G A A G G A A N N N N A A G G T T C C A A T T A A G G A A A A A A T C G A G G N N N N G G C C G G G G T T C C G G G G C C A G A A T T C T G A T C G G C C T T T T A C T T A A G G G A N N T C G G N N A A T T G G N N G G N N G G T T G G G T C C C T G G T T C C A A C C T C T C C C A A T T N N T T T T C C T C C T A G A A T T A G N N T T G G C C T T A A T T C C C T T T G G G G A G T T C C A A T T C T G G G G G G T C G G N N G G T T A A G G G T N N G G C C T T T T A A A A G G N N G G N N T G A A A A T T G G T C G G G G T T C A G A G G C C G G T C A A T T T T N N C C C C C C N N G A T C C C A C A A N N G G A A A G T T C C A A C C A A N N T T G G T T C C T T T C G G C C T T C C A A A A N N T C N N A A A A C C A A A A N N G A G G T T A A C C C C C C N N G G C C G G C C A A T T C C C C G G A G T T T T C C T T G G G G G G N N A A T C A A C C A G N N T G N N G T N N G G G G A G C C C C C C T T A A C C A A G G A A C C T T N N T T C C G G A A A G G G T T G G C C C C T T G G C C A A A A T T T T C C C T C T T T A A C T C C G G A A G G C T A A C C G G A A A A G G G G C C C C T T T T A A A A T T C C C C C C C C A C N N G G C T A A A G T T G G N N C T G G A C C C G G C C A A C C A A G G C C G G T T A G C C C C A A G G C C T C C C G G C C C C
NL 10-3376-4 0 0 0 -9 C C G G N N G G C C N N G G C T N N N N C C C C T T N N C C A G N N G G G G A A C T A G T T C C G G C C N N N N A A A A C C A A N N G A A A N N C C C C N N C C G G A A G G A A N N G G C A G G N N N N A A C C G A N N A A N N G A C C A A N N N N G A G G C C N N G G N N C C G G G G T C G G A A T T C C A A T C G G T T N N T T C C N N A A A G G G A A N N G G G G N N G G G G G G G G N N G G T T A A G G C C C C A G T T C C A A C C T T C C C C G A T T A G T T T T C C T C C T A A N N T T G G N N T T G G N N T T N N T T C C C T N N N N G A G G N N C C A A T T T T G G G G G G T C G T G G A G T T G G G G T T A A C C T T C T C T N N G G G G N N G G T T G G A A A A T T G G C C G G G G T T N N G A G G C C G G C C A A C T C T A A C C C A C C A A G G C C C C C C A A C A G G G A A G C T C C A A C C A A G G T T G G N N C C T G T T G G C C T T T C A A A A T T T C G A A A N N C C N N N N G A N N G G N N G A C C T T C C G G G G C C G G N N G G C C C C C C G G N N C T T T A A C T G G T G G G A A G A N N A A N N G G C C T G A A G T C T G G G G N N C C N N C C T T A A N N A A G G C A C C T T A A A A C C G G A A G G G G T T G G N N T C N N G G C C A A A A C T N N C C C T C T T T A A T T C C G G A A G G C T A A N N N N N N G A T G A A T C T C N N T T A A A A N N C C C T C C C C C C T T G G C T G A N N T T G G N N N N G A N N N N T G C C G G T C G A N N T C T T T T A G C C C C N N G G C C N N C C G G C T C C
NL 10-3383-4 0 0 0 -9 C C A G A A A G C C T T G G C T T T T C C T T C C T C C C C A G T T A G G G G A T T G G T T C C G G C C N N N N A A C A C C G A A G A A N N C C C C C C C C C C G G A A G G N N A G G G N N A A C T N N A A N N N N A G A A A A N N N N A A N N G G G A G G C C A G G G N N C C G G A G C C G G N N T T C T N N T T G G C T T T T T C C T T A A G G N N G A C C G G A G N N T T T G N N G G N N G G G T G A T T C C C C G G T T C C A A C C T T C C C C G G T T A G T T T T C C C C N N N N N N T T A A T T T T G G C C N N G G T T T T C T C T N N G G A G N N N N G A C T T T G G G G G G T C G T N N A G T T N N G G T T A A N N T C T T N N A A G A G G N N G G C T G G A A A G T T G G C C G G G G T T C C G A N N C C G G C C N N T T N N A A C C N N T C A A G G T C C C A C N N C A G G A A N N C T C C A A C C G A G G N N G G T T C C T G T T A G C C T T C C N N A A T T C C N N A A G A C C N N G G G G G G G G N N G A T C T T C C G G G G C T N N N N G A C C C C C C A G A G C T T T C A C T G G T G G G G A A A N N A A C C A A T T N N A A T T N N G G G G N N C C C C C C T T G A T T A A G G C A N N T T A G A T C C G G A A A G G G N N G G C C C C N N G G C C N N A A T T T T C C T T C T N N A A C T G C G G A A G G T T N N T C A A N N A A N N N N C C T C C C T T A A A A T G C C C T C C C C C C T T A G C C A A A A T T G G T C T T A A A A C C N N C C A G C C A A G G C C G G N N G G C C A C G G T G C C T T C C G G C T N N
NL 10-3425-1 0 0 0 -9 C C G G A A G G N N T A G G T T T T C C C T T T C C C C T C A G C T G G G G N N C T G G T T C C G G C C A C N N A A A A N N N N G G G A N N C C C C C C C C C C G G N N N N G A G G G G A A A A C T C C N N N N N N G G G A N N G G N N A A N N G G G G A A C C G G G G G T C C T G N N C C A A A A T T C T G A C C G G C T C C T T C C T T A A G G A A A A T T A A G G G A G T G G G T G G C C A A N N A A T T C C C C N N C T C C A A C C T C C C T C G A T T A A C C C T C C T C N N A A A A N N N N C T T T G G C C N N N N T T C C C T N N N N G A G G T T C C N N C T T T G G A G G G T C N N N N N N T T N N G G T T N N C G N N N N N N A A N N N N G G N N T T G G A A N N C T A G C C A G N N T T C C N N G G C C G G C C N N T T C C A A C C A A C C N N A A N N C C A C A A A A N N A A N N C C N N N N C C G A C C C C A G N N C C G G T C G G C C T T C C C A N N N N C C N N C C N N A C G A G G A A G A N N C C N N C C T T C C G G G G C T G A N N G A C C C C C C G G A G C T T T C A T T G G G G N N N N A A C C A A C C G G C C T T A A G G C C N N G G G G N N C T C C C T A A C C A A A G A A T T T T A G N N C C N N A A A A G G N N A A N N T C C T G G C C G A A A C T T T N N T T C T N N G G N N C C G G A A N N C T N N T T N N N N A A T T A G N N N N C C N N G A A A G G C C C C C C T C N N N N A G T T A A N N N N A A C C N N A A C C T C G G C C A G T T G A G G N N G G G G G G C C C C G G G G G G C C C C G G N N G G
NL 10-3426-3 0 0 0 -9 C C A G A A G G C C A A G G T T T T T C C T C C T T T T T C A G T T G G G G G G C T G G C T C C A G C C C C N N A A C A C C G G A G A A C C C C C C C C C C N N G G A A G G N N N N N N A A A A T T T C A A C C A A A G A A G A A A C C G A G A G G G A G G C C G G G G G G C C G G G G T T G G A A T T C C A A T T G G T T T T T T C C T T A A G G G A A A C C G G G G G A T T T G N N G G T T G G T T A A T T C C N N N N T T C C A A N N T C C C C C A A T T A G T T T T C C T C N N A A N N C T A G C C T T G G C C T T A A T T C C C T T T G G G A G G T T C C G A T T T T G G G G G G T T G G G G A G T T A A G G T T N N C G T C T T T T G A G A A G N N G G C T G G A A A G T T G G C C A G G G T T A A G A G A C C G G C C N N C T C C A A C C A A N N A A G G T C C C A C A A A A G G N N G G C T C C A A C C A A G G T T A G C T N N T T T C G G C C T T N N A A A A T T C C N N A A A A C C A A A A N N G G G G N N A A N N T T C C N N G G N N A A C C G A T C C C C C A G G G T T T T C C T T G G G G G G N N A A T C A A C C A G N N T T A A T T C T G G G G G G C C C T N N T T A A C C A A G G N N T T G T N N T T C C G G A A G G N N N N G G C T T C T T G G C C A A T A N N T T C C C T C T T T A A T T G C G G A A G G C T A A C C G A G A A A T T A G C C T T T T T T N N A A T G T C C C N N C C A C T T A G C C A A G G C C G G T T C T A A A C C C G G C C A G C C G G G G C C G G N N G G C C C C G G G G C C N N C C N N T T N N
NL 10-3539-2 0 0 0 -9 C C G G A A N N T C A A N N T T C T T C C T T C T T T C N N A G C T A G G G G A C C N N T T N N G G T C N N A A A A A A C C A A A G G A N N C C C C C C C C T T G G G A N N A A N N G T A A N N C C N N G A C T G A N N G A G A G A N N N N A A N N A A A G C C G G N N G T C C G G N N C C G G G A C T N N G A C C G G C T T T T T C C N N G A A G G A G A T C A G G G G A G T G G N N G G C T G G N N A A G T N N C C G G C T C C G A N N T C C C C C N N N N A G N N N N C C T C N N A G N N T T N N N N C T G G A C N N N N C T T C C T C T N N G A G G T T C C N N T T C T T G N N G G T C G T N N N N T T N N G G T T G A N N T C N N C T G A G A N N N N G G C T G G N N A G N N G G N N A G G G T T C A N N G A C C G G T C N N C T N N G A N N C A T C N N G A C C C C N N A A C A G G N N A G C C C C A A C C G A G C T C N N C T C C T G N N G G C C T T N N C A A A N N C C N N C A N N C C A A G G G A N N G G T T G A C C C T A C G G G G N N N N C C N N C C C C C C G G A G N N T T C A C T N N T G N N G A G A T C N N C C N N C C T G A A G T C T A G N N N N N N N N C C T T N N N N N N A G C A T T T T A G A T C C A G A A N N G G N N A G N N T C C T G G C C A A A A T T T T N N T T C T N N G A N N C C G G N N N N C T A A N N G A G A G A N N A G C C T C C C T T N N A A T G N N N N N N C C C C T T N N N N G A G G N N N N N N C T N N C C T C T G C C G G N N A A G G T T G G N N A G N N C C G A N N C G N N C C N N N N C C
NL 10-3539-3 0 0 0 -9 C C G G C A G G T C A A G G T T T T T C C T C C T T N N C C A G C C G G G G G G C C A G T T T C G G T C N N A A A A A A C C G A A G G A C A T C T C T C C C T T G G A A G G A A G G G T A A G A T T T C G A C T G A G G G A G A G A T C A A G A G G A A G G C C A G G G G T C C G G G G C C G G A A T T C T G A C C G G T T T T T T A C T T A A G G A A A A C C A G G G G G T T T G G T G G C T A G G T A A G T T C T T G G T T C C A A T C T C C C T T A A T T A G C C T T T C C C N N A G A A C T A A T T T T G G A A T C G G T T T T C T C T A G A A G G T T C C G A T T C C T T N N G G C C G G G G A G T T A A G G T T G A C G T C T T C T G A G A G G A A G G C T G G A A A A C C G G C C G G G G T T C C A A A A C C G G T C N N C C C T A A C C C A T C A A G G T C C C A A G A C A G G G A A A C C C C A A C C G A C C T T A G T T T C T G T T G G C C T T T C C A A A N N T C G A A A G G C C A A G G G A G A N N T T A A C C T T C C N N G G T T A A N N G A C C C C C C A G G G C C G T A A C T G G T G G G G A G A T C A A C C A G C C T T A A G G C T G G G G G G C C C C C C T T A A C C G A G G C A T T T T A G A A C C G G A A G G G G N N A G C C C C T T G G C C A A A A T T T T A C T T C T C C A A T T C C G G G A A G C T A A T T G A A A A A T G A G T C T C C C N N A A A A T G T C C T C C C C C C T T A A T T G A G G T T G G C C T T A A C C T C G G C C A G C C A A G G T T G G T T G G C C C C G G G G C C N N C C G G T T G C
NL 10-3617-1 0 0 0 -9 T C A A C C N N T T A A G G T T N N T C C T T C T T C C T C N N T T A G A G A A T T A G T T C C A A C C C C A A A A C A C C G A G G G G A A T C C C C C T C T C G G G A A A A A G G T T A A A A C C C C G G C T G G G G G G A A G A C C A A A A N N G A G G T T G G G G G G C C G G G G T C G G G A C T C T G A T C G G C C C T T T A C T T G G G G A A A A C C G G A A G A T T T G G T N N T T A G G G A A G G C C C T G G C C C C A A T C T C C C C C A A C T A A C C T T C C C C C C A A A A T T A A C T C C G G A A C C G G T T T T T T T T G G G G G G C T C C G G T T T T T G G G G G T C T T A A A A T T G G A A T T A A C C C C C C T T A A G A G G G A N N T T G G A A G G C T G G T T G G A G N N A A N N G A C C G G C C N N T T C C G G T C C A C C G A A A C C T C A A A A A A A G A A G G T T C C G A C C A A C C T C G G T T C C T T T C N N C C C C T T A A A A T T C C G A A A A A A A A A A A G A G A A G T T G G C C C T C C N N G G C T A A C C G A T C C C C C A A A G C T G G A A T T A A T T A G G A A A C C A A C C A G C C T T A A G T T T G G A A G G T T C T T C T T A A C C G A G G C A T T T T A A A A T T G G A A A G G G N N N N T T C C N N A G C C G A A A C T T T A C C T C T C C G G T T C C G G A A G G T T A A T C G A G A G A G G G G C C C C C C T T G G G A G G T C C T C C T T A A N N G G C T G A A G T T A A C C T T A A A A C C T G T C A A T T G G G G T T T T G G G G C C A A A A T T C C C C A A G G C C C C
NL 10-3733-2 0 0 0 -9 C C G G A A G G T C A A G G T T T T T C C T T T C T C C T C A G T T A A G G G A T T A A C C C C G G T C C C G G A A C A C C A A G G A A C A T C T C T C T C C C G G A A A G A A A A G T C A G A T T T C A A C T G A G G A A A A G G C C A A A A G G G A G G C C G G A A G G C C G G A A C C G G G G C C C C A A C C G G C T T T T T A C T T A A A G A A A A C C A G G G G G G T G G G T G G C T G G G T A A G G C C C T A G C T C C A A C C T C C C C C G A T T G G C C C C T C T T C C A G G G T T G G T T T T G G C C C C A G C T C C C T C T A G A A A G T T C C A A C T C T T T A G A G T C T T G A G G T T A A G G T T A A G G T C C T T T A A A A G G G A G G C T G G A A A A T T G G T C A G A G T T A A G A A A T C G G C C N N T T C T A A C C A A C C A A G G T C C C A A A A C A A G A A A G C C C C A A C C A A C C C C A G C C T C T G T C G G C C C T T C C A N N T T C C G G A A G A A C G A G G G G G A G G T T G G N N C C C C N N G G C T G A C C G A C C C C C C G G A G C C G T C A T T G G T G G G G A G A T C A A C C G G C C T G A A G T C T A G G G G G C C T T C C T T A A C C A A A G A A T T T T A G A T C C G G A A A G G G N N G G T T C C C C G G C C A A A A C T T T A C C T C T C C G A T T C C G G G A A A C T A A T C G A A A A A G G N N T C C C C C N N A A A A T G C C C T C C T C A C N N A A T T A A A G T C G A T C C T A A A C C C G G T C G G T T G G N N T T G G T T A A C C C C A A G G G G C C C C A A C C C C
NL 10-4040-2 0 0 0 -9 C C A G C A G G C C T A G G C T T T T T T T C C C T C C C C A G T T A G G G G A T T G G T T C C G G C C A C A A A A A A C C G A A A A A C A C C C C C C C C T C G G A A G G G G A A T T C A G G T T T C A A C T A A A A A A A A G A T T G G G G G G G G A G C C G G G G T T T C G G A G C C A A G A C T T T G G C C G G C C T T T T C C T T A A G G G G A A T C A G A G A A G T T G G G G G C T A G T T A A G T C C T T A A T T C C A A T T T T C C T C G G T T A G T T T T C C C C C T A A A A T T A A T T T T G G A A T C A G T T T C C C T T G G G G A G T T C C A A T T T T G G G G G G T T G G G G G G T T A A G G T T A A C G T T T T C T G G G A A G A A G G C T G G A A A A T T G G T T G G G G T T A A G A G A C C G G C C N N C T C C A A C C C C C C A A G G C C C C A A A A C C G G A A G G T T C C A A C C A A G G T T G G T T T T T T C C G G C C C T T C A A A A T T T C N N A A A A C C A A A A A A G G N N T T G A N N C T C C N N G G C C G G N N A A C C C C C C A G A G T T T T C C T T G G G G A G G A A A T C A A C C A G T C T G A A T T C C G G G G A G C C C T C C T T A A C C A A G G C C T T T T G G T T C C G G A A G G G G T T G G C C C C T T G G C C A A A A T T T T C C T T C T T C A A T T C C G G A A G G C C A A C C A A G A A A T T A A C C C C T C T T A A A A T T C C C C C C C C C C T T A G C C A A G G C C G G T T T T G A C C C C G G C C A A C C A A G G C C G G T T A A C C A A A A G G C C N N C C G G C C C C
NL 10-4059-1 0 0 0 -9 C C A G A A G G T T A A G G T T T T T C T T T C T T C C C C A G T T G G G G G A C T G G T T C C G G C C C C G A A A A A C C G A A G A A C A C C C C C C C C T C A G G A G G A A G G T T A A G G T T T C G A T T A A G G G A G A A A T T G A G A G G A A A G C C A G A G T T C C G G A G C C G G A A T T C T G A C C G G T T T T T T C C T T A A G G A A A A C C G G A G G A T T T G G T G G T T A A G G A A T T C C C C G G T T C C A A C C T C C C T C G G T T G G T C T T T C C C T T A A G A C T A A T T T T G G A C C C G G T T T T T T C C A A A A G G T T C C G A T T C T T T A G G G C C G G G G A G T T G A G G T T G A C G T C C T C T A A G A A G G A G G C T G G A A A A C C G G C C G G A G T T C A A A A A C C G G C C N N T T C C A A C C C A T C A A A A C C C C C C G A A A G G A A A A C C C C A A C C G A G C T T G G T T C C T G T T G G C C C T C C C A A A T T T T A A A A G G C C A A G G G G G G N N T T A A C C T T C C N N G G T T A A N N G A T C C C C C G G A G C T G T C A T T G G T G A G A A G G T T A A T T G G C C T T A A G G T T A G G G G G C C C T C C T T A A C C A A G G A A C T T T A G A A C C G G A A G G G G N N G G C C C C T T G G C C A A A A T T T T C C C T C T C C A A T T G C G G A A A A C C G G C C A A G G A A T G G G C C T T C C T T G A A A T G C C T T C C T T A C N N A A T T G G A G T T G G C C T T A A A C C C T G C C A G C C A A G G T T G G T T G G C C C C G G G G C C C C C C G G T T C C
NL 10-413-1 0 0 0 -9 C C G G C A G G C C N N N N N N C T T T N N C C C T C C C C N N C C G G A G N N C C G G T T C C G G N N A C N N A A A A T C A A A G A A N N T T T C N N C C N N A A N N G G A A G G T T A A G G C T T C G A N N G A A A G G N N A A N N G A G G G G A A G G C C N N G G G T C C G G N N N N G G A A C T C C A A C C G G T T N N T T N N T T A A G G G G A A T T A G G G A A T T T G G T G G N N G G T T A A G T C C C T G G C T T T G A T C N N C C T C G G T T A G T T T T C C C C N N N N A A C T A G T T N N G G N N N N A A N N T C T T C T G G G A G G N N C C G G T T T T T T A A G G N N G G G G A A T T N N G G N N G G C C T C C T T T G A N N A G N N A G T T G G A A A A C T G G C C N N A G T T C C N N G A C C G G C C N N N N T T A A C C C A N N A A G G C C C C A A A A A A G G G A N N C T C C A A C C G G C C N N N N C T T C G G T T G G C C C T T T A A A A T T N N G G C C G G C C G A A G A A N N G G T T G A N N T T N N N N N N N N N N N N G G T T C C C C G G A G C C T T A A C T N N T G G G N N G G T C G A T C G G T C T T A A G G T T A G G G A G C C C T C C C T A A C C N N G G N N C C T T N N N N N N G G A A G G G G N N G G C T C C C T N N C C A A A A T T N N A C C T N N C C A A T T C C G G N N A G C T G A T C G G N N A A N N N N C C N N T C T T N N N N T T C C N N C C T C C C N N N N C T N N N N T C G G N N T T A A C C N N G G C C A A C C N N G G N N G G N N G G C C C C G A N N N N N N C C A G T T C C
NL 10-4164-1 0 0 0 -9 T C G G A A G G N N N N G G C C C C T C N N C C N N C C C C N N C C G G G G G A C C A G T T N N G G T T N N A A N N A A T C A A G G A A A A N N N N T T N N N N N N N N G G N N A G G T A A G G T T T T N N T T A A A G N N A A N N T T N N N N G G N N G G N N G G G G T T C C G G G G C C G G A A T T N N A A C C G G T T C C T T C C T T A A G G N N A A T C G G A A G G T T N N N N G G T T N N G G A A N N C C C C G G C T C C A A C C T T C C N N G G N N N N T T T T C C N N N N G G N N N N G G N N T T G G N N N N N N T T T T T T T T G G A A N N C C C C A A T T T T G G G G G G N N G G G G A A T T N N G G N N A A C G T C C T N N A A G G G G G G A G N N N N N N A A C C N N C C N N A G T T A A N N G A C C G G C C N N T T C T G A C C N N C C A A A A N N C C A A A A A A G G N N G G C C N N N N N N G A N N T C N N C C C C T G T T N N C C T T N N C C A A T T N N G A C A A A A C N N A G A A G G N N T T A A N N T T N N G G G G C C N N N N G A N N N N C C N N N N N N T T C C N N G G T G G G A A G G T T N N T C G G C C T G A A N N T T G G N N G G C C N N C C T T A A C C A A G G C C T T N N N N N N C C G G N N A A G G T T A G C C C C T T N N C C A A N N N N C T N N C T C T C C N N C C C C N N N N A G C C A A C C N N G G A A G G G G C C T C C C T T A A A A T T C C T T C C C C C C T T A G C T A A G G T T N N C C N N A A C C C C T G C C N N C C N N G G T T T G T T G G N N N N G A G G C G N N C C G G T T C C
NL 10-443-3 0 0 0 -9 C C A G C A G G C C T A G G C T T T C C C C C C T T T T T C A G T T G G G G G A T T G G T T N N G G C C N N A A A A A A C C G G A A A A N N C C C C C C C C T C G G A A G G G G A G G T N N A A C C T T A A C T A A A A A A A A G G T T G G G G G G A A A G C C G G G G G G C C G G A G C C A G G G C C C T G A C C G G T T T T T T A C T T A A G G A A G A C C G G A G A A T T T T G T G G C T G G G T A A G T C C N N G G C T C C A A T T T C C C C C G A T T A G T T T T C C C C C T A A A A T T A A T T T T G G C C C C N N T T T C C T T T G G A A N N T T C C A A T T T T G G G G G G T C G T G A A G T T A A G G G T G A G G T C T T T T G A A A G G G A G G T T T G A A A G T T A G C C A G A G T T A A N N G G C C G G C C N N C C C C A A C C C C C C A A G G C C C C A C A A A A G G A A A G C T C C A A C C A A G G T C A G T T T C T T T T G G C C T T C C C A A A T T C C N N A A N N C C A A A G G A G G N N T T G G C C T T C C N N A G T T A A N N G A C C C C C C G G A A C C T T C A C T G G T G G G G G A A C C A A C C A G C C G G A A G T C T G G G G A A C C C T C C T T A A N N A A G G C C T T T T G G A T C C G G A A A A G G N N G G C T C C C T G G C C A A A A T T T T C C C T C T T C G A T T C C G G A A G G T T N N C C A A G G A A T T G G C C C C C C N N A A A A T G C C C T C C C C C C N N A G T T G A G G C C G G T T C T G A C C N N T G C C G G C C G A G G T C T G G T A G T C A C A A G G C C N N C C G G T T G C
NL 10-4678-1 0 0 0 -9 C C A G A A N N C C A A G G T T T T T C N N T C C T N N T C A G C T G G G G G A N N G G C T N N A G C C N N A A A A A A T T N N A A N N N N C C C C C C C C N N G G A A G G G A A G N N C A A A T T T C A A C C N N A G A A G A G A N N G A N N G G G A G G C C N N A G T T C C G G A G C C G G N N T T C T N N T C G G C T T T T T C C T T A A A G N N A A N N G G A A A A G T T G G T G G N N G G T T A A G T C C T T N N T T C C A A C C T T C C C C N N T T A G T C T T C C T C N N A A G A C T A A N N T T G G N N T C A A T T C C C C T T G G G G N N T T T C G A T T T T G G A G G G N N G G G G A G T T G A G G N N A A G G T T T T T T G A N N A G A A G G C T G G G G G G T T G G T C G G G G T T C A N N G G C C G G C C N N C T C T G A C C N N C C A A G A T T C C A C A A N N G G A A A G C T C C A A C C A A N N T T G G C T C C T G N N G G C C T T N N A A A A T T C C A A A A A A C C A A A G G A G G G G C T A A N N T T C C G G G G N N N N C C A A C C C C C C A A G G C T T T C A T T G G G G A G G A G A C C A A C C A G T C T G A A G G C T G G G G G G C C C T T C C T A A T C A A G G C A N N G T A G N N C C G G A A A A G G N N G G C C C C N N G G C C G A N N T T T T C C T T C T T T A A T T N N G G A A G G C T N N C C A A G A G A T T A G C C T C T C T T N N A A N N C C C C C C C C C C T T G G C C G A A G T C G G T T T T G A A A C C T G C C G G C C A A G G T C N N G T A A C C A C G A G G G G T C C C N N T T G G
NL 10-5060-1 0 0 0 -9 C C G G C A A G C C A A G G T T T T C C C T T C C T T C C C A G T T A G G G G G C T A G C T C C A G C C A C A A A A A A C C G A A G G A C C C C C C C C T C C C A G A A G G G A A G G G C A A A T T T C A A C C G A A A A A G A A A T C A A G A N N G G A A C C G G G G T T T C G G A A C C A G G A C T T T G G C C G G C C T T T T C C T T A A A G G G A A C C G G A G A A G T T G G G G G C T A G T T A A G G C C T T A A T T C C A A T C T T C C C C G G T T A G T T T T C C C C C T A A A A T T A A T T T T G G C C T T A G T T T C C C T T G G G G A G T T T C A A T T T T G G G G G G C C G T G A A G T T A A G G G T G A C G T C T T T T G A G A A G G A G G C T G G G G A G T T G G C C A A G G T T A A G G G G C C G G C C N N C C C C A A C C C A T C A A G A T C C C A C A A C C G G A A G G T T C C A A C C A A G G T T G G T T T C T T C C G G A C T T T T C A A A T T T C A A A A A A C C A A A A G A G G G G T T A A C C C T C C N N G G C T G A N N A A C C C C C C A G A G T T T T A A C T A G T G A G A A G A T T A A C C G G C C G G A A T T C C G G G G A G C C C C C C T T A A C C A A G G C A C T T T A G A T C C G G A A A G G G T T G G C C C C T T G G C C A A A A T T T T C C T T C T T C A A T T G C G G A A G G T T G A C C A A G G A A T G A G C C T C T C T T G A A A T G C C C T C C C C A C T T G G T T A A G G C C G A T T T T G A A A C C G G C C A G C C A A G G C C T T T T A G C C C C G A G G C C T C C C G G T T G G
NL 10-5213-1 0 0 0 -9 C C G G A A G G C C A A G G T T T T T C C T T C C T T C C C A G T T G G G G G G C C G G T T C C G G C C A C A A A A A A C C G A A A A A C A C C C C C C T C C C G G A A G G G G A G G T A A G A T T C C A A C T A A A G A A A A A A T C A A G G G G G A A A C C A G G G T T C C G G A G T C A G G A C T C T G A T C G G C T T T T T A C T T A A G G G A A A T C A G A G A A G T T G G G G G C T A G T T A A G G C C T T A A T T C C A A C C T T C C C C G G T T A G T T T T C C C C C C A G A A T T A G T T T T G G A C T C A G T T T C C C T T G G G G A G T T T C G A T T C T G G G G G G T C G G G G G G T T A A G G T T A A C G T T T T T T G A G A A G G A G G C T G G A A A G T T G G C C A G G G T T A A N N G G C C G G C C N N C T C C A A C C C C C C A A G A T C C C A C A A C A G G A A G G T T C C A A C C A A G G T T G G T T T C T T T C G G C C T T T C A A A A T T T C A A A A A A C C A A A A G A G G G G T T G A C C C T C C N N G G C T G A N N G A C C C C C C A G A G T T T T C A C T G G T G G G G A G A T C A A C C A G T C T G A A T T C T G G G G G G C C C C C C T T A A C C A A G G A A C T T T A G T T C C G G A A A G G G T T G G C C C C T T G G C C A A A A T T T T C C T T C T T T A A T T C C G G A A G G T T G A C C A A G A A A T T A G C C C C T C T T A A A A T G T C C T C C C C C C T T G G T T A A G G T C G A T T T T A A A C C C T G C C A G C C A A G G C C T T T T G G C C C C G G G G C C N N C C G G T T G G
NL 10-5387-5 0 0 0 -9 C C A G A A A G C C A A N N T T T T T T T T T C C T T C T C N N T T A G G G G G T T G G C T C C A G C C A C A A A A A A T C A A A A A A A A C C C C C C C C T T G G A A G G G A A A G G A A A A T T T C A A C T A A A G A A G A A A C C A A A A N N G A A G C C G G G G G G C C G G G G T T G G A A T T C C A A T T G G T T T T T T A A T T A A G G A A G A T C G G A G G A T T T G T T G G T T G G T T G G G T C C T T G G T T C C A A C C T C C C T C G G T T G G T T T T C C C C C T A A G G T T G G C C T T G G C C C C A A T T C C C C T T G G G G G G T T C C G A T T C T G G G G G G T C G G G G A G T T A A G G T T A A C G T T T T C T G A G G A G A A G G T T G G A A G G T T G G T C A G G G T T A A N N G G C C G G C C N N T T T T A A C C A A C C A A G A T C C C A A A A C A G G A A G G T T C C A A C C A A G G T T A A T T T C T G T T G G C C T T T C C A A A T T T C G A A A G A C C A A A G G A G G G G C T A A C C T T C C G G N N T T A A N N A A T C C C C C G G A A C C G T C A T T G G G G A G G G G A T C A A T C G G C C T T A A G T C T G G G G A G C C T T T C C T G A C C A A G G C A T T G T G G A T C C G G G A N N A G T T G G C T C C C T G G C C A A A A T T T T C C C T N N C C G A T T C C G G A A G G T T A A C C A A A A G A T T A A C C T T T C T T A A A A G G C C T T C C C C A C T T A G C T A A G G C C G G T T C T A A C C C C G G C C G G C C A A G G T C T G T T A G C C A C G A G G C G N N C C G G T T G C
NL 10-5719-1 0 0 0 -9 C C G G A A G G C C A A T G N N T T C C C T T T C T T C T C A G C T A A G G G A T T A G C C N N G G C C C C G G A A C A C C G A G G A A C A C C C C C C C C C C G G G A N N A A A A N N A A A A T T T T G G T T G A A G G A G A G A T C A A G A G G G G G G C C G G G G T T T C T G A G C C A G A A N N C T G A T C G G T T T T T T A C T T G A G G A A G A C C G G G G A A T T G G T T G G N N A G T T A A G G T C T T G G C T T C A A C C T T C C C C A A T T A G T C C C C C C C T T A G A A T T G G N N T T G G A C C C G G T T T C C T T T G G A A N N T T T C A A C T N N G G A G A A T C T T A A G G T T A A G G T T A A G G T C N N C T N N A A G G G G A G T T G G A A A G T T A G C C A G G G T T C A G G A A C C G G C C N N C T C T G A C C C C T C A A G A T C T C A A G G A A A G A A A G C C T C A A C C A A C C T T N N C T C C T G C C G G C C C T C C A A A A T T C C G A C A G A C C G A G G G G A A G G T T G G N N C T A C G G N N C C G G C C G A T C C C C C G G G G C C T T A A T T A A G G G G A A G G T T A A C C G G C C T G A A G T T T A A G G G G C C T T C C C T A A C C A A A A A A T T T T A G A T C C G G A A A G A G T T G G T T T T C C G G C C A A A A C C T T A C T T C T T T G A C T C C G G A A A G C T G A C C G A A A G A T G G G T C T T N N T T G A A A T G C C C T C C T C A C N N G G T T A A N N T T G A C C C T A A A A C C G G C C G G T T A A G G T C G G G T G G C C A C A A T G G G C C C C G G C T G C
NL 10-59-1 0 0 0 -9 C C A G A A G G T C T T G G C C T T C C C C C C T T T T C C A G T T G G G G A A C C A A T T C C G G C C C C A A A A C C C C G G G G A A A A C C C C C C C C C C G G A A G G A A A G G G A A G G C T T C A A C T A A G G A A A A A A C C A A A A A A G G A G C C G G G G G G C C G G A G T C G G A A T T C C A A T T G G T T T T T T A A T T A A G G A A A A T T N N G G A A G T T T G T G G C T G G G T A A G T C C C T A G C T C C A A T C T C C C C C G A T T G G T T T T C C T T C C A A A A T T A A C T C T G G A A T T A G T T C C C T C T A G G A G G T T C C A A T T T T G G G G G G T T G T G A A G T T A A G G T T A A C G T C C T T T G A G A G G A A G G C T G G A A G G T T G G C C A G G G T T A A A A G G C C G G C C N N C C C C A A C C C A C C A A G A T C C C A A A A A A G G A A A A C C C C A A C C A A G G T T G G T T T T G G T T G G C C T T C C A A A A T T T C A A A A A A C C A A G G G G G G G G T T G A C C T T C C G G N N T T A A N N A A C C C C C C G G A A C T T T C C T T G G T G G G G A A A T C A A C C A G T C T G A A G T T T G G G G G G C C C C C C T T A A T T A A G G C C T T G G N N T T C C G G A A A G G G T T G G C T C C C T G G C C A A A A T T T T C C T T C T C C G G C T G G G G A A G G C T A A T C A A A A G G T T A A C C T C T C T T A A A A T G C C T T C C C C C C T T A A C C G G G G T C G A T C T T A A C C T C G G C C G G C C G A G G C C G G T T G G C C C C A A G G G G C C C C G G T T G G
NL 10-625-1 0 0 0 -9 C C A G A A G G T C T T G G C T T T T C C T C C C T T C C C A G T T G G G G G A C T G G C T C C G G C C C C A A A A C A C C G G A G A A C A C C C C C C C C C C G G A A G G A A A A G T C C G A T T T T A A C T A A A G A A G A G A T C G A G A A A G A G G C C A G G G G T C C G G A G T C A G A A T T C C A A T C G G C T T T T T C C T T A A A G G G G A T T G G G G A A G T T T T T G G T T G G T T A A G T C C C T G G C C C C A A C C T T C C C C G G T T G G T T T T C C C C C C A A A A C T A A C C T T G G A A T T A G T T T C C T T T G G A A G G T T C C A A T T T T G G G G G G T T G G G G G G T T A A G G T T A A G G T C T T C T A A G G G G A A G G T T G G N N A A T T G G T C G G G G T T C A A A G G C C G G C C N N T T C T G A C C C A T C A A G G C C T C A C A A A A G G A A A G C C C C G A C C A A G G T T A G T T T C N N T C G G C C T T C C A A A A T T C C G A A A A A C C A A G G A A G A G G T T G A N N T T C C G G G G C T A A N N A A C C C C C C A A A G C T T T C A T T G G G G A G G A A A T C A A T C A G T C T G A A T T T T G G G G G G C C C C C C T T A A T C A A N N C C T T T T N N T T C C G G A A G G G G C T G G C C C C N N G G C C G A T A T T T T C C T T C T T C G A C T C C G G A A G G T T A A C C A A G A A A T T A A C C C C C C N N A A A A T G C C C T C C C C C C T T A A T T G A A G C C G A T T T T A A C C T C G G C C G G C C G A G G C C G G T T G G C C A C A A G G C G N N C C G G T T G G
NL 10-625-2 0 0 0 -9 C C G G C A A G T C T A G G C T T T T C C T C C T T T C C C A G T T A G G G G G T T G G T T C C G G C C A C A A A A A A C C G G A G A A C A C C C C C C C C T C G G A A G G G A A A G T C C G G T T T C A A C T G A G G A A A A G A C C A A G A G G G A A G C C A G G G G T C C G G G G T C A G G A C T C T G A T C G G C T T T T T A A T T A A G G G A G A C C G G A A A A T T T G G G G G C T G G G T A A G T C C T T A G T T C C A A C C T C C C C C G A T T G G T T T T C C C C C T G G A A T T A A T T T T G G A C T C A G C T T C T T T T G G G A G G T T C C G A C T T T G G G G G G T C G G G A A G T T G G G G T T A A C G T T T T C T A A A A G G A A G G C T G G A A A A T T A A T C G G G G N N C C G A G A C C G G C C A A C T C C A A C C C A T T A A G G T C C C A C A A A A G G A A G G T T C C G A C C G A G C T T G G C T C C T G T C G G C C T T T C C C A A T T T C A A A A A A C C A A A A G A G G G G C T G A C C C T A C N N N N T T A A N N G A C C C C C C A A A G C T T T A A C T G G T G A G G A G G T T A A T C G G C C T T A A T T T T A A G G A G C C C T C C T T A A T C A A G G A A C T G T A A A T C C G G A A G G G G T T G G C C C C T T G G C C A A A A T T T T C C T T C T T C A A T T C C G G A A G G C T A A C C A A A A A A G G A A C C T C C C N N A A A A T G T C C C T T C C C C T T A G T T G A A G T T G G T C T T G A A A C C G G C C A G C C A A G G C C G G T T A A C C C C A A G G G G N N C C G G C C C C
NL 10-805-1 0 0 0 -9 C C A G C A G G C C T A G G C T T T T C T T T T C T C C C C A G T T A G G G G G C T A G C T C C A G C C A C A A A A A A C C A A A G A A A A C C C C C C C C C C G G A A A G G A G G G T C A A A T T C C G A T T N N G G G A A A G A T C A A A A N N G A A G C C G G G G T T C C G G A A C C A A G A C T T T G G C C G G C T T T T T A A T T A A G G G A A A T C A G A G A A G T T G G T G G C C G G T T A A G T C C C C G G T T C C A A C C T C T C T C G A T T G G C C T T C C T C C C A A G A T T A G T T T T G G A C T C N N T T T T C T T T G G G A A G T T C C A A T T T T G G G G G G T T G G G G G G T T A A G G T T A A C G T C T T T T A A A A G G G A G G C C G G A A A G T T G G C C G G A G T T C A N N G A C C G G C C N N T T C T G A C C C A C C G A N N T C C C A A A A C C G G A A G G T T C C A A C C A A G G T T A G T T T C T T N N G G C C T T C C C A A A T T T T N N A A A A C C A A A A A A G G G G T T A A C C C T C C N N N N T T A A N N A A T C C C C C A G A G T T T T C C T T G G G G A G G A A A C C A A T C A G T C T G A A T T C T A G G G G G C C C C C C T T A A C C A A G G C A T T T T N N A T C C G G G A A G G G T T G G C T T C T T G G C C A A A A T T T T C C C T C T T T A A N N C C G G A A G G C T G G C C G A G A A A T G G G C C C C T C T T A A A A G G C C T T C C T C A C T T A G C T A A A G T C G A T C C T G A A C C C G G C C G G T C G A G G C C T G G T G G C C A C A A G G C C T C C C G G T T G G
NL 10-805-3 0 0 0 -9 T C A G A A G G T C T A T G T T T T T T T T T C T T C C C C A G T T G G G G G A C T G G T T C C G G C C C C G A A A A A C C G A A G A A C A C C C C C C C C T C A G A A G G A A G G T T A A G A T T C C A A C C A A G G A A G A G G T T G A G A N N A A G G C C A A A G G T C C G G A A T C G G G A C T C T G A C C G G T T T T T T A C T T A A G G G G A A T T A G A G A A G T T T G T G G C T A G N N N N T T C C C T A G C T T C A A C C T C C C T C G A T T G G T C T T C C T C C T A A A A T T A G T T T T G G A A C C A G T T C C C T C T A G G G G G T T C C G A T T C T T G A G G G C C G T A A G G T T G A G G G T G G G G T T C T C T A A A A A G G G A G C T G G N N G G T T A A C C A A G G T T C A A A A A N N G G C C N N T T C C A A C C C A T C A A G A T C C C A A G A C A G G G A A A C C C C A A C C G A C C T T A G T T C C T G T C G G C C C T C C C C A A T T C C G A A A A A C C A A A G A A A A G G T T A A N N T T C C G G G G C T A A C C A A T T C C C C G G A G C T T T C A C T G G G G A G G A G G T C A A T T G G C C T T A A G G T T G G G G G G C C C T T C C C G A C C G A A G C C T T T T G G A T C C A G A A G G G G T T G G C C C C T T G G C C A A A A T T T T C C C C C T C C G G T T C C G G A A G G C C G A C C A A G A A A G G A G C C T T C C N N G G A A T G C C T T C C T T A A N N A A T T A A G G T T G G C C C T A A A C C C T T C C A G C C G A G G T T G G T T G G C C C C G G G G C G C C C C A G T T C C
NL 10-841-1 0 0 0 -9 C C G G A A G G C C A A G G T T T T C C C T T C C T T C C C A G T T A G G G G G C T A G C T C C A G C C A C A A A A A A C C A A A G G G C A C C C C C C T C C C A G A A G G A A A A G T C A A A T T T T A A C T G A A G A A G A A A T C G A G A A A G G A G C C G G G G T T C C G G A A C C A A G G C C T T G G C C G G C C T T T T A C T T A A A G A A A A T C G G G G A A T T T G T T G G C T G G T T G A G G C C T T A G T T C C A A T T T T C C C C G A T T G G T T T T C C T C T T A A G A T T G G T T T T G G A A T C G G T T T T C C T T G G G G G G T T C C G A T T C T G G G G G G T T G G G A G G T T A A G G G T G A C G T C T T T T G A G A A G G A G G C T G G N N A A T T G G C C A G G G N N C A G A G G C C G G C C A A T T C T A A C C C A T C A A G G C C C C A C A A C A A G A A A G T T C C A A C C A A G G T T G G T T C C T T T C G G A C T T T C C A A A T T T T G G A A G A C C A A A G G A G A G G T T G A C C C T C C A A G G C T G A C C G A C C C C C C G G A A T T T T C C T T G G G G G G G G A A C C A A C C A A T T T T A A T T C T G G G G G G C C C C C C T T A A C C A A G G C A T T T T G G T T C C G G A A A A G G T T G G C C C C T T G G C C A A A A T T T T C C C T C T T C A A C T G C G G A A G G T T G A C C A A G A A A T G A G C C C C T C T T A A A A G G C C T T C C C C A C T T G G C T A A G G C C G G T T T T A A A C T C G G C C A G C C G G G G C C G G G G A A T T C C A A G G C C N N C C G G T T G G
NL 10-841-3 0 0 0 -9 T C A G A A G G C C A A G G C C C T T C C T T C T T T C C C N N C T G G G G A A C T G G C T C C A G C C C C G A A A A A T C A A G G G A A A T C T C T C C C T C G G G A G G A A G G G T A A G A T T T C A A C T A A G G A A G A G A T T A A A A G G G A A G C C A G G G G T C C G G G G C C G G A A T T C T G A C C G G T T T T T T A C T T A A G G A A A A C C G G A G A A T T T G G G G G T T A A G G A A G T C C C C A G C T C C A A T C T C C C T C G A T T G G T C T T T T C C C T G G A A C T A G C T T T G G C C C C A G T T T C C T C T A G A A G G T T T C G G C C T T T T G G G G T C T T A A A G T T A A G G G T G A G G N N C T C T A A A A G G G G G G T T G G G A G G C T A G T C G G A A T T A A A A A A C C G G C C N N T T C C G A C C C A C C A A G G T C T C A C A A C A G G G A G G T T C C A A C C A A G G C C G G C C T T T G T T G G C C T T T C C A A A T T T C A A A A G A A C G A A G G A G A G G T T A A C C C T C C N N G G T T A A N N A A C C C C C C G G A A C T G T C A C T G G T G G G G A A A T C A A T C A G C C T T A A G T C T A G G G G G C C C C C C T T A A C C G A G G C A C T T T A G T T C C A A G A A G A G T T A A C C C C T T G G C C A A T A T T C T A A T T C T T C A A C T C C G G G A A G C T G A C C A A G A A A T G A G T C T T T C T T G A A A T T C C C T C C T C A C N N A G C T G A A G T C G G C C T T A A C C C C G G C C A G C C G G N N T T G G T T A A C C C C G G G G G G T T C C G G C C G G
NL 10-922-1 0 0 0 -9 C C A G A A G G C C N N T G T T T T T C C T N N N N C C C C A G C T G G G G A A T T G G T T C C G G C C N N N N A A A A N N A A G G G A A A T C N N N N C C N N G G A A G G G A A G N N A A A A T T T C A A C C G A A G G A G A G A T C G A G A G G A A A G C C A G G G T T C C G G N N C C N N A A T T C T G A N N G G T T N N T T C C T T A A G G A A A A C C N N A G A A T T N N G T G G C C G G T T A A G T C C N N A G C C T C A A C C C C C C T C N N T T A G T C N N C C T C C C A G A A N N A G T T T T G G C C C C A G T T T T N N C T A G A A G G T T C C N N T T C C T T A A G G T C N N G A N N T T N N G G G G G G N N T C N N N N A A A A G G G G G G C C G G A A A A T T G G C C A G G G T T C C N N A A C C G G C C N N C C C C G A C C C C C C A A G G C C C C A C A A A A G G A A A A C T N N A A C C A A G G C C A A N N C C N N N N N N C C C C N N A A A A N N T C N N A A A A C C N N A G N N A A G G N N A A C C T T C C N N N N C T A A N N A A C C C C C C G G N N C T N N A A C C G G T T G G N N G A T C G G T C N N N N G G A A G G C T G G G G G G C C C C C C C T A A N N A A N N C A N N T T A G A A C C G G A A G G G G N N G G N N C C C T A G C C A A A A T T N N N N N N C T C C G G T T C C G G A A A A C T A A T C N N A A A A N N A A T T T C C C N N N N A A G G T T T T C C T C A C N N A G C T G A N N C C A A T C C T G A C C T T G G C C G G C C G G G G T T G G T T G G C C C C G G G G G G N N C C G G T T C C
NL 10-922-2 0 0 0 -9 C C A G C A G G C C T A T G T T T T T C C T T C T T C C C C A G T T G G G G A A T T G G T T C C G G C C C C G A A A A A T C A A G G G A A A T C T C T C C C T C G G A A G G A A A G T T A A G A T T T C A A C C A A G G A A A A G A T T G G G A G G A A A A C C G G G G T T C C G G A G T C G G G A C T C C A A T C G G T T T T T T C C T T A A G G G A A A C C A G A G A A T T T G T T G G C C G G T T A A G T C C C T A A C T T C A A C C T C C C C C G G T T G G C C C T C C T C C T A G A A C C G G T T T T G G A C C C A G T T T T C T C T A G A A G G T T C C G A T T C C T T A A G G T C T T G A G G T T A A G G G G G G G G C C T T T T A A A A G G G G G G C C G G N N A A T T G G C C A A G G T T C C A A A A C C G G C C N N C T C C G A C C A A C C A A G A T C C C A C G A A A G G A A A G T T T T A A C C A A G G T C A A T T C C T T C C G G C C C C T T A A A A T T T C A A A A A A C C A A A G A A A A G G T T A A C C T T C C N N G G C T A A N N A A C C C C C C G G G G C C T T A A C C G G T G G G G A G A T T G A T C G G C C G G A A G T C T A G G G G G T C C T C C C T G A C C A A A G C A C T T T A G A A T C G G A A A G G G N N G G C T C C C T A G C C A A A A C T T T A C C C C T C C G G T T G C G G A A A G C T G A C C A A A A A A G G A A T T C C C C N N A A A A G G T T T T C C C C C C T T A A C T G A G G C C A A T C C T G A A C T C G G C C G G C C G G G G T T G G T T G G C C C C G G G G G G N N C C G G T T C C
NL 10-949-1 0 0 0 -9 C C A G C A A G C C A A G G T T T T T C C T C C T T T C C C A G T T G G G G G G C C G G T T C C G G C C C C A A A A A A T C G A A A A A C A C C C C C C C C T T G G A A G G A A G G T T C A G G T T T C A A C T A A G G G A G A G A T T G G G A G G A A G G C C A A G G G G C C G G A G T C G G G G C C C C A A C C G G T T T T T T C C T T A A G G A A A A T C G G A G A A T T T T T T G G C T G G T T A A T T C C T T A G C T C C A A T C T C C C T C G A T T G G T C T T T C C C T T G G A A T T G G T T T T G G A C C C A G T T T C C T C T A G G A G G T T T C A A T T T T T G G G G G C C T T G A A G T T A A G G G T G A G G N N C T C T A A A A A G G G A A T T G G N N A G T T G G C C A G G G T T A A A A G G C C G G C C N N C C C C G A C C C A T T A A G A T T C C A A G A C A G G G A A A C C C C A A C C G A C C T T A G T T C C T G T C G G C C C T C C C A N N T T T C A A A A A A A C G A G G G A G A G G T T A A N N T T C C N N G G C T A A N N G G T C C C C C G G G G C T G T A A T T A G G G A G G A G A C C G A T C A G C C T T A A G G C T G G G G G G C C C T T C C C G A C C G A A G C A T T T T A G A A C C G G A A A G G G N N G G C T C C C T G G C C A A T A T T C T A A C T C T C C G A T T C C G G A A A G C C A A T C G G A A A A T G A A T C C C T C T T G A A A T G T C C T C C T C C C T T A G C T A A G G T T G G C C C T G A A C C C G G C C A A C C A A G G C C G G T T G G C C A C G G G G C G N N C C A G T T C C
NRW 10N104 0 0 0 -9 C C G G C A G G T T T A T T T T T T T T T T T T C T C C T C A G C T G G G G A A C T A G C T T C G G C C C C A A A A C A C C A A A A G A A A C C C C T C C C T C G G G G A A A A A G T T C A G A C T C C A A T T A A A G G A A A G G C C G A A A G G G A A A T C A G G G G T T C G G G G T C G G A A T T C T A A C C G G C T T T T T A C T T A A A A A A A A T T G G G G A A T T T T T T G G T T G G G T A A G G C C C T A G T T C C G A C C T C T C C C G A T T G G T C C T T C T C C T G G A A T T A G C T T T G G A C C C A G C T T T T T C C A A A A A G C T T C A A T T C C G G G G A G C C T T A A A A T T G G G G G T G A C G C C C T T T G A G G G G G A G G C T G G G A A G T T A G C C A G A A T T A A A A A A C C G G C C N N T T C T A A C C A A T T A A G A C C T C A C G A C A A G A A A G C T C C A A C C A A G G C C G G C T C C T G T C G G A C C T T C A A A A T T T T G G A A G G C C A A A G G A G A G G T T A A C C T T A C G G G G C T G A C C A A C C C C C C N N G G T T G T A A T T A G G G A A A A G A T C G A C C A G C C G G G A G T T T G G A G G G C C C T T C C T A A C C A A G G C A C T T T A A T T C C G G G A G G A G T T G G C T T T C T G G C C G A A A C T C T C C T T C T T C A A T T C C G G A A A G C T G A C C A A G A G A G G A A C C T C C C T T G A A A T G C C T T C C T T A C T T A G T T A A G G T T G A T C C C G G A C C C T G C C A G T T G A G G C C G G G G A A C C A C A A T T G G T C C C A G C T G G
NRW 10N108 0 0 0 -9 C C A G C C G G T C T T G G T T T T T C T T C C T T C C C C A G C C G G G G G G C C G G T T T T G G T C A C A A A A C A T C A A A A G A C A C C C C C C T T C C G G G A A A A A A G T T C A A A T T C C G A T T A A A G G A A A G G T C A A A A N N G A A G C C A G A G T T T T G G G G T C G G A A T T C T A A C C G G T T T T T T C C C T A A A G A A A A T T A G G G A A T T G G T T G G C T A G T T A A T T T C C T G G C T T C A A C C C C T C T C A A T T A G C C T T T C T C T T A G A A T T G G C C T T G G A C T T G G T T C C C T C T A G G A A G C T T C A A T T T T G G G G G G T C G T A A G G T T G A A A T T G A C G C C T T T T G A G A G G G G G G T T G G G A G G T T A G T C G G A A T T C A G A A A C C G G C C A A T T C T G A C C A A T T G A A A C C C C C C A A A A A G A A A G T T T C A A C C A A G C C C A G C T C C T G T T G G C C C T C C A A A A T T C C G G A A G A C C A A G G A A G G G G T T A A C C C T A C G G G G C T G A C C A A T C C C C C A A G G T T G G A A T T G G T G G G G A A A T C A A C C A A C C T G A A T T T T A A G G A G T T T T T C C C A A C C A A G G C A C C G T A G T T C C A G G A G G G G T T G G T T C C C T G G T C A A T T T T C T C C T T C T T T A A T T C C G G A A G G T T A A C C A A G A A A T G G G C C C C T C T T A A A A G G C C T T C C T C A C N N A A C T A A A A T T A A C C C T G G A C C C G G C C A A T C G A G G T T G G G T A A C C C C A A T G G G T C C C G G C T G G
NRW 10N110 0 0 0 -9 C C A A A A G G C C T A G G T T T T C C T T C C C T C C T T A G T T A G G G G G C T A G T T T C G G T T A C A A A A A A C C A A G G G G A A C C C C C C C C C C G G G G A G A A A G T T C A G A T T C C G A T T A A A G A A A A G A T C A A A A N N A A G G C C A G G G G T T C G G G G C C G G G A C T T T G A C C G G C T C T T T A C C T A A A A G A A A T C A G G G A A T T G G G T G G C C A G G T A A T T C C T T G G T T C C A A C C C C C C T C A A T T A A T C T T T T T T T T A G A A T T A G C T C T G G A C C C G G T T T C T T T T G G A A A G T T C C G A T T T T G G G G A G C C T T G A A A T T G A A A T T A A C G C C T T T T A A G A G G G A G G T T G G G A G G T T A G C C A A A G T T C A A A A A C C G G T C A A C T C T A A C C A A C C A A A A T C T C A A A A A A A A A A A A T T C C G A C C A A G C T C G G C T T C T G T T G G C C C T C C C A N N N N T C G G A A G A C C A A A A A A G A G G T T A A N N C T A C G G N N C T G G C C G A C C C C C C N N G G T T G G A A C T G G G G G G A A A A C C A A C C A A C C G G G A T T T T G G G G A G T C T T C C T T A A C C A A G G C A T T G G A G T T C C G G G A G G A A T T G G C T C C C T A G C C G A T A T T C T C C T T C T T T A A T T C C G G A A G G T T G A T C A A G G A A G G N N T T C C T C T T A A A A G G C C T T C C C C C C N N A G C C G G A G C C A A T C C C G G C C C C G G C C G G C C A A N N C C G G T T G G C C C C A A T T G G C C C C A A T T G G
NRW 10N111 0 0 0 -9 T C A G C C G G T C T A G G T T T T T C C T T C T T C C C C A G C T A G G G G A T T A G C T C C A G C C C C A A A A C A T C A A G G A A A A C C C C T C T C C C G G G A A G A A A A T T C A G A T T C C A A T T A A A G G A A A G G T T A A A A G G G G G G C C A G G G T T T C G G A G T C G G G A C T C T G A C C G G T T T T C T A C C T G A A A G A A A T T G G A G G A T T G G T T G G C T G G G T A A T T C C T T G G C C C C A A T T C C C C T C A A T T A A T C C T C C T C C T A G A A T T A G T T C T G G A C T C A G T T T C C T C T A G G A G G T T T C A A T T T T G G G G A G C C T T G A A A T T G G A G G T G A G G C C C C T T A A G G A G G A G G T T G G A A G G T T A G T C G G A G C T A A A A A A C C G G C C N N C C T T G A C C C A C C A A G A T C T C A A A A C A A G A A A G T T C C G A C C A A G C C C G G T T T C T T T T G G C C T T C C A A A A T T T C G A A A G G C C A A G G G A G G G G T T A A N N T T C C G G G G C T G G C C G A C C C C C C A G G G T T G T A A C T A G G G A A A A A A T C G A C C G G C C G G G G T T T T A G A G A G C C T T T C T T A A C C A A G G C A C T G T G G T T C C G G G A A A G G N N G G C T C C C T A G C C A A T T T T T T C C T T C T T T A A T T C C G G A A G G C T A A C C A A A A A A G G A A T C C C C C N N A A A A T G C C C T T C T C A C N N G G C C G G A G T T G A C C C T G A A C T C G G C C G G C C G G N N C C G G T T G G C C C C A A G G G G T T C C A A T T G G
NRW 10N113 0 0 0 -9 C C G G C C G G T T T A G G T T T T C C C T C C C T C C T C A G C T G G G G G A T T A G T T C C G G T C A C A A A A A A T C A A G G G A A A C C C C C C C C C C G G G A A G A A G G T T C A A A C T T C G A C T G A G G G G A A G G T T A A A A N N A A G G C C A A G G G G C C G G A G T C G G A A T T C C A A C C G G C T T T C T A C T T A A A A A A A A T C A G A G A A T T T G T T G G C T G G T T A A G T T C T T A A C T C C G A C C T C T C T C G A T T A G C C T T C C C C C T G G A A T T A A T T C T G G A C T C A G T T T T T T T T G G G A A A T T T C G A T T T T G G G G G G T C T T A A A A T T G G G G T T G A G G C C T T T T G A G A G G G A G G T T G G G A A A T T G G C C A G A A T T C A G A G A T C G G T T N N T T C T A A C C C A T C A A G A C C C C A C A A C A A G G A A G T T C C G G C C A A G C T C G G C T T T T T T T G G C C T T C C C A A A T T T C N N A A A A A C G A A A G A G G G G T T A A N N C T A C G G N N C C G A C C G A C C C C C C G G G G T T G T A A T T A G T G A G G A A A T C A A C C A G C C T G A A T T T T G G G G G G C C C T T C T T A A T C A A G G C C C C T T A G A T C C G G G A A G G G T T N N C T T C T T A A C C G A T A T T C T C C T T C T T T A A C C C C G G A A A G C T A A C C A A G G A A G G N N C C C C C C N N A A A A G G C C T T C C C C C C N N A G C T A A A A T T G G C C T T G G C C T C G G C C G G T C A A G G C C G G G G A A C C C C G G T T G G T T C C G G T T C C
NRW 10N114 0 0 0 -9 C C G G C C G G C C A A G G C T T T T T T T T T T T C C T C A G T T A G G G A A C T A A C C T C G G C C A C G A A A A A C C A A G G G G A A C C C C C C T C C C G G G A G G A A G G T T A A G A C T C C G A C T G G A A A A A A G G T T A A A A G G G A G G C C A G G G G T C C G G A G T C A G G G C C T T G G C C G G T T T T C T A C C C A A A G A A A A T T G G G G G A T T G G G T G G C T G G G T A A T T T C C T A G T T C C A A T C C C C C C C A A T T A G T T C T C C C C C C A G A A C T A G T T C T G G C C T C A A C T T C T T T T G G A A A A C T T C A A T T C T G G G G G G C C T T G A A A T T G G A G T T G G G G C C T T T T A A G G A G A A G G T T G G G A A G T T G G C C A G A A T T C A G A A A C C G G C C N N T T C C A A C C C A C C A A A A C C C C C C A A C A G G A A G G T T C C G A C C A A G C C C A G T T T C T T T C G G A C C C C C C A A A T T T C G A A A G A C C A A G G G G G G G G C T A A N N T T C C G G G G C T G G C C G G C C C C C C N N G G C T G T A A C T A G G G A A A A A A T T G G C C G G C C G G G A T T T T G G G G A A T T T T T C C T A A C C A A G G C A C T T T G G T T C C G G G G A G G G T T G G C T T C C C A G C C A A T T T T T T C C T T C T T T A A T T G C G G A A G G T T A A C C A A A A A A T G A A T T T C C C T T A A A A T G C C C T C C T C A C T T G G C C A A A G T T G A C C T T G A C C T C T G C C G G T C G G N N T T G G G G A A C C C C G G T T G G T T C C A A T T C C
NRW 10N116 0 0 0 -9 T C G G C C G G T T T T G G T T T T C C C T C C T T C C T C A G C T A G G G G G C T A G T T C C A G T C C C G A A A A A C C G A A A A A A A C C C C C C T C C C G G A A G G A A A G T T C A G A C C C C G A C T A A G G A A A A G G C C A A A A N N A A A G C C G G G G G T C C G G G G C C G G G A C T C T G A C C G G T T T T C T A C T T A A A G A A A A T T A G G G A A T T G G G T G G C C G G G T A A T T C C T T A A C T T C A A T C C C C C C C A A T T A A T C T T C C T C C T A G G A T T G G C T T T G G C C C C A G T T T C T T T T G G G A A G C T T C A A T T T T G G G G G G C C G T A A G G T T G G G G T T G A G G C C C T T T G G A A G G G A G G C T T G G A A G T T G G C C A G A A T T A A A A G G T C G G T C N N C T C T A A C C C A C C G A A A T C C C A C A A A A A G G A A G T T T C G A C C A A G C C C G G C T T T T T T T G G C C T T C C A A A A T T C C G A A A G A C C A A A A G A G G G G T T G A N N T T C C N N G G C C G A N N A A T C C C C C A G A G C C G G A A C T G G T G G G G G A A T C A A C C A G C C T G G A T T T T G G G G A A T T C T T C T T A A T C A A G G C A T T G T A A T T C C G G G A A G G G T T N N C T T C C T A G C C G A A A C T C T C C T T C T T T A A T T C C G G A A G G T T A A C C A A G G G A G G A A T T C C C C T T G A A A G G C C T T C C T C A C T T G G C T A A A G T C G A C C C C G G C C T T G G C C G G T C A A N N T T G G G G A A C C C C A A G G G G C C A A A A T T G G
NRW 10N12 0 0 0 -9 T C G G C C G G T C T T G G C T T T T C C T T C T T C C T C A G T T A G G G A A C T A G T T C C A G T C C C A A A A A A T C A A A G G A A A C C C C C C C C C C G G G A A A A A G G G T C A A A C T T C G A C T G A G G G A A A G G T T A A A A G G G A G G C C G G G G G G C C G G G G C C A G G G C C T T G G C C G G C C T T C T A C C T A A A A G A A A T T A G G G A A T T T T G T G G C C A G T T A A T T C C T T G G T T C C A A T C T C C C C C A A T T A G C C C T C C T C C T A A A A C C G G T T C T G G A C T C A G C C T C T T T T G G A A A A T T C C A A T T C C G G G G G G C C T T G G G G T T G G G G T T G G G G C C C C T T A A G A G G G A G G C T T G G A G G T T G G C C G G A A T T A A G G A A C C G G C C N N T T C C A A C C A A C C A A A A C C C C A C A A A A A G A A A G T T T C A A C C A A C C C C A G C T C C T T T T G G C C C T C C C A N N T T T T G G A A G A C C A A A A A A G G G G C T A A C C C C C C G G G G T T A A C C A A C C C C C C N N G G C T G G A A T T A G G G A G A A A A C C A A C C A G C C T G G A T T T T G G G G G G C C T T C C T T A A T C A A G G C A C T T T A G T T C C G G G G G G G G T T G G C T T C C C A G C C A A T A C T C T C C T T N N T T A A T T C C G G A A G G C T G A T C A A A A A A T T A G T C C C C C N N A A G A T G C C T T C C T C C C N N A G C T A A A G T C G A C C C T G G C C C C G G C C A G T C G G G G T T G G G G A A C C C C A A G G C G T C A C A A T T C C
NRW 10N125 0 0 0 -9 C C G G C C G G T C T T G G C T T T T C C T C C T T T C T C A G C T A A G G A A C T A G C T C C G G T C C C G G A A A A C C A A A A G A C A T C T C T T C C T C G G G A G G A A G G T T C A G G C T T C G A C T G A G G G A A A G A T T A A A A N N A A G G C C A A G G G T C C G G G G T C A G G G C C T T G G T C G G C T T T T T A A T T A A A G A A A A T C A G A G A A T T G G G T G G C T G G T T A A T T C C T T A G C T C C A A T C C C C C C C G A T T A G C C C T C C C C C T A A G A C T G G C C T T G G A C C C A G T T C C C T C T A G A A A G T T T C A A T T T T G G G G G G C C G T G A A A T T A A A G T T A A G G T C C T T T A A G A A G G A G G C T G G A A G G T T G G C C G G A A T T C C A A G A T C G G T C N N T T C C A A C C A A C C A A G G T T T C C C A A A A A A A A A A T T C C A A C C A A G C C C G G C C T T T G T C G G C C T T C C A A A A T T C C G G A A G A C C A A A G G A G G G G T T A A N N T T A C G G N N C T G A N N A A C C C C C C G G A G T T G T C A T T A A G G A A A A A A T C A A C C A A C C T G G A T T T T G G A G A A T T T T T C C T A A T C A A G G C A T T G T A A T T C C G G G G G G G G N N G G T T T C C T G G C C A A A A T T T T A C T T C T T T A A C T C C G G G A A G C C A A C C A A A A A A T G G G T C T C T C T T A A A A G G C C T T C C T C A A N N A G C C A A A G T C A A C C C C G G C C C C G G C C G G C C G G N N C C G G T T A A C C C C A A T T G G T T C C G G T T G G
NRW 10N126 0 0 0 -9 C C A G C A G G T T T T G G T T T T C C C T C C C T C C T C A G C T A G G G G G T T A G T T C C A G T C C C G A A A A A C C A A A G A A A A T C T C T C T C T C G G G A G G A A G G G T A A G A C T T C G G C C G A A G G G A A G A T C A A A A G G G A A G C C A G G G G T T C G G G G C C G G A A T T T T A A C C G G T T T T C T A C C T A A A G G A A A T C A G G G A A T T T G G T G G T T G G G T A A G T C C T T A G T T T C A A C C T C C C C C A A T T A G T C T T T C T C C T A G A A T T A A T T T T G G A C C C G G T T C C T T T T G G A A A A T T T T A A T T T T G G G G A G C C T T A A G G T T G G A A G T G A C C C C C T T T G G G A G G G A G G C T G G A A G G T T G G C C A G A A T T A A G A G A T C G G T T N N C T C T A A C C A A C C G A A A C C C C C C A A A A A A A A A A T T C C A A C C A A G C T C G G C T T T T T T T G G C C T T C C A A A A T T T C A A A A A A A A G G A A G G G A G G C T A A C C C C C C G G G G C T A A N N G A T T C C C C A G G G C T G T A A T T A G T G A G G A A A T C A A C C A G C C T G G A T T T T G G A G A G C C T T C C T T A A C C A A G G C A T T T T A G T T C C G G G G G G A G T T A G T T T C C T A G C C A A A A C T C T C C T T C T T T A A C T C C G G A A G G T T A A C C A A A A A A T G N N T C C C T C T T G A A A T G C C T T C C T C A C N N G G C C G A G G C C A A C C C T G A C C T C G G C C A G T C A A G G T T G G T T A A C C C C A A G G G G C C A A A A T T G G
NRW 10N127 0 0 0 -9 C C A G C A G G T C T A G G C C T T T T T T T T T T C C T C A G C T A G G G A A C T G G C T C C A G T C C C G A A A A A C C A A A G G G C A C C C C T C C C C C G G G A A G A A G G T T C C G A C T T C G A C C G A G G G G A A G G T T A A A A G G G A G G C C A G G G G T C C G G A G C C A G G G C C T T G G T C G G T T C T T T A C C T A A G G A A A A T T G G A A A A T T G G G T G G C T G G G T A A G T C C C T A G C T C C A A T C C C C C C C A A T T A A T C T T T C T C T T A G A A T T A A T T T T G G A C C C G G C T T C T T T T G G A A A A T T T C G A T T T T G G G G G G C C T T G A G G T T G A G G T T G A G G C C T T T T G A G A G G A A G G C T G G A A G G T T G G T C G G A G C T A A A A G G T T G G T T N N T T C T A A C C A A C C A A G A T C C C C C A A C A A G A A A G C T C C G A C C A A G C C C G G C C T C G G C C G G C C C T C C A A A A T T C C G G A A G A C C A A A G G A G A G G T T A A C C C T A C G G G G C C G G N N A A C C C C C C G G A G T T G T A A T T A G G G A G G A A A T C A A C C A G C C T G G A T T T T G G A G A G T T T T C C T T A A C C A A G G A A T T T T A A T T C C A G G A G G G G T T G G C T C C C T A G T C A A T T T T T T C C T T C T T T A A T T C C G G G A G G C T G G C C A A G A A A T G N N T T C C C C T T G A A A T G C C T T C C C C A A N N G G C C A A G G C C A A C C C C G G A C C C G G C C G G T C G A G G C C G G T T A G C C C C G A T G G G C C C C A G C T G G
NRW 10N129 0 0 0 -9 T C G G C C G G T C T A G G C T T T T C T T C C T T T C C C A G T T A G G G A A C C A G T T C C A A T C C C G A A A A A T C A A A A G A A A T C T C T C C C T C G G G A N N A A G G T T C A G A C T C C A A T T G A G G G A A A G A T C A A A A G G G A A A C C G G G G N N C C G G G G C C G G G G C C T T G G C C G G T T T T T T C C T T G A A G A A A A T C G G A A A A T T T G G G G G T T A A T T A A T T T T C C G G T T C C G A T T C C T C T C G A T T A A T C T T T C C C C C G G A A T T G G T T T T G G A C T C A A T T C C T T T T G G A A A A T T T C A A T T C T G G G G A G C C T T G A G G T T G A A A T T G A G G C C T T T T A A G A G G G A G G C C G G G A A G C T G G T C G G A G C T A A G A A A C C G G T C N N C T C C G A C C C A T C G A A A C C T C C C A A A A A A A A A G C T T C G A C C A A G G T C G G T T C C T G C C G G C C T T C C A A A A T T C C G A A A G G C C A A A G G A G G G G C T A A C C C T C C G G G G C C A A C C A A C C C C C C G G G G T T G T C A C T G G G G A G G A A A T C A A C C G G T C G G G A G T T T G G A G A G C C T T T C C T A A T C A A G G A A C T G T A G T T C C G G A A A G G G T T A G T T T T C C A G C C A A T A T T T T C C T T C T T T G A T T C C G G G A G G T T A A C C G A G G A A G G G G T C T C C C N N G A A A G G C C C T C C T C A C T T G G C C A A G G T C G A C C C T G G C C T C G G C C G G T C G G G G C C G G G T A A C C C C A A G G C G C C C C A G T T G G
NRW 10N130 0 0 0 -9 T T A G C C G G T T T T G G T T T T C C C T C C T T T C T C A G C T A G G G A A C T A G C T T C G G T C A C A A A A A A T C A A G G G A A A C C C C C C T C C C G G G G G G A A A G T T C A G A T T T C G A C T G G A G G A A A G G T T A A A A N N A A G G C C G G G G G G C C T G A G C C A G G A C T T T G A C C G G C T T T C T A C C T A A A A G A A A T C A G A G G A T T G G T T G G C C G G T T A A T T C C T T A G C T C C A A T C C C C C C C G A T T A A C C T T C C C C C C A A A A T T G G C T C T G G C C T C G G C C T C C T T T G G A A G G T T T C G A T T C T G G G G A G C C T T A A A A T T G G A G G T G G G G C C C C T T G A G G A G G A G G C T T G G G A A T T G G C C G G A A T T C A G G A A C C G G T C N N T T C T A A C C A A T C A A G A T C C C A C A A A A A G G A G G T T C C G G C C A A G C C C G G C T T C T T T T G G C C T T C C C A A A T T C C G G A A G A C C A A A G G A G A G G T T A A N N C T A C G G G G T T G A C C A A T C C C C C A A A G T T G G A A T T A G T G A A A A A A T T A A C C A G C C T G G A T T T T G G G G A G T C T T C C T T A A T C A A G G A A T T G G A G A T C C G G A A G G A G T T N N C T T T C T A G C C G A T A T T C T C C T T C T T T G A C T G C G G A A A G T T G A T C A A G A A A T G A A T T C C C C N N A A A A T G C C T T C C T C C C N N A G T T A A A G T T G A C C T T G A C C C C G G C C G G T C G A G G T C G G G T A G C C C C A A T T G G T C A C A A T T G C
NRW 10N134 0 0 0 -9 C C G G C C G G T C A A G G C T T T T T T T T C C T T C C C A G C T G G G G A A T T G G T T C C A A C C C C G A A A A A C C A A A G G G C C C C C C C C C C T C A G G G A G A A A G T T C A A A T T T C G A T T G A A G A A A A G G T T A A A A G G A A A G C C A G G G G G T T G G G G C C G G G A C T T T G G C C G G T T T T C T A C C T A A G G A A A A T T G G A A A A T T T G T T G G T T G G G T A A T T C C T T G G C T C C A A T C C C T C C C A A T T A A C C C T T C T C T T G G A A C T A G C T C T G G A C T C A A T T T C C T T T G G A A G G T T T T A A T T T T G G G G A G C C G T G A A A T T G A A G T T G A C G C C C T T T G G A A G G A A G G C T G G G A G G C T G G C C G G A A T T A A G A G A C C G G T C A A T T C C A A C C C A T C G A A A C C T C A A A A C A A G G A G G C T T C G A C C A A C C C C G G C C T T T G T C G G C C T T C C C A A A T T C C G G A A A A C C A A A A G G G G G G T T A A N N C T C C G G G G T T G G C C A A T C C C C C G G A A C T G T C A C C G G G G A A G A A A T C A A C C A A C C T T A A T T T T A A G G G G T C C T C C C T A A C C A A G G A A T T G T A G T T C C G G A A A G G G T T A G T T T T C C A G C C A A T A C T C T A C T T C T T T G A C T C C G G G A G G T T G A C C G A G A G A T G G G T C C C C C N N G A A A G G C C C T T C C C A C T T G G C C A A A A T T A A C C T T G A A A C C G G C C A G T T G A G G C C G G G T A A C C C C G G T G G G T C C C A A T T G C
NRW 10N161 0 0 0 -9 T C G G C C G G T C T A G G T T T T T T T T T C C T C C C C A G T T G G G G A A T T G G T T C C A G T C C C G A A A A A T C A A A G A A A A T C T C T C C C T C G G G G A G A A A G G T C A G A T T T C G A C T G A G G G A A A G A C C A A A A N N A A G G C C A A G G G T T T G G G G C C G G G G C C T T G G C C G G T T T T C C A A C T G A A A A A A A T T A G G G A A T T T G T T G G T T G G G T A A T T C C C T A G C T C C G A T C T C C C C C A A T T A A C C C T T C T T C T G G G A C T A G C T C T G G A C C C G G T T T C T T T T G G A A G G T T C C A A T T T T G G G G G G T C T T G A A G T T G A G G T T A A G G C C C T T T A A A A G G A A G G T T G G A A A G T T G G C C A G A G C T C A G A G A T C G G T T N N T T C T A A C C A A C C G A A A C C C C A C A A C A A G G A G G T T C C G A T C A A G C C C G G T T T T T G T T G G C C T T C C C A A A T T C C G G A A A A C C A A A G G A G G G G C T A A N N T T A A G G G G C T G A C C A A C C C C C C G G G G T T T T A A T T A G T G A G G A A A T C A A C C G G C C G G G A T T T T G G G G G G T C C T T C C T A A C C A A G G A A T T G G A A T T C C A G A A G G G G T T A A C T T T C T A G C C G A A A T T C T C C T T C T T T A A C T C C G G A A A G T T A A C C A A G A A A T G N N T T C C C C N N G A A A G G C C T T C C T C C C N N A G C T A A A A T T G A C C T T G A C C T T G G C C G G T C G G G G T T G G T T A A C C C C A A T T C C C C C C A A T T C C
NRW 10N163 0 0 0 -9 T T G G C C G G T T T A G G C T T T T T C T T C T T C C C C A G C T G G G G A A T T G G T T C C A A C C C C G G A A A A C C A A A A G A C A C C C C T C T C C C A A G A A G A A G G T T C A A A T T T C G A C T G A A G A A A A G A T T A A A A N N A A G G C C A G G G G T T T G G G G C C G G G A C T T T G A C C G G T T T T T T C C T T G A A G A A A A T T A G A A A A T T T G G T G G C T G G T T A A T T C C T T A G C T C C A A T C C C C C C C A A T T A G C C C T T C C C T T A A G A C T A G C T C C G G C C T T G G C T T C T T C T A G A A A A T T T T G A T T T T G G G G G G C C T T A A G G T T G A G G T T G A G G C C C T T T G A A A G G A A G G T T G G G A A G T T G G C C G G A A T T A A A A A A C C G G C C N N C T C C A A C C A A T C A A G A T C C C A C A A A A A G A A A G T T T C G G C C A A G C C C G G C C T C G G T C G G C C T T C C A A N N T T C C G A A A G G C C A A A G G A G A G G T T A A N N C T C C G G G G T T G G C C A A C C C C C C N N A G C T G T A A T T A G T T G G G A A A C C A A C C A A C C T T G A T T T T G G A A A G T C C T T C C T A A C C A A G G C A C T T T G G A T C C G G A A A G G G T T N N T T C C T T A G C C A A T A T T T T A C T T C T T T A A T T C C G G G A G G C T A A C C A A G A A A G G G G T C C C T C T T A A A A G G C C T T C C C C A C N N A G C T G G G G T C A A C C C C G G C C T C G G C C G G T T A A G G C C G G G G A A C C C C A A T T G G C C C C A A T T G G
NRW 10N168 0 0 0 -9 C C G G C C G G C C T A G G T T T T T C C T C C T T C C T C A G C T A G G G G A T T A G T T C C A G T T C C A A A A A A C C A A A G A A A A C C C C C C C C C C G G A A A G A A G G G G C A G G T T C C A A T T G G A G A A A A G G T T A A A A G G G A G G C C G G G G G G C C G G A G C C A G G A C C C T G A C C G G C T T T C T A C C T G A A G A A A A T T G G G G G A T T G G T T G G C T A A T T A A T T C C C T A G C C C C A A C C T C C C C C A A T T A G T T T T T T T T C T A G A A C T A G C C T T G G A C T T A G C T C C T T C T A G G G A A C T T T A A T T C C G G G G G G T C G T G A G G T T G A A A T T G A G G C C T T T T G G G A G G A A G G C C T G G A A G C T G G C C A G A G T T A A G A A A T C G G C C N N C C C T A A C C A A C C A A A A T C C C C C A A A A G G A A A G C T C C A A C C A A G C T C A G C T T C G G T T G G C C C T T C C A A A T T C C A A A A G A A C G A A G G A G A G G T T A A C C C T C C G G G G C C A A N N A A T C C C C C G G G G T T G T A A T T G G T G G G G A A A T T G A C C A A C C T T G A T T T T A G G G A G T C T T T C C T A A C C A A G G C C C T G T G G A A C C G G G A G G G G T T G G T T T C C T G G C C A A A A T T T T C C T T C T T T G A C T G C G G G A A G T T A A T C A A A A A A T G G G T C T C C C T T A A A A T G C C T T T C T T A C N N G G C C A A A A T T G A C C T T G A A C T C G G C C G G T C A A G G C C G G G T G G C C C C G A T T G G T C C C A A T T G G
NRW 10N169 0 0 0 -9 C C A G C A G G T T T A T G C T T T T C T T T C T T C C T C A G C T A G G G A A C T G G C T C C A G C C C C G A A A C A C C A A A A G A A A T C T C T C T C T C G G G A A G A A A G T T C C G A T T T C A A C T G G A G G A A A G G T T A A A A G G G G A G C C A G G G G G T C G G G G C C G G A A T T C T A A C C G G T T T T T T C C T T G A A G A A A A T T G G A G A A T T G G G T G G C C G G G T A A G T C C T T G G C C C C A A T C C C C C C C A A T T A A T C T T T C C C C T A G A A T T A G C T T T G G A C C C G G T T C C T T T T G G A A A G T T T C A A T T C T G G G G A G T C T T A A G G N N G A G G T T G A G G C C C T T T G G A A G G A A G G C T G G G A G G T T G G C C G G A A C T A A A A G A T C G G T T N N T T C C A A C C C A T C A A G A T C T T A A A A A A A A A A A A C T C C A A C C A A G C T C G G C T C C G G T T G G C C C C C C A A A A T T C C G A A A A A C C A A A G G G G G G G T T A A N N T T C C G G G G C T G A C C G A C C C C C C N N G G T T G G A A T T G G G G G G G A A A T C A A C C A A C C T T G A T T T T A G A G A G T C T T T C T T A A C C A A G G C A C T G G N N A T C C G G G G A G G G N N G G T T T C C T G G T T A A T T T T T T C C T T T T T T A A T T C C G G G A G G C C G A C C A A A A A A T G A A T C T T T C T T A A A A G G C C T T C C C C A C T T G G C C G A A G T C G A C C C C G G A C T T G G C C G G C C G G N N C C G G T T A A C C C C G G T T G G C C C C A A C C G G
NRW 10N180 0 0 0 -9 C C G G A A G G T T A A G G T T T T C C C T T T C T C C T C A G T T A G G G A A C C A A C T C C A G T T C C A A A A A A C C G G A G A A C A C C C C C C C C C C A G G A G G A A G G G T A A A A C T T T G A T T G A A G G A G G G G C C A A A A G G G A G G C C G G G G T T C C T G A G C C G G G A C T C T G A C C G G T T T T T T A C T T A A A G G A G A T C A G A G G A T T T G G T G G T T A G T T G A T T C C C T A G T T T C A A C C T C T C T C G A T T G G C C C T C C T T T T A G A A T T G G T T T T G G A A C C G G T T C C T T C T A G A A A G T T C C G G T T T T T T G G G G C C T T A A A A T T G A G G T T A A G G T T C T T T A A A A G G G A A G T T T G A A A A T T G G C C G G A G T T A A G A G A C C G G T C N N T T C T A A C C A A C C G A A A C C C C A C G A A A G G A A A G C T C C A A T C G G G C C C A A T T T C G G C C G G C C C T C C C A A A T T T C G G A A G A C C A A A G G G G G N N T T G G N N C C A C N N G G C C G A C C G G T C C C C C G G A A C T G T C A C T A G T G A G A A G A T T G G C C A G T C G G A A T T C T A A G G G G T T C T T C T T A A C C A A G G A A C T T T A G T T T C A G A A A G A G N N G G C T T C C T A G C C A A A A C T T T C C C T C T C C A A T T C C G G G G G G T T G A T C A A G G A A T G G G C C C C C C N N G A A A T G T C T T C C T T C C N N A G T T G G A G C C A A C C C T A A A C T C G G C C A A T C G A G G T C G G T T G G C C A A G A G G C C C C A C G G C T C C
NRW 10N184 0 0 0 -9 C C G G A A A G T C A A G G T T T T T C C T C C T T T C C C A G C T A G G G A A C T G G T T T C G G T C C C A A N N A A C C G A A G G A A A C C C C C C T T C C G G G G G G A A G G G T A A G A T T T C G G T T A A A G G A A A A A C C A A A A G G A A A G C C G G G G T T C C G G A G T C G G G A C T C T G A C C G G C T T T T T A C T T A A A G A A A A C C G G G G A A T T G G T T G G T T A G G T A A G T C C T T A A C T C C A A T C C C C C C C G A T T G G T C C T T C T C T T A G A A T T G G T T C T G G A C T T G G T T T T T T T T G G A A G G T T T C G A T T T T T T G G G G C C T T G A G G T T A A A G G T G A G G C C C T T T A A A A G G A A A G C T G G A A G G T T G G T C A G A G T T C A G G G A C C G G C C N N C T C C A A C C C A T C A A A A C C C C A A G A A A G G G A A G C C C C G A T C G G G C T C G G C C C C T G C C G G C C T T T C C A A A T T T T G A A A A A A A G A A G G A A A G G T T G A N N C C A A G G G G C C G A C C G A C C C C C C G G A A C C G G A A C T A G G G G G G A A A T T A A C C A G C C G G A A G T C T A G G G G G T T T T T C C C A A C C A A A G C A C T T T G G A A C C G G G A G G G G N N A G C T C C C C A G T C A A A A C T C T A A C C C T T C G A T T C C G G A A G G C T G A C C A A G A G A T G G G C C T C C C T T A A A A G G C C C T C C T T A C N N A G C T G A A G T C A A C C C T A A A A C C G G C C A G C C G A G G T C G G T T G G C C A C A A T G G G C C C C A G T T C C
NRW 10N185 0 0 0 -9 C C G G A A G G T C A A G G T T T T C C C C T C T T C C C C A G T T G G G G G G C C G G T T T T G G T C A C A A A A A A C C G G A G A A A A C C C C C C C C C C G G G A A G A A G G T T A A A A C T T C G A T T G A A G G A A A G G T C A A A A G G G A G G C C G G G G T T T T T T A A C C G G G G C C C T A A C C G G T T T T T T A C T T G A G G A A G A C C A A G G G A T T T G T T G G T T G G T T G A T T T C T T G G C T T C A A C C C C C C T T A A C T G G T C T T C C T C T T A A A A T T G G C T T T G G A C C C G G C C C C T T T T G G A A G G T T C C G G T T C T T T A G G G C C G T A A A A T T G G A G T T G A C G T C C C T T G A G A G G A A A G T T T G A A A G T T G G C C G G A G T T A A G A G A C C G G T C N N T T T T G A C C A A C C A A A A T C C C A A G A A A G G A A A G C C C C G G C C G A G C C C A A C T T T T G T T G G C C C T C C A A A A T T C C N N A A G A C C A A G G A A G A N N T T G G N N C C A A N N N N C C A A C C A A T T C C C C G G G G C T G T A A C T G G T G A G A A A A C C A A C C G G C C G G A A G G C T A G G G A G C C T T C C C T G A C C A A A A C A C T G T G G A A C C G G G G A G G G N N G G C T T C N N A G C C A A T A C T C T A C C T C T C C A A C T C C G G G G G G C C G A T T A A A A A A T G G G C C T C C C N N G G A A G G C C C T C C T C C C N N A A C T G G A A C C G G C C T T A A A A C C T G C C A A C C A A N N T T G G T T G G C C A A G A T G C G C C A C G G C T G C
NRW 10N187 0 0 0 -9 T C G G C A A G T T A A G G T T T T C C C T T T C T C C T C A G T T A G G G A A C C A A C T C C A G T T C C A A A A A A T C G A A A A A C C C C C C C C C C T C A A A A G G A A G G G T A A G A T T T T A A T T A A A G G A A A G G C C A A A A G G A A G G T C A G G G T T T T T T A A T C A G G A C T C C A A T C G G T T T T T T A A T T A A A G A A G G T C A G G G G A T T T G G T G G T T A G T T G A T T C C C T A G T T C C A A C C T T C C C C G A T T A G C C C T C C T T T T A A A A T T A G T T T T G G A A C C G G C T C C T T T T G G A A G G T T C C G G C T T T T T G G G G C C T T A A A A T T G A G G T T G A G G T C C T T T G A G A G G G G A A T T T G N N A G T T A G C C G G A A T T A A A A A A C C G G C C N N T T C C A A C C C A T C G A A A C C C C A C A A A A G G A A A A C C C C G A C C G G C C C C A G T T T C T G C C G G C C T T C C C A N N T T T C A A A A A A C C A A G G A A A A G G T T G G N N C C A C N N G G C C G A C C G A T C C C C C G G A G C C G G C A C C A G T T G G A A A A T C G A C C A G T C T G A A G T C T A A G G G G T T C T T C T T A A C C A A G G A A T T G T G G A T C C A G A A A A A G N N G G T T T T C C G G C C A A A A C C T T C C C C C T C C A A T T C C G G G G G G T T G A T C A A G G A A T G G G C C C C C C N N G A A A G G C C T T C C T C C C T T A A C T G G A A C C G A C C T T A A C C T T G G C C A A T C A A N N C C G G T T G G C C A A G G G G C C C C A A G G C C G G
NRW 10N188 0 0 0 -9 T T A G A A G G T C A A G G C T T T C C C C T C T T C C C C A G T T A G G G G A T T A G T T T C A G T C A A A A A A C A C C G G A G A A A A C C C C C C C C C C A G G G A A A A G G G T A A G G T T T C G G T T A A G G A A G A G A T C A A A A N N G A G G C C A G G G G T C C T G A G C C G G G G C C T T G G C C G G T T T T T T A C T T A A G G A A G A T C G G G G G A T T G G G T G G C C A G G G A A G T C C T T G G C T T C A A C C T C C C T T G A C T A G T C T T C C T T T T G G A A C T G G C C C T G G A A T C A G T T C C C T C T A G A A G G C T C C G G C C C T G G G G G G T C T T G A A G T T G A G G T T G A G G C C C C T T A A A A G G G A G G T T G G N N A G T T G G T C A G G G T T A A G A G A C C G G C C N N T T T T G A C C A A T C G A A A T T C C A C A A A A G G A A A G C T T C A A C C G G C C T T A A T T T C G G C C A G C C C T T C A A A A T T C C G A A A G A A C G A A G G A G A G G T T G A C C C C C C N N G G C T A A C C G A C C C C C C G G A A C C G T A A C C G G T T G G G A A A T C N N C C G G C C T G A A G T T T G G G G A G C C C T C C T T G A T T A A A G A A C T G G G G A T T C G G G A N N A G N N G G C T T C C T A A C C A A N N T T C T A C C T C T C C G A N N C C G G G A G G T T G G T C G A G A G A T T G G C C T T T C N N G A A A T T C C C T C C C C C C N N A A T T A A A A T C G A C C T T G G A C T T T G C C G G C C A A N N T T G G T T G G C C A A A A G G C C C C C C G G T T G G
NRW 10N193 0 0 0 -9 C C G G A A A G T T T A G G T T T T C C C C C C T T C C C C A G C T G G G G A A C T A G T T T C A G C C A A A A A A C A C C A A A A G A A A C C C C C C T C T C G G G A A G A A G G T T C A G A C T T C G G T T G A A G G A A A G A T C A A A A G G G A A G C C G G G G T T T C T G A G C C A G A A T T C T G A T C G G C C T T T T A C T T A A G G A A A A C C A G G G A A T T G G G T G G C T A G G T A A G T T C T T G G C T C C A A T C C C T C T C G A T T G G C C T T C C T C T T G G A A T T G G C T T T G G A C C C G G C T T C C C C C A A A A A G C T C C G G C T C T G G G G G G C C T T A A A G T T G G A G T T G A C G C C C C T T G A G A G G G A G G T T G G A A G G C T G G C C G G A A T T A A A A A A C C G G T C N N C C C T A A C C C A T C G A A A T C C C A A A A A A G G A A A A C T T C A A C C A A G G T T A G T T T C G G C C G G A C T T C C C A A A T T T C A A A A A A A C A A A G G A G A A G T T G A C C C T A C N N G G C T A A C C A A C C C C C C G G A A T T T T A A T T G G G G A G A A G A C C A A C C G G C C T T A A G T C T G G G G A A T T C T T C T T A A C C A A G G A A C T T T G G A T T C A G A A G G G G T T G G C T T C C T A A C C A A T T T T C C A A T T C T C C A A T T C C G G A A A G C T G A C C A A G G A A T G A A C C C C C C N N G A A A T G C C T T C C T T C C N N G G T T G A A A C C G A C C T T G A A C T C T G T C A G C C A A N N T T G G G G A A C C C C A A T T C C C C C C G G T T G G
NRW 10N196 0 0 0 -9 T C G G C A A G T T A A G G T T T T C C C T T T C T C C T C A G T T A G G G A A C C A A C T C C A G T T C C A A A A A A T C G A A A A A C C C C C C C C C C T C A A A A G G A A G G G T A A G A T T T T A A T T A A A G G A A A G G C C A A A A G G G A G G C C G G G G T T C C T G A G C C G G G A C T C T G A C C G G T T T T T T A C T T A A A G A A G G T C A G A G G A T T G G T T G G C T G G G T A A T T T C T T G G C T C C A A C C T T C C C C G A T T A G C C C T C C T T T T A A A A T T A G T T T T G G A A C C G G T T C C T T C T A G A A A G T T C C G G C T C T T G A G A G C C T T A A A A T T G A G G T T A A G G T T C T T T G A G A G G G A G G T T G G N N A G T T A G C C A G G G T T A A G G G A C C G G T C N N T T T T G A C C C A T C G G A A C C C C A C G A A A G G A A G G C T C C G A T C G A G C C C A A T T T C G G C C A G C C T T T C C A A A T T T C A A A A A A C C A A G G A A A A G G T T G G N N C C A C N N G G C C A A N N A A T C C C C C G G A G C T G G A A C T G G T G G G G A A A C C A A C C G G C C G G A A T T C T A A G G G G T C C T T C T T A A C C A A G G A A T T G T G G A T C C A G A A A G A G N N G G T T T T C C G G C C A A A A C C T T C C C C C T C C A A T T C C G G G G G G T T G A T C G A A A G A T G A G C C C C C C N N G A A A G G C C C T C C T T C C T T A G T T G G A G C C A A C C C T A A A C T C G G C C A A T C G A G G T C G G T T G G C C A A G A G G C G C C C C G G C T C C
NRW 10N198 0 0 0 -9 C C A A C A A G C C T A G G C T T T T C C T T C C T C C T C A G T T A G G G A A T T A G C T T T G G T C C C A A A A C A C C G A G G A A C A C C C C C C C C C C A G G A A G A A G G G T A A G G T T C C G A T T A A A G A A A A A A C C A A A A G G G G G G T C G G G G T T C C T G A G C C G G G A C T T T G G C C G G T T T T T T A C T T A A A G A A A A T C A A G G A A T T G G G T G G C T A A G T A A G G C C T T A G T T C C A A T C C C C C T C G A T T G G T C T T C C T C C T G G G G C T G G C C C C G G C C T C A G T T T C C T C T A G G A G G C T T T G A C T C T T G A G G G C C G T A A A G T T A A G G T T G A G G C C C C T T A A A A G G G A A G T T T G A A A G T T G G C C A G A G T T A A A A A A C C G G C C N N T T C T A A C C A A T C A A A A C C C C A C A A A A G G G A A G C T T T G G C C G G C C C C A A T T T C T G C C G G C C T T T C C A A A T T C C A A A A A A A C G A A G A A A A G G T T G G C C C T C C N N G G C T G A C C G G C C C C C C G G A A T T G G A A C C G G T T G G A A A A T C G A C C G G C C G G A A T T T T G G G G A G C C C T C C C T A A C C A A G G A A C T T T A G A T C C A G A A A G A G T T G G C C C C T T G G C C A A A A C T T T C C C T C T C C A A T T C C G G G A G G C T G A C C A A G G A A T G G G C C T C T C T T G G A A G G T C T T C C T C C C N N A A C T G G A G T C A A C C T T G G C C T T G G C C A G C C A A G G T C T T G G A G C C A C G A T G C G C C A C G G T T G C
NRW 10N20 0 0 0 -9 T T G G C C G G T C T A G G C T T T T C C T T C T T C C C C A G C T A G G G A A T T A G C T T C G G C C C C G G A A A A C C A A A G G A C C C C C C C C C C C C A A G G G G A A G G T T A A A A T T T C G G C T G A A G G A A A G A C C A A A A N N A A A G C C A A G G T T T C G G G G T C G G G G C C T T G G C C G G C T T T C T A C C T A A A A A A A A C C G G A A A A T T G G G G G G C C G G T T A A T T C C T T G G C T C C A A T T T T C C C C A A T T A A T C T T T C T C T T A A A A T T A G T T C T G G A C T C A A T T T C T T C T A G A A G G C T T T A A T T C T G G G G A G C C T T A A A G T T G G A G T T A A C G C C T T T T A A G G A G G A G G T T G G G A G G T T A A T C A G A A T T A A G A G A T C G G T T N N C T C C G A C C C A T T G A A A C C C C A C A A A A A G G A A G T T T C A A C C A A C C C C G G T T T T T G T T G G C C T T C C A A A A T T T C G G A A G A C C A A A G G A G A G G T T A A N N C C C C G G G G C T G G N N G A T C C C C C A A G G C T G G A A C T G G T G G G G A A A C C A A C C A A C C T G G A T T T T A A G G G G T C C T C C C C A A T C A A G G A A T T G G A G A T C C G G A A G G G G T T G G C T T C T T G G T C A A T T T T C T A C T T C T T T A A T T C C T G G A A G C T A A T C G A G G A A G G N N T T T C T C T T G A A A T T C C C T T T T C C C T T G G T T G A G G C C A A T C C C G G C C T T G G C C G G T C G A G G T C G G G T A G C C C C G A T T C C C C A A A G C T G G
NRW 10N29 0 0 0 -9 T T G G C C G G C C A A G G C T T T T C C T T C T T C C T C A G C T A G G G G A T T A G T T T C G G C C A C G A A A A A C C A A A G G A A A C C C C C C T C C C A G G G G G A A G G T T C C A A C C T C G G C T G A A G A A A A G A C C A A A A N N A A A A C C A A G G T T C C G G G G T T G G G G C C T T G G C C N N C T T T C T A C C T A A A G A A A A C C G G A A A A T T G G G G G G C C G G T T A A T T C C T T G G T T C C A A C C T C T C C C A A T T A A T C C T T C T C T T A A A A T T A G T T T T G G A A C C A A T T T C T T C T A G G A A G C T T T A A T T C T G G G G G G C C T T A A A G T T G G A G G T G A C G C C T T T T A A G A A G A A G G T T G G A A G G T T A G T T A A A A T T A A A A G G T T G G T C N N C T C T A A C C C A C C A A G A C C C C C C A A A A A A A A A A T T C C A A C C A A C C T C G G C T T C G G T C G G A C C T T C A A A A T T T C G G A A G A A C G A A A G A G G N N T T A A N N C C C C G G G G C C G A N N A A T C C C C C A G A G C T T T C A C T G G T G G G G A A A C C A A C C A A C C G G G A T T T T A G A G A G C C T T C C C T A A T T A A G G A A T T G T A G A A C C G G A A G G G G T T G G C T T C T T A G T C G A T A T T C T C C T T C T T C A A T T C C G G A A A G T T A A C C G A G A G A G G G G C C T C T C T T G G G A T G C C C T T C T C C C N N G G T T G A A G T C G A C C T T G A C C C C G G C C G G T C G G N N C C G G T T A A C C C C A A G G C C C C A A G G T T G G
NRW 10N36 0 0 0 -9 T C A G C C G G T T T A G G T T T T C C T T C C T T T C C C A G C T G G G G A A C T A G C T T C G G C C A C G A A A A A C C A A A G G A A A C C C C C C T T C C G G G G G G A A G G T T A A A A T T C C A A T T G A A G A A A A G G T T A A G A N N A A G G C C A G A G G G T C G G A G C C G G G A C T T T G A C C G G T T T T T T C C C T G G A A G A A A T T G G G G G G T T G G T T G G C T G G G T A A T T C C T T G G T T C C A A T C C C C C C C A A T T A G T T T T C C C C T T A G A A T T A A T T C T G G C C T C G G C C C C T T C T A G A A A G T T T C G A T T C T G G G G G G C C T T A A A G T T G A A G G T G A G G C C T T T T A A G A A G G G G G T T G G G A A G T T A G T C A G G G T T C A A A G A T C G G T C N N T T C C A A C C C A C C A A A A C C C C A C A A A A A G A A A A T T C C G G C C A A G C C C A G C T T T T T T T G G C C T T C C A A A A T T C C G A A A G A C C A A A G G G G A G G T T A A N N C T C C G G N N C T G A C C G A C C C C C C G G G G T T G G A A T T G G T G A G G A A A C C A A C C A G C C T G G G T T T T A G A G A G C C C T C C T T A A C C A A G G C A C T G T G G A T C C G G G A A G G G N N G G T T C C T T A G C C G A T A T T T T C C T T C C T T A A T T C C G G G A G G C T A A C C G A G A A A G G A A C C C C T C T T G A A A G G C C C T T C T T C C N N G G C T G A A A T C A A C C C T G A C C T C T G C C G G C C G A G G C C T G G T A A C C C C A A T G G G T T C C A G T T G C
NRW 10N49 0 0 0 -9 C C G G C A A G T C T T G G C C T T T T T T T C T T C C C C A G C C G G G G G A T T G G T T C C A G C C A C A A A A C A C C A A A G G A C A C C C C C C C C T C G G G G A A A A G G T T C A G A C C C C G A C C G A A G G A G A G A T T A A A A G G G A G G C C A G G G G G T C G G G G C C A G G G C C C C A A T C G G C C T T T T A C C T A A A A G A A A T C A A G G A A T T G G G G G G C T A A G T A A G T C C T T A G T T T T A A C C C C T C T C A A C T G G T C T T C C C C T T A G A A C C G G T T T T G G A C T C A A C T T C C T C T A G A A A G T T T T A A T T T T G G A G G G C C T T A A G G T T G A A A G G G G C G T T C T T T G A G A G G G G G G C T G G G A G G C T A G C C G G A A T T A A A A A A C C G G T C N N C T T T A A C C C A C C G A A A C C C C A C A A C A A G G A A A T T C C G A C C A A C C T C G G C C T C T G C C G G C C T T C C A A A A T T C C G G A A A A C C A A A A A A G A G G T T G G C C T T C C G G G G C T G A N N G G T C C C C C G G G G C C T T C A T T A G G G A A A A A A T T A A C C G G C C T G A A T T C T A G G G A G T C T T T T T T A A T C A A G G C A C T T T G G A T C C G G A A G G G G N N G G C T T C C T A G T C G A A A C T T T A C C T C T T T A A T T C C G G A A A G T T A A C C A A G A G G G G N N T C C C C C T T G A A A T G C C T T C C T T C C N N A G C T G A A A T T G A T C C T G A C C T C T G C C A A T T G G G G C C G G G G A G C C A C A A T T G G T T C C A G T T C C
NRW 10N79 0 0 0 -9 C C A G C A A G T T T A T G C T T T T C C T T C T T C C T T A G T T A A G G G A T T G G T T C C G G C C A C G A A A A A C C A A A A G A A A C C C C C C C C T C G G G A A G A A G G G T C A A A T T T C G A C T G G G G G A G A G G C C A A G A G G A A A G T C A G G G G G T T G G G G T T G G A A T T C C A A C C G G C T T T C T A A C C A A A A G A A A T T A G G G G A T T T G T T G G T T A G T T A A G T C C T T G G T T T T A A T C T C T C C C A A C C G G T C C C C C C C C T A A A A T T G G C T T T G G C C T C A G T T C C C T C T A G A A A A C T T C A A T T C T G G G G G G C C G T A A A G T T G A G G T T G A G G C C C C T T G A A A G G G A G G C T G G G G A G T T G G T C A G A G T T A A G A A A C C G G T C N N C C T T A A T C C A T C A A A A T T C C A C A A A A A A A A A A T T T C A A C C A A G C C C G G T T C C T G C C G G C C T T C C A A A A N N T C A A A A G A A A G A A G G G G G G G T T A A N N T T A C N N G G C T G A N N G A C C C C C C G G A G C C G T A A C C G G G G A G G A A A C C A A C C G G C C G G A A T T T T A G G G A G T C T T T T T T A A T C A A G G C A C T T T G G A T C C G G A A G G G G N N G G C C T C C T G G C C A A T A C T C T C C T T C T T T A A T T C C G G A A A G C T A A T C A A G A A A G G A A T C T C C C T T A A A A G G C C T T T T T C C C T T A G C T G A G G T C A A C C C T A A C C C C T G C C A G T T G G G G C C G G G G G G C C C C A A T T G G T T A A G G T T G G
NRW 10N80 0 0 0 -9 C C G G A A A G T C T A G G C T T T T T C T T C T T C C T C A G C T A A G G G G T T A G C T C C A G C C C C G G A A A A C C A A A A G A A A C C C C C C C C C C G G G A A G A A G G T T C C A A T T C C G A C T G G G G G A G G G G T C A A G A G G A A A G C C A G G G G G T C G G G G T C G G G A C T C T G A C C G G C T T T T T A A C T A A A A A A A A T T A G G G A A T T G G T T G G C T A G T T A A G T C C T T G G T T T C A A C C T C T C T C A A C T G G T T C T C C C C T T A G A A C T G G C T T T G G C C C C A A T T T C C T T T G G A A A A C C T C G A T T C T G G G G G G T C G T A A A G T T G A G G T T G A G G C C C C T T G G G A G G A A G G T T T G G A G G T T G G C C A G G G T T A A G A G A C C G G T C N N C T T T A A C C C A C C G A A A T C C C A C A A C A A G A A A A C T C C A A T C G A G C C C A G C T C C G G C C G G C C T T C C A A A A N N T T G A A A G A A C G A A G G A G G G G C T A A N N T T C C N N G G C T G A N N A A C C C C C C G G A G C T G G A A C T G G G G A G A A G A C C A A C C G G C C T G G A T T T T A G A G A G T T C T T C T T A A T C A A A G C A C T G T G G T T T C G G A A A G G G N N G G C T C C C T G G C C A A T A T T T T A C T T C T T T A A T T C C G G A A G G C T A A C C A A A A G A G G A G C C T C C C T T G A A A G G C C T T T T C C C C N N G G C T G A A G T T A A C C C T G A C C C C G G C C G G T T G A G G T C G G G T G G C C C C G A T T G G T C A C G G T T G C
NRW 10N88 0 0 0 -9 C C G G C C G G T C T A G G T T T T C C C C T T T T C C C C A G C T G G G G G A T T A G T T C C G G C C C C G A A A A A C C A A A G G G C A C C C C C C C C C C G G G G A G A A G G T T A A G A C T C C G A C T G A A G A A A A G A T C A A A A G G G A A G C C A G G G G G T C G G G G C C A G G A C T T T G A C C G G T T T T T T C C C T A A A G A A A A C C A G G G A A T T T G T T G G T T G G G T A A T T C C T T G G T T C C A A C C C C T C T C G A C T A G C C C T T C T C C T G G G A C T G G T T T T G G A A T T A A T T C C T T C C A A G A A A T T T T A A T T C T G G G G G G C C T T A A G G T T G G A A G G G G C C T C T T T T G A A A G G G A G G T T G G A A A G T T G G C C G G A G T T A A A A A A C C G G C C N N C T C T A A C C C C C C A A G A T C C C C C A A C C G G G A G G T T C C A A C C A A G C T T G G T T C C T T T C G G A C C T C C C A A A T T C C G G A A G A C C A A A A G G G A G G C T A A N N T T A C G G G G C T G G C C G A C C C C C C A G A G T T T T A A T T A G G G A A G A G G T C G A C C A G C C T G A A T T T T A G G G A A T C T T C C T T A A C C A A G G C C C T T T A G A T C C A G G A A G G G T T G G T T T C C T A G C C G A T A T T T T C C T T C T T T A A C T C C G G G A A G C T G G C C A A G A A A T T G G T C T T C C T T A A A A G G C C C T C C T T C C N N G G C T G A A G T C G A C C T T A A A C C C T T C C A G T T A A G G C C G G G G G G C C C C A A T T G G T T C C A A C C C C
NRW 10N91 0 0 0 -9 T C G G C C A G T C T T G G T T T T T C T T C C T T C C T C A G C T A G G G A A T T G G T T C C G G T C A C A A A A A A C C A A A A G A C A C C C C C C T T C C G G G A A A A A G G T T C A G A T T C C G G T T A A G G A A A A G G T C A A A A G G A A A G C C A G G G G T C C T G G G T C G G G A C T T T G G T C G G T T T T C T A C C C A A A G A A A A T T G G A G A A T T T G T T G G T T G G T T A A G T C C T T G G C T C C A A T C C C T C C C G A T T G G C C C T T C T C C C A G A A T T A A C T T T G G A C C C G G T T T C T T T T G G G G A G T T T C G A T T T T T G A G A G T C T T A A A G T T G G A G G G G G G G C C C T T T G A A A G G G G G G C C G G A A G G T T G G C C G G A G T T A A A A A A C C G G T C N N T T C T G A C C C A T T A A G A T C T C A A G A C A G G A A A A C T C C A A C C A A C C T T G G C T T C T T C C A G C C C C C C C A A A T T C C G G A A A A C C A A G G G A G G N N C T G G N N T T A C N N G G T T A A N N G A C C C C C C G G G G C T G T A A T T G G T T A G A A A A T T G A C C A A C C T T G A T T T T G G A G A G C C C T T C C T A A C C A A G G C A T T G T A G T T C C G G A A A G G G T T A A T T T C C C G G C C G A A A C T C T C C T T C T T T A A C T G C G G A A G G C T G G C C G A A A A A G G G G T C C C T C T T G G A A G G C C T T C C T T A C N N G G T T G A A G T T A A C C T T G A C C C C G G C C A G T C A A G G C C G G G G G G C C A A A A G G G G T T C C G G T T G G
NRW 10N93 0 0 0 -9 T C G G A A G G T C A A T G C T T T C C C T T T C T C C C C A G T T A G G G G A C T A A T T C C G G C C C C A A A A A A C C A A A A G G C A C C C C C C T C C C A G G G G G A A A G G T C C A A T T T C G G C T G A A G A A A A A A C C A A A A N N G A A A C C G G G G T T T C G G A G T T G G G A C T C T G A T C G G C T T T C T A C C C G A G G A A A A T T A G G G G A T T T G T T G G C T A G G T A A T T C C C T A G C T C C A A T C T C C C C C A A T T A G T C C T T T C C T T A G A A C T G G C T T T G G A C C C G G T T T C T T T T G G G G A A T T T C A A T T C T T G G G G G C C T T G A G G T T G A G G G T G A G G C C C C T T A A A A G G A A A G T T T G G A A G T T G G C C A G A G C T A A A A A A C C G G C C N N C C T T G A C C A A C C A A A A T C T C A C A A A A A G A A A A T T C C G A C C G A G C C C G G C C C C T T C C G G C C C T C C C A A A T T T C G G A A A A C C A A A G G A G G G G T T G A C C C T C C G G G G C C A A C C G A T C C C C C G G A G C C G G A A C T G G T G A G G A A A T T A A C C G G C C T T G A T T T T G G G G A G T C T T C C C C G A C C A A G G C C C T T T A G A T C C A G G A G G G G T T G G C T T C C C A G T C A A T T T T T T C C T T C T T T A A T T C C G G G A G G T T G G C C A A A A G G T G G G T C T C C C N N G A A A T G C C T T C C T T C C N N G G C T A A A A C C G A T C C C G G A C C C G G C C G G T T G A G G T C G G G G A A C C C C A A T G G G T C C C G G C T G G
NRW 10N94 0 0 0 -9 C C G G C A G G T T A A G G T T T T T C C T T C T T C C C C A G C T A G G G A A C T A G T T C C G G T C A C A A A A A A C C A A A G G G C A C C C C C C T C C C A G G A A G A A G G T T C C G A C T C C A A T T G A A G A A A A G G C C A A A A G G A A G G C C A G G G T T C C G G G G C C G G G G C C T T G G C C G G T T T T T T C C T T A A A G A A A A T C G G A G G A T T G G T T G G T T G G T T A A T T C C T T A G T T C C A A T C C C T T C C G A T T G G T C T T T C T C C T G G A A C C A G T T T T G G C C T T A A T T C C T T C T A G G A A G T T C C G G T T T T G G G G G G T C T T A A A G T T G A A G G T G G G G C C C C T T G A G A G G G G A G C T G G A A G G T T A G T C G G A G T T A A A A A A C C G G T C A A C T T T G A C C A A N N A A A A T T C C A C G A C A A G G A A A C T C C G A C C A A G C T C G G C T C C G G C C G G C C C T C C C A A A T T C C G G A A A A C C A A G G A A G G A G C T G A N N C C C C N N G G C T A A N N G G T C C C C C G G G G C C G T C A C C G G G G A G G A G G T C G A C C A G T C G G G A T T T T G G G G A G C C C C C C C T A A C C A A G G C A C T G T A G A T C C A G A A A G G G N N G G C T T C C T G G C C A A A A C C C C C C T T C T T T A A T T G C G G A A G G T T A A C C G A A A G A T G N N C C T C T C T T A A A A T G C C T T C C T C A C N N A G C T G A A G T C G A C C T T A A A C T C T G C C A G T C G A G G T C G G G T A G C C A C A A T G G G T C C C A G T T G C
NRW 10N97 0 0 0 -9 C C G G C A G G T C A A G G T T T T T C C T T C T T C C C C A G C T A G G G A A C T A G T T C C G G T C A C A A A A A A C C A A A G G G C A C C C C C C T C C C A G G A A G A A G G T T C A G A C T T C A A T T G A G G G A A A G G C C A A A A G G G A G G C C A A G G T T C C G G A G C C G G G A C T T T G G C C G G C T T T C T A C C T A A A G A A A A T T G G A G G A T T G G G T G G C T A G G T A A T T C C T T A G C T C C A A T C C C T T C C A A T T G G T C C T T C C C T T A A A A C C G G T T T T G G C C T T A A T T C C T T C T A G G A A G T T C C G G T T T T G G G G G G T C T T A A A G T T G A A G G T G G G G C C C T T T G A G G G G G G A G C C T G A A A G T T A G T C A G A G T T A A A A A A C C G G T C A A C C T T A A C C A A C C A A A A T T C C A A G G C A A G G A A A C T C C G A C C A A G C C C G G C C C C T G C C G G C C C T C C C A A A T T C C G A A A A A C C A A A G G A G G G G T T G A N N C C C C N N N N C T G A C C G A T C C C C C N N G G T T T T A A T T G G T T G G A A A A T T A A C C G G C C G G A A T T T T G G G G G G T C C T C C C T A A C C A A G G C C T T T T A A T T C C G G A A G G A G T T G G T T T C C T G G C C A A A A C T C T C C T T C T T T A A T T G C G G A A A G C T A A C C G A A A G A T G G G C C T T T C T T A A A A T T C C T T C C T T A A N N A G C T A A A G T C G A C C T T A A A C C C G G C C A A T C G A G G C C G G G G G G C C C C A A T G C G T C C C A G T T G G
RP 10RP106 0 0 0 -9 C C G G A A A G T T T T G G T T T T C C C C T C T T C C T C A G C T A G G G A A N N G G T T T C G G T T C C A A A A A A C C A A N N G G A A C C C C C C C C N N G G N N G G A A G G T T A A A A T T C C G A T T G A G G G A G A A A C C A A G A G G G G N N C C G G G G G G C C G G A A C C G G G A N N C T G A T C G G C C T T T T C C T T G A G G A A A A T T A G A G A A G T T T G T G G T T A A T T A A T T C C T T G G N N C C A A C C T T C C C C A A T T A A C C C T C C T C T T A A A A N N G G C C T T N N N N T T A G C C T C T T C T A G G A A G T T T C G A T T T T G G G G G G C C T T G G A A T T A A A G T T G A G G T C C C T T A A G A G G G A A G C T G G G A A G C T G G C C G G A G T T A A G G G A C C G G C C N N C C T T A A C C A A C C A A A A T T C C C C G G C A G G A A A G T T N N A A C C G A C C C C N N T T C C G G C C G G C C C T C C C A A A T T C C G A A A G G C C A A A A G G A A G G C C A A N N C T A C N N G G C T A A C C A A T C C C N N G G N N C T T T A A T T G G T T A A A A A A T C G A T T A G C C T G G A G T T T G G G G G G C C C T T C T T A A T C A A A A C A C T T T N N T T C C G G G A G G G G T T G G C T C C C C G G T C G A T A T T C T A C T T C T T C G A C T G C G G A A G G C C A A C C G G A A G G G G G G T C T T C C N N N N A A T G C C C T C C C C C C N N G G C C A A A G C C G G T C C T N N C C T C T T T C A A T C G G N N T T T T G G G G C C C C A A G G G G C C C C G G T T C C
RP 10RP111 0 0 0 -9 N N N N N N N N N N N N N N N N N N C C C C C C C C C C N N G G C C N N G G A A T T A A N N N N N N N N N N N N N N A A N N N N N N G A C C N N C C N N C C T T N N G G N N A A G G N N N N A A N N N N N N N N N N N N N N A A A A T T A A G G N N N N N N C C G G N N N N N N N N N N N N N N N N T T T T A A C C G G T T N N T T C C T T N N N N N N N N N N N N N N G G N N N N N N G G T T A A N N N N G G N N N N N N N N N N A A N N N N N N N N N N T T A A T T N N C C N N C C N N A A N N N N T T C C N N C C T T N N C C T T N N N N N N A A N N N N N N N N C C N N N N A A N N N N N N N N G G T T N N N N G G G G C G N N N N T T N N G G A A N N G G N N T T N N N N N N N N N N N N N N T T N N N N N N N N N N N N N N N N N N N N T C N N N N G G A A T T N N A C N N N N N N A A N N C C C C A A T C N N N N C C N N T T N N N N C C N N N N N N N N N N N N N N N N N N N N N N A C A A N N G A N N G G N N N N C C N N N N N N N N N N N N N N G G N N N N C C G G N N N N G G N N N N N N T T N N N N N N N N N N N N A A C C G G N N N N N N G G N N G G T C N N T T N N N N N N A A A A A A N N N N N N N N N N N N G G A A N N N N N N N N N N T T N N C C A A N N N N N N N N C T C C N N N N C C N N N N A A N N T T N N T T N N G G G A N N N N N N N N N N N N G G N N T G N N N N N N N N N N N N N N N N G A N N N N N N C C N N G G N N N N G G T T N N N N N N G G N N N N N N G G C C A A N N N N G G T T C C G G C C N N
RP 10RP114 0 0 0 -9 C C G G A A G G T T N N G G N N C T C C N N C C N N T C C C G G N N G G G G A A T T A G T T N N A G C C A C N N C A A A N N A A G G G G C C C C C C N N C C T T N N G G N N N N N N G T N N A A N N C C A A T T A A N N N N N N N N T T A A N N G G G G G G C C G G N N N N N N N N A A C C G G G A N N C C N N C C G G C C T T T T C C T T G A N N N N N N N N G G A A N N G T T T G G C G T T N N N N A A G G C C T T N N T T C C A A T T N N C C C C N N T T A A C C N N T T T C C C N N A A T T N N C C C C G G N N N N G G C C C C C T C T G G N N N N C C N N G A N N T T G G G G G G C C N N A A G G T T N N A A G G A A N N T C N N T T G A G G A G N N G G C C T G N N G G N N N N C C G G A A N N N N G G N N C C G G C C N N T T N N G G C C N N N N G A N N C C T T A A N N C C N N A A N N N N N N A A N N N N G G N N A G T T T C N N T T A A C C N N T C A A A A T T C C N N A A A A C C N N N N N N A A A G N N G G N N N N C C N N G G C C N N N N N N C C C C N N N N A A T T N N N N T T A A G G G G N N N N T C N N T C A G C C T G N N T T T T G G N N G G N N T T T T C T N N N N A A A G N N N N N N A G N N T C N N G G A G N N C C G G T T N N C C N N C C A A N N C C C T A C T T T T T T N N N N G C N N N N G G T T N N T T A A A A A A T G A A C C T C C C T T G G A A G G N N T T N N C C N N N N N N N N N N A A C C N N N N C T G G C C C C G G C C G G T T N N G G T C G G T T N N C C N N G G N N G G N N C C N N C T N N
RP 10RP115 0 0 0 -9 T T A A C C G G T C A A G G T T T T T C C T C C T T T C C C A G T T A G G G G A C C A G T T C C G G T C A C A A A A A A C C G A A G G A C A C C C C C C C C T C A G G G G G G A A G G T A A A A C T T T G A T T G G A G G G G A G G C C A A A A G G G G G G C C G G G G G G C C G G G G C C G G G A C T C T G A T C G G C T T T T T A C T T G A G G A A A A C C G G G G A A T T T G G T G G C T A G T T A A G T T C T T G G C T C C A A T C C C T C C C G A T T A G T C T T C C T C T T G G A A T T A G C T C T G G A A T T A G C C T T T T C T A G A A G G T T C C G A T T T T T G A G G G T C T T G A A G T T G A G G T T G A G G T C C T T T G G A A A G G A G G T T G G A A A G T T G G T C G G A A C T C A G A A A C C G G C C N N T T C C A A C C A A N N A A G A T T T C A C A A C A G G A A A G T T T C A A T C G A G C C C A A T T C C T G T C G G C C C T C C A A A A T T T C G A A A A A A C G A A G A A G A G G T T A A C C C T A A G G G G C C A A N N A A C C C C C C A G A A C T T T A A C T G G T G G G A A A A T T G A C C G G C C G G G A T T C C A G A G A G T C T T T C T T G A T C A A A A A A C C T T G G A T C C G G A A A G A G T T G G C T C C C T G G C C A A T A C T C C A A T T C C T C A A T T C C G G G A A A C T G G T C G A G A G A T G G G T C T C C C T T A A A A G G C C C T C C T C C C N N A G T T G G A G T C A A C C C T G A A A T T T G C C G G T C A A N N T C G G T T G G C C A C A A T G C C T C A C G G T T C C
RP 10RP153 0 0 0 -9 C C G G C A G G T T T A G G C T T T T T T T T C T T T T C C A G T T G G G G G A C T G G C C T T A G T C C C A A A A C A C C A A A G G A A A T T T T T T T T T C A G A A G G G A G G T T C A A A T T T C A A C T G A A G G A G A A A T T A A G G G G G G G G C C A G G G G T T T T G A A C C G G G G C C C C A A C C G G C T T T T T A C C T G A G G A A G A T T A A G G A A T T T G G G G G C C A A G G A A T T C C C C G G C T T C A A T C T C C C C C G G T T A A C C C C C C T C C T A G G A C T A G C C T T G G A C T T A G C T T C C C T T G G A A G G T T T T A A T T T T G G G G G G C C G T G A G G T T G G A G T T A A G G C C C T T T G A G G A A G G G G C T G G A A G G T T G G C C G G A G T T A A G A G A C C G G C C N N C T T T G A C C C A T C A A G A T T T C C C A A A A G G A A A A T T T T A A T C A A C C C C G G C T T C T G T C G G C C C C T C A A A A T T T C A A A A G A A C G A A G G A G G G G T T G G N N T T C C N N G G C T G A C C G A C C C C C C G G A G C T T T A A C T A G T G G G G G G A C C A A C C A G C C T T A A G T T T A G G G G G C C T T C C T T A A C C A A G G C A T T T T G G T T T T G G G A A A A G T T G G T T T T C C G G C C A A A A C C T T A A C T C T C C A A T T C C G G A A G G T T G A C C G G A A G A T G A G C C T T C C N N A A A A T T C C C C C C C C A C N N G G C C G A A A C C A A T C C T G A A C C C G G C C A G C C G G G G C C G G G T G G C C A C A A G G G G C C C C G G C T G C
RP 10RP165 0 0 0 -9 C C A G C C G G T C T A G G T T T T C C C T T C T T C C C C A G C T A G G G A A T T G G T T C C A G C C C C G A A A A A T C A A A A G A A A T C T C T C C C T C A G G A G G A A A G T T A A G A T T T C G A T T G G G G A A A A G A T C A A A A G G G G A G C C G G G G G T C C G G G G T C A G A A T T C C A A C C G G C T T T T T C C T T A A G G A A A A T C G G A A A A T T T G T T G G T T G G T T A A T T C C T T A A T T C C A A T C T C T C T C A A T T A G C C T T T T T T T T A G G A C T G G C T T T G G A A T C A G T T T C T T T T G G A A A A T T C C A A T T T T G G G G G G C C G T A A A A T T G G G G T T G A G G T C T T T T G A A A G G A A A G C T G G G A A G T T G G C C A G A G T T A A G A G A C C G G C C A A T T T T A A C C C A T C G A A A C C T C A C A A A A G G G A G G C T C C A A C C A A G G T C G G C C C C T G C C G G A C C T T T A A A A T T T T G A A A G G C C A A G G G A A A G G T T G A C C T T A C G G G G T T A A N N A A T C C C C C G G A G T T T T A A C T A A T G A G A A A A C C G A C C A G T C T G G A T T T T G G G G A G C C T T C C C T A A C C A A G G C A T T T T A G A A C C G G G A A G G G T T A A T T C C C T G G T C G A A A T T C C A C T T C T T T G G T T C C G G A A A G C C A A T C A A G A G A T G G G T T C C C C T T G A A A T G C C T T C C T C A C N N A G C C G A A G T C A A C C C T G A A C T C G G C C A A T C A A G G T C G G G G G G C C A C G G T T G G T T C C A G T T G G
RP 10RP167 0 0 0 -9 T T G G A A G G T C T A G G C T T T C C C T C C T T C C C C A G T T A G G G A A C C A G C T T C A G C C C C G A A A A A C C A A A G G G A A C C C C C C T T C C A G G G A A A A G G G T A A G A T T T C A A T T G A A G A A A A G A T C A A A A N N G G A G C C A G G G G G C C G G A G C C G G A A T T C T G A T C G G C T T T T T A C C T A A G G G A A A T C A A G G A A T T G G T T G G C T A G G T A A G G C C C T A A T T C C G A C C T C T C C C G G T T A G C C C T T C C C C T G G A A T T A A C T C T G G C C C C G G C C T C T T T T G G A A G G C T C C G A T T C T G G G G G G C C T T G G A A T T G A A G T T A A G G T T C C T T A A A A G G G A G G C T G G A A G G T T A G T T G G G G T T A A G G A A C C G G T C N N T T C T A A C C A A T C G A G G C C T C A C G A C A G G A A A G C C T C G A C C A A C C T T G G T T T C T G T C A G C C T T C C A A N N T T C C G A A A A A C C A A A G G A A A G G T T G A N N T T A C G G N N C C G G N N A A C C C C C C G G A A C C G T C A C T G G T G G G G G A A C C A A C C A A C C G G A A T T C T A G A G A G T C T T T C C T A A T C A A A A C A T T T T G G A T C C A G G A G G A G N N A G T T T C C C G G T C A A A A C C C C A C T T C T T C A A C T C C G G G A A G C T G G T T G A G A A A T G N N T C C C C C N N A A A A G G T C C C T C T C A C N N A A C T G A A G T T A A T C C C G A A A C C T T T C G G C C A A G G C C G G T T G G C C A A A A G G G G C C C C G G T T C C
RP 10RP168 0 0 0 -9 T C G G A A G G T T A A G G C C T T C C C T C C T T C C C C A G T T A A G G G A C C A A T T C C A G T C C C G A A A A A C C A A A G G G A A C C C C C C T T C C A G G G A A A A G G G T C A G A T T T C A A T T G A A G A A A A G A T C A A N N N N G G A G C C A G G G G G C C G G A G C C G G A A T T C T G A T C G G C T T T T T A C C T A A G G A A A A T C A A G G A A T T T G G T G G C C A G G T A A G T C C T T A G T T T C G A C C T C C C C C G A T T A G T C T T T C C C T T A G G A T T A G T T C T G G C C C C G G C C T C T T T T G G A A G G C T C C G G T T C C T T A G G G C C T T G G A A T T G A A G T T A A G G T C C T T T G A A A A G G A G G C T G G A A A G T T A G C C G G A G T T A A G G A A T C G G T C N N T T C T A A C C C A T C G A G A C C T C A A G A C A G G G A G G C T C C G A C C G G G G T C G G T T T C T G T C G G C C T T C C C A N N T T C C A A A A A A A C G A A G G A A A G G T T A A C C T T A C G G N N C C G G N N G A C C C C C C G G A A C C G T C A C T G G T G G G G G A A C C A A C C A A C C T G A A T T C T A G A G A G T C T T T T T T A A T C A A A A C A T T T T A G A T C C A G G A G G A G T T A A T T C C C C G G T C A A A A C C C C A A T T C T C C A A C T C C G G G G A G C T G G T C G A G A G A T G N N T C T C C C T T A A A A G G T C C T T C T T C C N N A A C C G A A G T T A A C C C C A A A A C C T G T C G G C C G G G G C C G G T T G G C C A A A A G G G G C C C C G G T T C C
RP 10RP171 0 0 0 -9 C C A A C A A G T T A A G G T T T T T C T T T C T T C C C C A G C T G G A G A A T T A G C T T C A G C C C C A A A A A A C C G A G G G A A A C C C C C C C C T T A G A A A G A A G G T T C C A A T T T T G G T T A A A G A A G G A A T C A A G G G G A A G G C C G G G G G T C C G G G G T C G G A A T T C T G A T C G G C C T T T T C C C T G G G G A A G G T C A G G G G G T T T G T T G G C T G G T T A A T T C C C T G G C T C C A A C C T C C C C C A A T T A G C C C T T C T C C C A G G A T T G G C C T T G G A A T C A A C T C C C T T T G G A A G G T T C C A A N N C T G G G G G G C C G G A A A G T T G G A G G T G A G G C C C T T T A A A A G G G A G G C T G G G A A A T T G G C C G G A A T T A A A A G G C C G G C C N N T T C T G A C C A A C C G A A A T T T C A C A A C A G G A A A A C C T T A A C C A A G C T C G G T T C C G G T T A G C C T T T T A A N N T T C C G G A A G A C C A A A A G G A A G G T T A A C C C T A C G G G G C T G A N N G G C C C C C C G G G G C C G T A A C T A G G G A G G A A A T C A A C C G G C C T G A A G G T T A G A G A G C C T T T C C C G A C C A A G G A A C T T T A G A T T C G G A A A G G G T T A G T T C C T T G G C C A A A A C T C T A C T T C T T C A A T T G C G G A A A A T T A A C C G G G G A A T G G G C C T T T C T T A A A A G G C C C T C C C C C C N N G G C T G A A G T C A A T C T T G A A A C C T G C C A G T C G G G G C C T T T T G G C C C C A A G G G G C C C C G G T T C C
RP 10RP44 0 0 0 -9 C C A A C A G G T C A A G G N N T T C C T T T T C T C C T C A G T T G G G G G A T T A G T T C C A A C C A C A A A A C C C C A A A A G G A A T C N N T C T T C C G G N N G G A A A G T T C A A A T T C C A A C T G A A G G A N N G G T C G A N N N N A A A G C C A A A G G G C C G G A A T C G G G A C T T T G G C C A G C C T T C T A C N N A A A G A A G A C C G G G G A A T T T T G T G G T T A G G G A A G T C C C T A G C C C C A A T C C C C C C C G A T T A A C C C T T C T T C T G G A A C C G G C C T T G G C C T C G G T T T T C T C T A G G A A G C T T C G G T T T T G G A G G G C C T T A A G G T T G G A G G T G G C G T C T T T T G G A A G G G A G G N N G G N N G G T T G G C C G G A G C T C A N N A A C C G G T C A A T T C T G G T C C A T T G A A A C C C C A C A A A A G G A A A A C T T C G A C C G A G C T T A A C T T C G G T C G G C C C T T C N N A A T T T C G A A A G A C C A A A G A A G A G G T T G A C C T T C C G G G G C T G G C C G A C C C C C C G G G G C T G T C A C T A G G G A G G A A A T C A A C C A G C C T G G A G T T T A G G G G G C C C T C C C T A A T C A A A G C A C T G T G G A T C C G G G A A A A G N N G G C T T T C C G G C C G A A A T T T T A A T T C C T C A A T T C C G G A A A A C C G G C C A A A A G G T G G G T T C C C C T T G A G A G G C C T T C C C C C C N N A G T T A A A G C C A A C C T T G A C C N N T G C C A A T C G G G G T T G G T T A G C C C C A A T T G G T T C C G G C C G G
RP 10RP48 0 0 0 -9 T C A G C A G G T C A A G G C T T T T C T T T C C C C C C C A G C T A G G G G G T T A G C T C C A G T T A C A A A A A A C C G G A G G A A A C C C C C C C C C C G G G A G G G A A G G G A A A A C T T C G A T T G G G G G G G A G G T C A A A A G G G G G G C C G G G G G T C C G G G G C C G G A A T T C T G A T T A G C T T T T T A C T T A A A G G A A A T C A G A G A A T T T G G T G G C C G G G G A A G T C C C T A G C C C C G A C C C C C C T C G G T T A A C C T T C C T C C C G G A A C T G G T T C T G G A C C C G G C T T C C T C C A A G G A G T T T C G A C C T T G G A G G G T C G T A A A G T T G A G G G T G A C G T C T T T T G A G G G G G A A G T T G G A A A G T T A G C C A G A G T T A A G A A A C C G G C C N N C T T T G A C C A A C C A A A A T C C C A C A A C A G G A A G G C T T C G A C C G A G C T C A G T T T C T T T C G G C C T T C C A A A A T T T C G A A A A A A C G A A G G A A A G G T T G G C C C T C C N N G G C C G A N N G A C C C C C C G G A G C C G G C A C C G G G G A G A A A A T C G A C C A A C C T T G A T T T T G G G G G G C C C C C C T T A A T C A A G G C A C T T T G G A T C C G G G A G G A G T T G G C C C C C T G G C C A A A A C C C C C C T T C T T T G A T T C C G G G G G G C T G A T T A A G G G A G G G G T C T C T C T T G A A A T G C C T T C C T C C C N N A A C T A A A G T T A A T C C C A A A C C C T G C C G G T T G A G G T T G G G T G G C C C C A A G G C G C C A C A G C T G G
RP 10RP80 0 0 0 -9 T C A G C C G G T C T A G G T T T T T C C T C C T T T T T T A G T T A G G G A A C C A G T T C C A G T C C C G A A A A A C C A A G G A A C A C C C C C C C C T C A G G G A G A A G G G T C A A A T T T C G G C T G G A G G A A A G A T C G A G A G G G A A G T C A A G G G T C C G G A G T C G G A A T T C C A A C C G G C T T T T T A C T T A A G G G A A A C C A G G G A A T T T T G T G G C T A G T T A A T T C C T T G G T T C C A A C C T C C C C C G A T T A A T T C T T C T C C C A G A A C T A G C T C T G G N N T C A G C T C C C T C T A G G A G G T T T C G G T T C T T G G G A G C C G T G A G G T T G A A G T T A A G G T C C T T T A A G G G G A A G G T T G G A A A A T T G G T C A G A G T T A A G G A A C C G G C C N N T T C C A A T C A A C C A A G A T C C C A A A A C A A G A A A A T T T T G G C C G A C C T C A A T T C C G G T T G G C C C T C C A A A A T T C C A A A A G A C C A A A G A A G A G G T T G G C C T T A C G G G G C C G A N N A A T C C C C C G G A G C C G T C A C T A G T G G G G A A A C C A A C C A A T T G G A A T T C T G G G G G G T C C T T C C T G A C C A A A G A A T T T T A G A A C C G G A A A G G G T T G G C T C C C T G G C C A A A A C T C C A C T T C T C C A A T T C C G G G A A G C T A A T C G A G G G A G G G G T C T C C C T T A A A A G G C C C T C C C C C C N N A G C T G A G G C C A A C C C T G A C C T T G G C C G G C C G A G G C C T G G G G G C C C C G A G G C G T C C C A G T T G C
RP 10RP81 0 0 0 -9 C C G G A A G G T C A A G G C T T T C C C T C C C T C C C C A G C C G G G G A A C T G G T T C C G G C C A C A A A A A A C C G A A G A A C A C C C C C C C C T T A G G G G G A A G G G G A A A A T T C C G G T T G A G G G G A A A A T C A A A A G G G G A G C C A A A G G G C C G G A G T T G G A A T T C C A A C C G G C C T T T T C C T T A A G G G A A A C C A G G G A A T T G G T T G G C C G G T T A A T T C C T T G G C C N N A A C C T C C C C C G A T T A G C C T T T C C C T T A G A A T T A G T T C T G G A C C C A G T T T C C T C T A G A A G G T T C C G A T T C T T G A G A G C C T T A A G G T T G G G G T T A A G G T C T T T T G A G A G G G A G G C T G G N N A A C T G G C C A A G G T T A A G A G G C C G G C C A A C T T T A A C C A A C C G G G A T T C C A C A A A A A G G A A G T T T T G A C C A A G C T C A G C T T T G G T C G G C C T T T C A A A A T T C C G G A A G A A C G A G G A A A A G G T T G A N N T T C C G G G G C T G A C C A A C C C C C C G G A A C T G T A A C T G G G G G G G A A A T C G A C C G G T C T G G A G T T T A A G G G G C C T T C C C T A A T C A A A G A A T T T T A G A T C C A G A A A G G G T T G G C T T C C T G G C C A A T A C T C T A C C T C T C C A A T T C C G G G A G G C T A A T C A A G A A A T G G G C C T C T C T T A A A A G G C C T T C C C C A C T T A G T T G G G G T C A A T T C C A A C C T C T T C C A G T C A A G G C C G G T T G G C C C C G G G G G G C C C C G G T T C C
NRW 12 0 0 0 -9 T C G G C A A A C C T T G G T T T T C C C T T T T T C C C C A G T T G G G G G G T T G G T T C C G G T T C C A A A A A A C C A A G G G A C A T C T C T C T C T C A G G A G G A A A A T T A A G G T T T T A A C C G A G G A A A A G A C C A A A A G G A A A G C C A A A G T T C C G G A A T T G G A A T T C T G A T C G G T T T T C C C C T T G G G G A A A A T T G G A A A A G T T G G T G G C T A G G T G A G T C C C C A G C T T T G A T T T C T C C C A A T T G G T C T T C C T T T T G G A A C T G G T T C T G G A C T C A A T T T C T T T T G G G A G G T T T C A A T T T T T G G G A G C C G T G A G G T T G G G G T T G A G G C C C C T T A A G G G G A A G G C C G G A A A A C C A A T C A A A A T T C A G G G A T C G G C C N N C T T T A A C C A A T T G A G A C C C C C C A A A A A G G A A G T T T C G A C C G A C C C C G G C C C C T T T C G G C C C C T T C A A A T T T T G A A A G A C C A A A A A A A A G G T T A A N N C T A C G G N N C C A A C C A A T C C C C C G G A A T T G G A A C C G G G G A A A A A A C C A A C C A G C C T G G A T T T T G G A A A A C C T T T T C T A A C C A A G G C A C T G T A G A A T C G G A A G G A G N N A G T T C C T T G G C C A A A A T T T T C C T T C T T C G G T T C C T G A A A A T T A A C C A A A A A A T T G G C C C C T T T T G A A A G G C C C C C C T T A C T T A A T T G G G G C C G A T C T T G A A A T C G G C C G G T T G G N N T C G G G T A G C C C C G G T T G G C C C C G G C C G C
NRW 1418 0 0 0 -9 T C G G C A G G T C T T T T T T T T T C T T T C T T T C T C A G C T A G G G G A C T A G C T C C A G T C A C G A A A A A T C G A A G G A C A T C T C T C C C T T G G G A G G A A G G T T A A G A T T T C A A T T A A G G A A G A G A T C A A A A G G G A G G C C G G G G G G C C G G A G T C G G G A C T C C A A C C G G T T T T T T A C T T A A G G A A A A C C G G A A G A T T G G T T G G C C A A G G A A T T C C C C A A T T C C A A C C T C C C C C G G T T G G T C T T C C T T C C G G A A T T G G C T T T G G C C T C G G T T T C C T T T G G A A G G T T C C G A C T C T G G G G G G T C G T G A G G T T A A A G T T A A G G T C T T T T G A A A G G G A A G T T G G G G G G T T A A T C A A G G T T A A A A A A C C G G C C N N C T C C G A C C C A C C G G G G T C C C C C A A C A G G G G G G C C C C A A C C G A G G C C A G C T T C T T T C G G C C C T T T C C A A T T T C A A A A A A C C A A A G G A G A G G T T G G C C C T C C N N G G C C A A N N A A C C C C C C G G A A C C T T C C T T A G G G A A A A A A C C A A C C A G C C G G A A T T T T G G G G G G C C T T C C T T A A C C A A A G A A C T T T A G A T C C A G G A G G A G T T G G C T T C C T G G C C A A A A C T T T A C T T C T T T A A T T C C G G A A A G T T A A T C A A A A A A G G G G C C T T T C T T G G A A G G T T T T C C T C A C N N A A T T G G A G C C G A T C C T A A A C C C T G T C A G C C G G G G T T G G T T G G C C C C G G G G C C C C C C G G T T C C
NRW 1509 0 0 0 -9 T T G G C A G G T T A A T T T T T T C C C C C C T T C C T C A G C T G G G G G A C T A G T T T C G G T C C C G A A A A A C C G G A G G A A A T C T C T C C C T C G G A A G G G G A G G T A A G A C T T C A A C T A A A A G A G A G A T T A A A A G G G A A G C C G G G G G T C C G G A G C C G G G A C T C T G A C C G G C T T T T T A C T T A A A G A A G G C C G G G G A A G T T G G T G G T T G G G T G A G T T C C T A G T T C C A A T C T C T C C C G A T T G G T C T T C C C C T T G G A A T T G G C C T T G G A C T C A A T T T C C T C T A G G A G G T T C C G A C T C T G G G G G G T C T T G A G G T T G A G G T T A A G G C C T T T T G A A A G G A A A G T T G G A A G G C C A A T T A G G G T T A A G G A A C C G G C C A A C T C T G A C C C C C C G A G G C C C C C C G A A A A G G A A G T T T C A A C C G A G G T C A G T T T T T G C C G G C C C C T C C A A A T T T C G A A A G A A C A A A G A A G A G G T T A A N N C T A C N N G G T T A A C C G A C C C C C C G G A G T T G G C A T T G G G G A A A A G A T C A A C C A A C C T T A A G T C T G G G G A G C C C T C C C T A A N N A A A G C A T T T T A G T T C C G G G A A G A G T T G G T T C C C C A G C C A A A A T T T T A A T T C T C C G A T T C C G G A A A A T T G A T T A A G A A A T G A G C C T C T T T T G A A A T G C C C C C C T T C C T T A G T T A A G G C C A A T T C T A A A C C C T G C C A G C C G G N N T T G G T T G G C C C C A A G G G G C C C C G G T T G G
NRW 1561 0 0 0 -9 T T G G A A G G T T T T G G T T T T T T T T C C T T C C C C A G C C A G G G G A C T G G T T T C G G C C C C A A A A A A T T A A G G A A A A C C C C C C C C C C G G A A G G A A G G G T A A G G T T T C G G T T A A A G G G A A G G T T A A A A G G A A A G C C A G G G G T C C G G G G T C G G G G C C C T G A T C G G T T T T T T A A T T A A G G G A A A C C G G G G G A T T T G T T G G C T G G G G A A G G C C C T G G C C C C A A C C T C C C C C G G T T A G C C T T C C C C T T A A A A T T A G C T T T G G A C C C A A C C T T C C T T G G A A G G C T T C G G T T T T T T G G A G C C G T A A A G T T G G G G T T G A G G C C C T T T A A A A G G G A A G C T G G A A A G T T A G C C G G A G T T A A G A A A C C G G C C A A T T T T G G C C A A C C G A A A C C C C A C A A C A G G G A A G C T C C G G C C A A G C T C A G C T T C G G T C G G C C T T T C C A A A T T C C A A A A G A C C A A A A G G A A G G T T G G N N C T A C G G G G C T A A N N A A C C C C C C G G A G C T T T C A T T G G G G A G G A G A C C A A C C G G C C G G A A G G T T A A G G A G C C T T C C C T A A C C A A G G A A T T T T G G A T T C G G G A A G G G T T A A T T C C T T G G C C G A T A C T T T A C T T C T C C G A T T C C G G G G A G T T A A C C A A G G G G T G G G T T C C C C N N G G A A T G C C C T C C T C A C N N A A T T A A A G C C A A T C C T G A C C T C G G C C A G C C A A N N C C G G T T A A C C C C A A G G G G T T C C G G T T G G
NRW 1579 0 0 0 -9 T C G G A A G G T T T T G G T T T T T T T T C C C C C C C C N N T T A A G G G G T T A A T T C C A A C C C C G G A A A A C C A A G G A A A A C C C C C C C C C C G G A A G G A A G G G T A A A A C T T C G G T T G G G G G G A A G G T C G A A A N N A A A A C C A A G G G T C C G G G G C C A A G G C C T T G G C C G G T T T T T T C C T T A A G G G G A A T C G G G G G A T T T G T T G G T T A G G T A A G G T C T T G G C C C C A A C C T C C C T C G G T T A G T C C C C C T C T T G G A A T T A A T T T T G G A C T C A A C T T C C T C T A G A A G G T T C C G G C C T T G G G G A G C C G T G A A G T T G G G G T T A A G G T C C T T T A A A A G G A A A G C T G G A A G G T T G G C C G G A A T T A A G G A A C C G G C C A A C T C T G G C C A A C C G A A A C C T T A A A A C A G G G A G G C T C C G A C C G G G G T T G G C T T C T G C C G G C C T T T C C A A A T T C C G A A A A A C C A A G G G G G A G G T T G G C C T T C C G G G G C T A A N N G A C C C C C C G G A A C T T T A A T T G G G G A G G A A A C C A A C C G G C C T G A A T T C T A A G G A G T C C T T C C T A A C C A A A G A A T T T T A G A A C C G G A A G G G G T T G G T T T C C T G G C C G A T A C T T T A C T T N N C C A A T T C C G G G G G G T T G A T T A A G A G A T T N N C C T C C C T T G G A A T G C C C T C C T C C C N N A G T T A A G G T C A A T C C C G A A C T T G G C C A A C C A A N N C C G G T T G G C C C C A A G G G G C C A A G G T T C C
NRW 1581 0 0 0 -9 T C G G A A G G T C T T G G T T T T T T T T C C T T C C C C N N C C A G G G G A C T G G T T T C G G C C C C G A A A A A T C A A G G A A A A C C C C C C C C C C G G A A G G A A G G T T A A G G T T T C G G T T A A A G G A A A A A T T G A A A G G G A A G T C A G G G G T C C G G A G T C G G G A C T T T G G T T G G T T T T T T A A T T A A G G A A A A T C G G G G G A T T T G T T G G C T G G G G A A G G C C C T G G C C C C A A C C T C C C T C G G T T A G C C C C C C T C T T A G A A T T A G T T T T G G A A T C A A C T C C C T C T A G A A A G T T T C G G T T C T T T G G A G C C G T G A A G T T G G G G T T A A G G T C C T T T A A A A G G A A A G C T G G A A A G T T A G C C A G A A T T A A G A A A C C G G C C N N C T T T G G C C C A C C G A A A T C C C C C A A C A G G A A A G C C C C G G C C A A G C T C A G T T T T G G T C G G C C T T C C A A A A T T C C A A A A G A C C A A A G G G A A G G T T A A N N C C A C G G N N T T A A N N A A C C C C C C G G A G C T T T C A T T G G G G A G G A G A C C A A C C G G C C T G A A G G C T A G G G A A C C T T T C C T A A C C A A G G C A T T T T A G A A C C G G G A G G G G T T G G T T C C T T G G C C G A T A C T T T A C T T C T C C G G T T C C G G G A A G T T A A T C A A G G G A T T G G T T C C C C N N G G A A T T C C C C C C T T C C N N A A T T G A A G C C A A T C C T G A A C T T G G C C A A T C G G N N C C G G T T G G C C C C A A G G G G T T C C G G C C G G
RP 2010RP402 0 0 0 -9 C C G G A A G G T C T A G G T T T T T C C C T C C T C C C C A G C T A G G G G G T T A G T T C C G G C C A C A A A A A A C C A A A G A A A A C C C C C C T T C C G G G A G G A A A A T T A A G A T T T T G G T T A A A A A A A A G A T C G A A A N N G A A G C C G G A G G G C C G G G G C C A G G A C T T T G G C C G G C C T T T T C C T T A A G G A A A A T T G G A G G A T T T G T T G G C T A G T T A A T T T C C T G G C T T C A A C C T C T C C C A A T T G G C C T T C C T C C C A G A A C T G G C T T T G G A A T T G G T T C C C T T T G G A A A G T T C C A A T T T T G G G G G G C C T T A A A G T T G A A G G T G G C G C C C T T T G A A A G G A A G G T T G G G G G G T T G G C C G G G G T T A A A A A A C C G G C C N N T T C C G A C C C A C C A A G G C C C C A C A A A A A G A A A G T T T T A A C C A A G G C C G G C T C C T G C C G G C C C T C C C C A A T T C C G A A A G A C C A A G G G A G A G G T T G A N N T T A A G G G G T T A A N N A A C C C C C C N N G G T T G T C A T T G G G G A G G A A A T C A A C C G G C C T G A A T T T T A G G G A G T C T T T C T T A A C C A A G G C A C T T T A G A T C C G G A A G G G G T T G G T T C C T T G G T C A A A A C T C T C C T T C T T T G G T T C C G G A A A G T T G A C C A A A A A A G G G G T C T C C C T T G A A A G G C C T T C C T C A C N N A G C T A A A A T C A A T C T T G A C C T T G G C C A G T C A A G G C C G G G G A G C C A C G A T T G G C C A C G G C C G G
RP 2010RP404 0 0 0 -9 C C A G C A G G T C T A G G C T T T T T T T C C T T C C T C A G C T A G G G G G T T A A T T C C G G T T A C G A A A A A C C A A A G G G C A T C T C T C T C C C G G G A A G A A A G T T A A G G T T C C A A C T G G A A A A A A G G T C A A A A G G A A A G T C G G G G G T C C G G G G C C G G G A C T T T G G C C G G C T T T T T C C T T A A G G G A A A T T A G G G G A T T G G T T G G C T A G G G A A T T C C T T A G C T T C A A T C C C C C C C A A C T A G C C T T C C T C T T G G A A C T G G C T T T G G C C T T A G C T T T T T T T G G A A A G T T T T A A T T T T G G G G G G C C T T A A G G T T A A A A G G G G C G C C C T C T G A G A A G G A G G T T G G G A A G T T A G C C G G A G T T A A G G G A C C G G T C N N C C C C G A C C A A T C G G G G T T C C C C A A A A G G G A G G T T T T G A C C G A G G T T G G C T C C T G T C G G C C C T C C A A A A T T C C G A A A A A C C A A G G G A G A G G T T G A N N T T A C G G G G T T A A C C A A T C C C C C G G G G C T T T A A C C A G G G G G G A A A C C A A C C G G C C T G G A G T T T A G G G G G C C T T C C C T A A C C A A A G C A C C T T G G A A C C G G G A A G G G T T A G C T C C C T G G T T A A A A C C C C C C T T C T C C A A T T C C G G G G G G T T A A C C A A G A G G G G G G T C C C T C T T A A A A G G C C C T C C T C C C N N G G T T A A A G C C A A T C T T G A A C C C G G C C A A C C G G G G C C G G G G A A C C A A A A T T G G C C A A G G T T C C
RP 2010RP412 0 0 0 -9 C C A G A A A G T C T A G G T T T T C C C C C C T T C C T C A G C T A G G G A A T T G G C T C C A G T C A C A A A A A A T C A A A G G G A A C C C C C C T C C C A G A A G G A A G G G T C A A A T T C C G A T T A A A G G A G A G A T C A A A A G G G A G G C C G G G G G T C C G G G G T C A A G A C T T T G G C C G G T T T T T T C C T T A A A G A A A A T T G G G G A A T T G G G G G G T T G G G G A A T T C C T T G G C T T C A A T C T T T C C C G A T T A G T T T T C C T T T T A G A A T T A G C C T T G G C C T C G G T T T C T T C T A G A A A G C T T C G A C T C T T G A G A G T C G T G A G G T T A A G G G T G G G G C C C C T T G A G A G G A A G G T T G G A A A G T T G G C C A A A G N N C A G G G G C C G G C C N N C T C T G A C C A A T C G A A A T C C C C C A A C A G G A A A G T T T C A A C C G A C C C C A G T T T T G G T C G G C C T T C C C C A A T T C C N N A A G A C C A A G G A A A A G G T T G G N N T T C C G G G G T T G A N N G G C C C C C C A G A A C T T T A A T T A G T G A G A A G A T T G A C C A A T C T G G A T T T T A G G G A G C C C C C C C T A A T T A A A G A A T T G T G G A T C C G G A A A A G G T T G G C T C C C T G G C C A A A A C C C C A A T T C T T T G G T T G C G G A A G G T T A A T C A A G A G A G G G G C C T C T C T T A A A A T T C C C C C C T T C C N N G G C C G A A G C C G G T C C C A A A C T C T G C C G G T C A A N N T T T T G G G G C C C C A A G G G G C C C C G G T T G G
RP 2010RP414 0 0 0 -9 T T G G C A G G T C A A G G T T T T T C C T T C T T C C C C A G C T G G G G G A C C G G T T T T G G C C A C A A A A A A C C G A G G A A A A T C T C T C C C T C G G A A G G A A G G G G A A A A T T T C A A T T G G A G G A A A G G T C A A A A G G A A A G T C A A G G G T C C G G A A C C G G A A T T T T G G C C G G C C T T T T A A T T G A G G A A A A T C G G A G A A T T G G G G G G C T G G G G A A G G T C T T A G C C T C A A T T C C C C C C G A T T A G T C C T C C T C C T G G A A T T G G C T T T G G A C T C G G C T T C T T C C A A G G G G T T T C G G T T T T G G G G G G T T T T A A A G T T G A G G T T A A G G T C C T T T A A A A G G G A G G T T G G A A A G T T G G C C G G A G T T A A G G A A C C G G T T A A T T T T A A C C A A C C G A G G C C C C A A A A A A A A G A A G T T T T G G C C G A G G C C G G C C T T T T T T G G A C C T C C C C N N T T T T G A A A A A C C A A G G G A A A G G T T G A C C T T C C N N N N C T G G N N A A T T C C C C G G A A T T G G A A T T A A G G G G A A A A C C A A C C A A C C T T G A T T T T G G G G G G T C C C T T C C G A T C A A A G C A T T T T A A A A T C G G G G G G A G T T G G T T T C C T G G C C A A A A C C T T A A T T C T T C A A C T C C G G G A A G C C G A T C G A G A A A T T G G C C T C T C T T G G A A T G C C C C C C T C C C T T G G T T G G G G C C A A T T C T G A A A C C T T C C A G C C G G G G T T G G T T A A C C A A A A G G G G N N C C N N T T G G
RP 2010RP416 0 0 0 -9 C C N N A A G G N N T A N N N N T T T C C C C C T T C C C C A G N N G G G G A A T T G G C T T C G G C C A C A A A A A A T C A A A G G A C A C C C C C C T C N N A G N N G G A A A G G T N N A A C T T C G A T T A A G G A A N N G A N N A A G G G G G A N N C C N N G G G G C C G G A G C C G G N N C T C T G A T C G G C T T T T T C C C T N N N N A A A A C C A G A G G A T T G G G T G G T T A G N N A A T T C C C T A G T T C C A A T C T C C C T C G A T T N N T C T T C C T C N N A G A A T T G G C T C T G G A A T T G G C T C C C T T T G G G A G G T T T C G A T T T T G G G G A G N N T T A A A A T T N N N N T T G A G G T C C T T T A A G A G G G A G G T T G G A A A G T T G G C C G G A A T T A A G A G A C C G G C C N N C T N N G A C C C A T C A A G A N N T C A C A A A A G G A A N N C T T C G A T C N N G G C C G G C T T C G G T C A A C C T T N N C A A A T T T C G A A A A A A C G A A A G A A A G G T T G G N N T T C C N N G G C T N N N N G A C C C C C C A G A G T T N N C A N N A G T T A G G A N N T C G A C C A G C C N N N N N N T T N N N N N N N N T T T C T T A A T C A A A G C A C T T T N N N N T C G G A A A A N N T T N N C C C C C T G G C C A A A A T T T T N N C T C T T C G G T T C C G G A A G G N N G G N N G A N N G A T G A A C C N N T C T T G A A A T G C C C T C C C C C C T T G G T T G A A G N N N N T C C T G A A C C C N N C C A G T T G A G G C C T G G T A G C C C C G G T G G G C C A C G G T T C C
RP 2010RP424 0 0 0 -9 T C A G C A A G T C T A G G C T T T T C C C T C C T C C T C A G T T A G G G G A T T A G T T C C G G C C A C A A A A A A C C A A A G G A A A C C C C C C C C T C A G A A G G A A G G T T A A G G T T C C G A T T A A G G A A G G G A C C A A G G G G A A G G C C A G A G G G C C G G G G T C A G G A C T T T G G C C G G T T T T T T C C C C A A A A A A A A T T G G A G A A T T G G G G G G T T A G G T A A G T C C C T A G C T T C A A C C T C C C T C A A T T G G T C T T T C T C T T G G G A C T G G C T T T G G A C T C A G C T T C T T C T A G G A G G T T T C G A T T T T G G G G G G C C T T A A A G T T G G G G T T G G G G C C C T T T A A G G A G A A G G C T G G G G A G T T N N C C G G A G T T A A G A A A C C G G T C N N C C T T G A C C C A T T G A A A C C T C A A A A C A A G G A A G C T T C A A C C G G G C T C A G C C C C T T C C G G C C T T T C C C A A T T T C G G A A G A C C A A G G G A G G G G T T G A C C C T C C G G G G T T A A C C A A T T C C C C N N G G C C G T A A T T A G T T A G G A G A T C A A C C A G C C T T A A T T T T G G G G A G T C T T C C T T A A C C A A G G C C T T T T G G T T C C G G A A A A G G T T G G T T T T C C A G C C G A T A T T T T C C T T C T T T G A T T C C G G A A G G C C A A C C A A G A A A G G A G C C C C C C T T A A G A T G C C T T C C C C C C N N A A C T A A G G T C A A T C C T G G A A T C T G C C A G T T G A G G C C T G G G A G C C C C A A T G G G T C C C G G C T G G
RP 2010RP434 0 0 0 -9 N N N N C A G G T C T A G G C T C T N N C T T C T T T C C C A G C T N N N N G A T T N N C T N N G G T C N N N N A A A A N N G A A G G A N N N N C C C C C C T C A G G A A G N N N N N N C A A A N N T C G A N N A A N N A A N N N N T C A A G A N N G A G G C C A G N N G T C C G G A G T C G G G A C T C T G A T C G G C T T T T T C C C T G A N N N N G A N N N N A G N N T T G G N N G G N N A G N N A A G T N N N N G G C T T C A A T C T C N N C C G A N N A G N N C T N N N N C T N N G A N N N N C T C T G G A A T C N N C T T C C T N N G G G A A G T T T C N N C T T T N N G G N N C C N N A A A G T T A A G G G T G A G G N N C T T T A A G A G G N N G G T T G G N N N N T T G G C C G G A G T T A A G A N N C C G G C C N N N N C T N N C C C A C C A A A A T C C C N N G A A A G G G A A G C T C C G A N N A A G C N N N N C T T C G G C C G G C C C T T C C A A A T T N N G A A A A A A C G A N N N N G A G G T T G A C C C T A C G G G G C T G A C C G A C C C C C C G G N N C T G T A A C T N N T G N N G A G A T C G A C C N N C C N N A A G T C T N N N N N N C C N N C C T T A A C C A A A G C C T T T T A G A T T C A G A A N N A G N N N N C T T C C T G G C C G A A A C T C T A C C T C T T C G G T T C C G G N N G G T T G A N N G A N N N N G G G G C C T C T C T T N N A A T G C C N N C C T C N N T T A G C T G A A A N N G A N N C T G A N N N N N N N N A G T C N N G G N N G G G G G G C C N N G A G G G G C C A C G G C T C C
RP 2010RP440 0 0 0 -9 T T G G A A A G T C T T G G T T T T C C C T T T C T C C C C A G C T A G G G A A C T G G T T T C G G T C A C A A A A A A C C A A G G G G A A T C T C T C C C C C G G G A A G A A A G G T C A A A C T C C G A C T G A A G G A A A G A T C G A G A G G G A A G C C A G G G G G C C G G A A T C A G A A T T T T G G C C G G C C C T T T A C C T A A A G G A A A T T G G A A A A T T T T T T G G T T G G T T A A G T C C C T A G T T C C A A T C C C C C C C A A C T G G T C T T C C T C C T G G A A C T G G C T T T G G A C C C A A C T T C C T C T A G G A G G T T T T G A T T T T G G A G G G T C T T A A G G T T G A G G T T G A G G T C C C T T A A G A G G A A G G T T G G G A G G T T A G C C A G G G T T A A A A G A C C G G C C N N C T C T A A C C C A C C G A G A C C C C A A A A A A G G G A G G T T T T A A C C G A G G T C G G C T C C G G C C G G C C C T C C C A A A T T T C G A A A A A C C A A N N A A G G G G C T G A C C T T A A N N G G C T G A N N A A T C C C C C A G G G T T G T C A T T G G G G A G A A G A T T A A C C G G C C G G G A T T T T A G G G G G C C C T T C T T A A C C A A G G C C T T G T G G A T T C G G A A A G A G T T N N T T T C C T G G T C A A A A T T T T C C T T C T T T G A T T C C G G G A G G T T G A C C A A G G G A T T G G T C C C C C T T G G A A T G C C T T C C T C A C T T A G C C A A A G T C A A T C T T A A A C T C G G C C A G T T A A G G C C G G G G G G C C A A G G T T G G T T C C G G T T G G
RP 2010RP442 0 0 0 -9 T T G G C A G G T T A A G G T T T T C C C C T C C T T C C C A G C T G G G G A A C C G G T T T C A G C C C C G G A A A A C C A A A G A A C A C C C C C C T C C C A G G A G G A A G G G T A A G A T T T C A A C T G A G G G A A A G A T C A A G A G G A A A A C C G G A G G T C C G G A G T C G G A A T T T T G G C C G G C C T T T T A A T T A A G G A A A A T C G G A G A A T T T T G T G G T T A G G G A A G T T C T T G G C T C C A A T T C C C C T C A A T T G G T C C T T C C C C T G G A A T T A A C C C T G G A C C C A A C C T C C T C C A A G A A G T T C C G G T T C T T T A G G G T C T T G A A G T T G A G G T T G A G G T C T T T T A A A A G G G G G G C T G G A A A A T T G G C C A G G G T T A A A A G A C C G G C C N N C C C T A A C C A A C C G A A A T C T C C C A A A A G G G G G G C T T C A A T C A A G G T C A G C C T C T G T C G G A C T T C C A A N N T T T C G A A A G A C C A A A G G A G G A G T T G A C C C T A C G G N N C T A A C C A A C C C C C C N N A A C T G G A A T T A G G G A G G A A A C C A A C C A G C C G G A A G T T T A G G G G G C C C T C C C T G A T C A A G G C A T T G T A A A A C C G G A A A G A G N N G G C T C C C T G G C C A A A A C C C T C C T T C C C C A A C T C C G G G A A A C T G A C C G A G A A A T G A A C C T C T C T T A A A A T G C C T T C C T C C C N N A G T T G A G G T T G A T T T T G G A C T C T G T C G G T C A A G G C C G G G G A A C C C C A A G G C C C C C C G G C C C C
RP 2010RP444 0 0 0 -9 T C G G A A G G T C A A G G T T T T C C T T T C C T C C C C A G T T G G G G G G C T A A T T T C G G T C N N G A A A A A T C G A A G G A A A C C C C C C T C C C G G G A G G G A A G G G C A A A C T T C G G T T A A A A G G G G G G T C A A A A G G A A A A C C A G A G G T C C T G A G C C G G A A T T N N G G C C G G C T T T T T C C T T A A G G A A G A C C G G G G A A T T T G G T G G C T A G G T A A T T C C N N G G C T T C A A C C T C C C T C G A T T A A T C T T T C C C C T A G G A T T G G T T T T G G C C C C G G C T C C T T C C A A G G G G T T T C G A T T T T T G G G A G T C T T G A G G T T G A G G T T A A G G C C C T T T A A G A G G G G G G T T N N A A A G C T G G T C G G G G T T A A A A A A C C G G C C N N C T T T G A C C A A C C G A N N C C C C C C G A A A A G G A G G C T C C A A C C A A G C C C A G C C C C T T C C G G C C T T C C C C A A T T C C A A A A G G C C A A A A G G G A G G T T G A N N C T A C N N G G C T A A N N G A C C C C C C G G N N T T G G C C C C A A G G G G A A A A T T G G C C A A C C G G A A G T T T A G G G G G T C T T T C C T G A T C A A G G C A C T T T A G A T C C A G A A G G G G N N G G C T T C C T G G C C G A T A C T C T A C T T C T C C A A T T C C G G G A A G T T G A C C A A A A N N T G G G C C T T C C T T G A A A G G C C T T C C T C C C N N A A C C G G N N C C G A C C C T G A A A C C G G C C A G T C A A G G T T G G T T G G C C C C A A G G N N N N C C G G T T G G
RP 2010RP446 0 0 0 -9 C C G G C A G G T T T A G G T T T T C C C C T C T T C C T C A G C T A A G G A A T T G G T T T C G G T C A C G A A A A A T T G A A G G G A A C C C C C C C C T T G G A A G G A A G G T T C C A A T T C C G G T T A A A A A A A A N N T T A A G A G G A A A G C C G G G G T T C C G G A G T C G G A A T T C T G A C C G G C T T T T T C C C T A A A G G A G A C C A G G G A A T T T G G T G G T T G G G T A A G T C C T T A G C T T T A A T C T C T C C C A A T T A A C C C T C C T C C T A G G A T T G G T T C T G G A C T C A G C T T C C T T T G G A A A G T T C C A A T T C T T G G G A G C C G T A A A A T T G A A G T T A A C G T C C C T T A A G A G G G G G G T T G G A A A G T T G G C C G G A A T T A A G G G A C C G G C C N N T T T T A A C C C A C C G A A A C C C C C C G A A A G G G A G G C C C C G G T C A A C C C C G G C T T C T G T C A A A C C T T C A A A A T T T C A A A A G G A C G A G G G A G A G G C T G G N N T T C C N N G G T T A A C C G A T C C C C C G G A A T T G G A A T T G G T G A A A A A A T C G A C C G G C C T T G A G G T T G G A G A G C C C T C C C C A A T T A A A G C A C T T T A G A T T C G G A A A G G G T T N N T T T C C C G G C C A A T A T T T T A C T T C T T C G A T T C C G G G G A G T T A A T C A A A A G A G G G G T C T T C C T T G A A A G G C C T T C C T C C C T T G G C T G A A G C C A A T T C C A A A A C C T G C C G G C C A A G G C C G G T T G G C C A A G G G G G G C C C C G G T T G G
RP 2010RP450 0 0 0 -9 T C G G C A G G T C T A G G T T T T T C T T T T T T T T C C A G C T G G A A G G C C G G T T C C A A C C C C A A A A A A T C A A A G G G A A T C T C T C C C T C A G G A A G A A G G T T C C A A C T T T G A T T A A G G A A A A G G T C A A G A G G A A G G C C G G G G G T C C G G A G C C G G G A C T C T G A C C G G T T T T T T A C T T G A A G G A G G C C G G G G A A T T G G G T G G C T A G G G A A G T C C T T G G T T C C A A C C C C T C C C G A T T A A C C T T T C T C T T G G G A C T G G T T T T G G C C T C A G C T T T T T C T A G G A G G T T T C A A T T T T G G G G G G T C T T A A A A T T G A G G T T G G G G C C C T T T A A G A G G G G G G T T G G A A A G T T A G C C A G G G T T A A G A G G C C G G C C N N C T T T G A C C A A C C A A A A C C C C A A G A A A G G A A A G C T C C A A C C G A G C T C A A T T T T G G C C G G C C T T T T C A A A T T T C A A A A G G C C A A A A A A A A G G T T G A C C C T A A G G G G C C A A N N G G C C C C C C G G A A C C T T A A T T A A T G G G A A G G T C A A C C G G C C G G A A G T T T A A A G A G C C T T C C T T A A C C A A A A C A T T T T A G A T T T A A G A G G A A T T A G C T T C C T G G C C A A A A C C C T A C C T C T C C G A T T C C G G A A G G T T G G T C A A A A G A G G G G C C T T T T T T G A A A T G C C C T C C T T A C T T G G C C G A A A C C G G T C C T G A A C T C T G C C G G C C G G G G C C G G G G G G C C C C A A G G G G C C A A G G T T G G
RP 2010RP452 0 0 0 -9 C C G G A A G G T C T T G G T T T T T C C T T T T T C C C C A G T T A G G G G A T T A G C T C C A G C C C C A A A A A A C C G A A G G A C A T C T C T C T C T T A G G A A G G A A G G G A A G G T T T T G A C T A A G G G G G A G A T C A A G A G G A A A G C C G G G G G T T C T G A A C C G G G G C C C T G A T C G G C T T T T T A A T T G A A G A A A A T C G G A G G G T T T G G G G G T T A A G G A A T T C C T T G G T T T C A A T C C C C C T C A A T T A A C C T T T C T C C T A G G A C C G G C T T T G G A C T C A A C C T T T T C T A G G A A G T T T C A A C T T T T G G G A G C C G T A A A A T T G A G G T T G G G G T C C C T T A A G A G G G A G G T T T G A A A G T T G G C C A G A A C T A A G G G A C C G G C C N N T T C C G A T C C A C C A A A A C C C C C C G A A A G G G G G G T T T T G G C C A A G C T C G G T T T C T G T C G G C C C T T C A A A A T T C C G A A A G G A A G G A A A A A A G G T T A A C C T T A C N N G G C T G A C C A A T C C C C C G G A A C T G T C A T T G G G G A G G A G A T C A A C C A G T C G G A A G T C T A G G G G G C C C T C C T T A A T T A A A A C A T T T T G G A T T C G G A A A G G G N N A G C T T C C T G G C C A A A A C T T T A A C T C T C C G A T T C C G G G A A G C T A A C C A A G A A A G G G G T C C C T T T T G A A A G G C C T T C C T T C C T T A G C T G G A A T C G G C C C T G A A A T C T T C C A A T C A A N N T T G G G G G G C C C C A A T T G G C C A A G G T T G G
RP 2010RP458 0 0 0 -9 T C N N C A G G N N A A G G N N C T T C C T T C T T C C T C A G T T A G G G A A N N G G T T C C G G T C N N A A A A A A T C A A A G G A N N N N C C C C C C T C G G G A G G G A N N G T C A G A N N T C G A C T N N N N N N G A G G T C A A A A G G G A N N C C A G G G G T C C G G N N C C A G G A C T C T G A C C G G C T N N N N A C N N N N G G A A G A T C N N A G N N N N N N G T G G C T N N G T A A G T C C N N A G C T C C A A T C T C N N C C A A T T A G N N T T T C T C C T G G A A N N N N C T T T G G A C T C N N C T C C T T N N G G G A N N T T N N G A T T T T G G G G G G C C N N N N A G T T N N N N G T G G N N C C C T T T N N G A G G G A G G N N G G A A N N T T G G C C N N A G T T N N G A G A C C G G C C A A C T C T G A C C N N T C N N A A T C T C N N G A N N N N N N A G C T T C N N C C G A G C T C G G C T C C N N T C G G C C N N N N C A A A T T T C G A A A A A A C A A A G G A N N G G T T N N N N C T N N G G G G C T G A C C A A N N C C C C G G N N C T G T N N C T N N T G N N G A G A T C G A C C A G C C N N N N T T T T G G N N A G N N C T T C C T A A N N A A G G N N N N T T N N A T T C N N N N G G G G T T G G T T T C C C A G C C G A A A T T C T A C T T C T N N G G N N N N G G A A G G C T G A C C N N N N G A N N A G N N T C T C T T N N A A T G C C N N C C T C N N T T A G C T A A A G T C G A N N C T G A A A T C T G C C A G T C G A G G N N T G T T N N C C A A N N T G G G N N C C G G C T G C
RP 2010RP460 0 0 0 -9 C C N N C A G G T C T A G G T T T T T C C T T C T T C C T C A G T T G G G G A A T T A G T T C C G G T C C C N N A A A A C C A A A G N N A A C C C C C C T C C C G G G A A G A A G G T T A A G A T T C C A A C T G A N N A A A A G G T C A A A A G G G A A A C C A G G G G G C C G G G G C C N N A A T T T T G G C C G G C C T T T T A C C T A A G G A A A A N N N N G G G A T T G G T T G G N N A G N N A A G T T C T T A G C T T C A A C C C C C C T C G A T T A G C C C T T C T C T T A G A A T T G G C C T T G G C C T T A G C T T C T T C T A G G A A G C T T T A A T T T T G G G G N N T C T T A A A G T T N N A G N N G A G G T T C T T T A A A A G G N N N N T T G G N N A A T T G G C C A G G G T T A A G A G A C C G G C C N N T T T T G A T C A A T T A A A A C C C C A C A A C A A G N N N N C T C C A A C C G G G C C C G G T T T C T G T C G G C C C C C C A A A A T T C C G G A A G A C C A A G G G G G A G G C T A A C C C C C C G G G G C T G A C C A A C C C C C C G G G G T T G G A A C T G G G G A A G A A A T C G A C C A A T C T G G G G T T T G G G G A G C C C T C C C T A A N N A A G G C A C C T T A G A T C C G G N N A A G G T T G G T T C C N N A G C C G G A A N N C T C C T T C T N N G A C T C C G G N N G G C T G G C C A A G A G A T G G G C C C C C C T T A A G A T T C C T T C C C C C C N N A G C C A A A G T C A A C C T T G A A C T C T G C C A A T C A A G G C C G G G G A A C C A C G G N N G G T C A C G G C C G G
RP 2010RP462 0 0 0 -9 C C A G C C G G N N T T G G C T T T T C C T T C C T C C T C A G C T G G G G G A T T A G T T T C A G T C C C G A A A C A C C G A A G G A A A C C C C C C T C C C A G G G G G A A A G G T A A A A C T C C A A T T N N A G A A G A G A N N A A A A N N A A G G C C N N G G G G C C G G G G C C A G A A T T T T A A C C G G T T T T T T N N C C N N N N A A A A T C A G G G G A T T T G N N G G T T G G G T A A T T C C C T G G T T C C A A C C C C T C C C G A T T A G N N C T T C N N C T N N A A T T G G C C T T G G N N T C A G C C T T T T C T A G A A N N T T T C A A T T T T G G G G G G C C G T A A A G T T G A N N N N N N C G T C C T T T A A N N G G A A G G T T G G A A A A T T G G C C G G A G C T A A A A A A C C G G C C N N T T C T A A C C C A T C A A A A C C C C A C A A N N G G A A A G T T C C G A T C G A G C C C A G C C C C G G T C G G C C C T T C C A N N T T T T G G A A A A A C G A A G G A A A G G T T A A N N C T A C G G G G N N A A N N A A C C C C C C G G N N T T G G A A C T G G T G A G G A A A T T A A C C G G C C T G N N T T T T G G G G A G T C C T T C C T A A C C A A A G A A T T G T A G A T C C A G G A A G A G T T G G C C N N C C G G N N G G N N T T T T C C T T C T C C A A T T C C G G G A G G N N G A C C G A G G A A T G A G N N N N T C T T A A A A G G C C T T C C C C N N T T G G T T G A A A T T G G C C N N N N A A T C G G C C A A N N A A G G C C G G G G A A C C C C A A N N G G T T C C G G C T G C
RP 2010RP464 0 0 0 -9 T C G G C A G G T C T A G G T T T T T C C T T C T T T C C C A G C T A G G G G A C C A G C T T C G G T T C C A A N N A A C C A A A A G G A A T T T T T T T C C C G G G G A G A A G G T T C C G G T T T C G A C T G A A G A A A A G A C C A A G A G G A A A G C C A G G G G G C C G G A G T T G G G A C T T T G G C C G G T T T T T T A C T T G A A G A A A A T T G G A G G G T T G G T T G G C T A G G T A A T T C C T T A G C T C C A A T C C C C C C C G A T T A G T C T T C C C C C T A G A A T T G G C T C T G G A C T C G G C T T T C T C T A G A A A G C T C C A A T T T T G G G G G G C C T T A A A G T T G A G G T T G A C G C C C C T T G G G A G G A A G G T T G G G A A A T T A G C C G G A G T T C A A A A A C C G G T C N N C T C T A A C C A A T T A A A A C C C C A A A A C A A G G A A G T T T C A A C C G A C C C C A G T T T T T G C C G G C C C T T C A A A A T T T T G A A A A A A C G A G G G A A A G G T T G A C C T T A C N N G G N N A A N N A A T C C C C C N N G G C T G T A A T T G G G G A A A A G A T C A A C C A A T C T G G A T T T T G G G G A G C C T T C C C T A A C C A A G G C A C C G T A A T T T C G G A A A A G G T T G G T T T T C T A G C C A A A A T T T T A C T T C T T T G A C C C C G G A A G G C T G G T C A A A A A A G G A A C C C C C C T T G G A A T G C C T T C C T C C C N N A G C T A A A A T T G G C C C T G A C C T C G G C C A A T C A A G G C C G G G G G G C C C C A A G G G G C C C C G G C C G G
RP 2010RP468 0 0 0 -9 C C G G C A G G T C T A G G C T T T C C C C T T T T T C T C A G T T G G G G A A T T G G T T T C G G T C A C A A A A C A C C G A A A G A C A T C T C T C C C T C A A A A G G A A G G T T C A G A C T C C G A C T G A A A A A A A G G T C A A A A G G G A A G T C G G G G T T C C G G A G T T G G A A T T C C A A C C G G C T T T T T C C T T A A G G A A G A T C A G A G A A T T T T T T G G T T G G G T A A T T C C C T A G T T C C A A T C C C T T T C A A T T G G T C C T C C C C C T G G G A C T G G T T C T G G A C T C A G C T T T T T C C A A G A A G T T T C A A T T C T G G G G A G C C G T A A A G T T G A G G T T G G C G C C C T C T G A G A A G G A A A T T G G A A A G T T A G C C G G A G C T A A A A A A C C G G C C N N T T C T G G C C C A T C G A G A C C T C A C A A A A A G G A A G T T T C G A C C A A G C T C G G C C C C T G T C G G A C C C T C C A A A T T T C A A A A G G C C A A A G G A G G A G T T A A C C T T C C N N G G C T G A C C A A C C C C C C G G G G T T G G A A C T A G G G G G G A G A T C A A C C G G C C T G G A T T T T G G G G A G C C T T C C T T A A C C A A G G C C T T G T A G A T C C G G G A A G G G T T G G C T C C T T G G C C G A A A T T T T C C T T C T T C G A C T G C G G A A A G T T A A C C A A G A A A T G N N T T T C C C T T G G A A G G C C T T C C T C C C N N A A C T G G N N T C A A T C T T G A A C C C G G C C A A T C A A G G C C G G G G G G C C A A A A T T G G T T C C G G T T G G
RP 2010RP476 0 0 0 -9 T T A G A A G G T T T T G G T T T T T T T T C C T T T T C C A G T T G G G G G G T T G G C C T T G G T T C C A A A A A A C C A A G G A A C C T T T T T T C C T T A A G G G G A A A G G T A A A A C T T T G A T T A A G G A A G A A A T T A A G G G G G A A G C C G G G G T T C C G G A G C C G G G A C T C T G A C C G G T T T T T T A A T T G A G G G A A A T T A G A G A A T T T G G G G G C C A A T T A A G G C C C T A G C T C C A A T T T C C C C C A A T T A A T T T T C C T C T T A G G G T T G G T T C T G G A A T T A A C C T T C C T T G G G G A A T T C C G A C T T T G G G G A A C C G G A A G G T T G G A G T T G A G G C C C C T T A A G A G G G A G G T T G G N N G G T T G G C C A G A A N N A A A A A A C C G G C C N N T T C T G A C C A A C C A A A A T T T C A C G G A A G G A A A A T T T T G G C C A A C C C C G G T T T C T G T C G G C C C T T T A A A A T T C C G G A A A A C C A A G G G A G A G G T T G A N N C C A A G G N N T T G G N N A A C C C C C C A G G G T T G T A A C T A G T G A G G A A A T C A A C C G G C C T T A A G T T T A A G G A G C C T T C C T T A A C C A A G G C C T T T T G G T T T T G G G A A A A G N N N N C C C C T T A A C C A A A A C T T T A A T T C T T C A A T T C C G G A A G G T T A A N N G A A A A A G G G G C C T T C C N N A A A A G G C C T T C C C C A C T T G G T T A A A G C C A A C C T T A A C C C C T G C C G G T C G G N N C C G G G G A A C C C C A A G G C C N N C C G G T T C C
RP 2010RP478 0 0 0 -9 C C G G A A G G T C A A G G T T C T C C C T C C T T C C T C A G C C G G G G A A C T A G T T T C G G T T A C A A A A A A C C A A A G G G A A C C C C C C C C C C A G A A A G A A G G T T C C G A T T C C G A T T A A G G A A A A A A T C A A A A G G A A G G C C G G G G T T C C G G A G C C G G G A C T C T G A T C G G T T T T T T A C C T G A G G G A A A T C A A A G A A T T T G G T G G C T A G G T A A T T C C T T A G T T T C A A T T C C C C C C A A T T A G C C C T C C T C C T G G A A T T G G T T T T G G C C C C G G T T T C T T C C A A G A A G C T C C G A T T T T T G G G G G C C T T A A G G T T G A G G T T G A G G C C C T T T A A G A A G G A A G T T G G A A A G C T A G C C A G A G T T A A G G G A C C G G C C N N C C C T G A C C A A C C A A A A C C C C C C G G A A A G A A A A C C C C G G T C G A C C C C G G T T T C G G C C A G A C C C C C A A A A T T C C A A A A G A A A G G A G A A A A G G T T A A N N C T A C N N N N C T G A N N G A C C C C C C N N A A C T G T A A T T G G T T A G G A G A T C A A C C A G C C G G A A G G C T A A G G G G C C T T T T C C A A T C A A A G C A T T T T G G A A T T A G A A A G G G T T G G T T C C C C A G C C A A T T T T T T C C T T C T C C A A C C C C G G A A G G C C A A T C G G G A A A T G G G T T T T C C N N G A A A T T T C C C T C C C A C N N G G T T G A A G C C A A T C C C G A C C C C T G C C A G C C A A G G T T G G G G G G C C C C A A G G G G C C A A G G T T C C
RP 2010RP480 0 0 0 -9 T C A G C A A G T T T A G G T T T T C C T T T T T T C C T C A G T T G G G G G A T T A G T T T C A G T C A C A A A A A A C C A A G G G A C A C C C C C C T C T C A G A A G G G A G G G G C A A A C T T C G G C T G A G G A A A A G A T T A A G G G G G G G G C C G G G G T T C C G G A A C C G G A A T T C C A A T T G G C T T T T T C C T T A A G G G A A A T T A G A G G A T T T G G T G G T T A G T T A A T T C C T T G G C T C C A A C C T C C C C C G A T T A G T T C T T C T T C T G G A A T T A G C T T T G G A A T C G G T T T C C T C T A G A A G G T T T T A A T T T T G G G G A G C C T T G A G G T T G A G G T T A A G G T T C C T T G A G A A G G A G G C T G G A A A G T T G G C C G G G G N N A A G G G A C C G G C C N N C T C T G A C C A A C C A A G A T C C C A C A A C A G G A A A G T T T C A A C C A A G C T C G G T T T T G G T C A G C C C T T T A A A A T T C C A A A A G A A C G A A G A A G G N N T T G A C C C T A C N N G G C C A A N N G A T T C C C C A A A G C T G T C A T T G G T G A G G A G G T C G G T C G G C C T G G A T T T T A G G G A G C C C C T C T T A A C C G G G G C A T T T T A G A A T C G G G A A A G G N N G G C T C C C T G G C C A A A A C C C T A C T T C C T C G A T T C C G G A A G G T T A A T T G G A A G G G G A G T C C C C C T T A A A A G G C C T T C C T C C C T T A A C C G A A G T C G A C C T T G A A A C C G G C C A A T C G G N N T T G G T T A A C C C C A A G G G G C C C C G G T T G G
RP 2010RP498 0 0 0 -9 C C A A A A G G T T A A G G T T T T C C T T C C T T T C T C A G T T A G A G G A T T G G C T C C A G C C A C A A A A C A T C G A A G G A A A C C C C T C C C T C A G A A G G A A A G G T C A A A C T T C G A C T G G A G G A G G G A T C A A G A G G G A G G T C A G G G G G C C G G A A C C G G A A T T T T G G T T G G T T T T T T C C T T A A G G A A A A C C G G A A G A T T T T T T G G T T A G G T A A T T C C T T G G T T C C A A T C C C C C C C G A T T A A C C C T C C T C C T G G A A C C G G C C T T G G C C T T G G T T C C C T C T A G G A A G T T T C G A T T T T G G G G G G C C T T A A A G T T G A G G T T A A G G T C C T T T A A G A A G A A G G C T G G A A G G T T A G C C A G A G T T A A A A G G C C G G C C A A T T C T G A C C C A T T G A A A T C C C A A A A C A G G G A G G T T T C A A C C A A C C T C A G T T C C T G C C A G C C C T T C C A A A T T T C G A A A G A A C G A A A A A G G G G C T G A C C T T C C N N G G T T A A C C A A C C C C C C A G A A C T G T A A C T G G T G G G G A G G T C A A C C G G T C T G G A T T T T G G A G G G C C C T T C T T A A T C A A G G C C T T T T G G A T C C A G G G G G G G N N G G T T C C T T G G C C G A T A C T C T A A C T C T T C A A T T C C G G A A G G C T G A C C G A G A G A G G G G T T T C T C T T A A A A T G C C C C C C C C C C N N A A C T G A G G C C A A T T T T G A A C T T T T C C A A C C A A G G T T G G T T A A C C C C G G G G G G C C A A G G T T G G
RP 2010RP500 0 0 0 -9 C C G G C C G G T T T A G G T T T T C C C T T T T T T C C C A G T T G G A G G A T T G G C T T C A G C C C C A A A A C A C C G A A G G A A A T C T C T C C C C C G G G A G G A A A G T T A A A A C C T C A A C T A A G G G G A A G A T C A A G A N N G A G G C C A G G G G T C C G G G G C C N N A A T T T T G G T C G G C T T T C T C C T T A A A A G A A A C C A G G G A A T T T T T T G G T T A A T T A A G T C C C C A A C T T C G A T C T C C C C C A A C T G G T C C T C C C C C T G G A A T T G G T T C T G G A C T C G G T T T C T T C T A G A A A G T T T C G A C T T T N N G G A A T C G T G A G G T T G A G G T T A A C G T C C T C T A A G A A G G A A G C C G G A A A G T T A A T C A G N N T T C A G A G G C C G G C C N N T T C C G G C C C A C C G A A A T C C C A C A A A A G G A A A A C C C C G G C C A A C C T C A A T T C C G G T C G G C C T T T T A A N N T T C C A A A A G A A C G A A A G A A A G G T T G A N N T T C C N N N N T T G A N N A A T C C C C C G G G G C T T T C A C T G G T T A G N N G A T T A A C C A G C C T G A A T T T T A G A G G G C C T T C C T T G A T T A A G G C A T T T T A G A T C C A G G A A A G G T T G G C T T C C T A G T T G A A A C T T T A C T T C C T C A A C C C C G G A A A G C T G G C C A A G G G G G G G G T C C C T T N N A A A A T G T C C T C C T C A C N N A A T T A A G G C C A A T T C C A A A C T C T G C C A A T C A A N N T T G G G G G G C C A A A A G G G G T T C C G G C C G G
RP 2010RP502 0 0 0 -9 C C A G A A G G T C T A G G T T T T T C C T T T C T C C T C A G T T A G G G G G C T A G T T T C G G C C A C A A A A A A C C G G A A G G A A T C T C T C C C C C G G G A G G A A A G G T A A A A C T T C G G T T G G A A G A A A G A T T A A G A G G G A G G C C A G G G G T C C G G G G T C G G A A T T C T G A T C G G C T T T T T C C T T A A G G A A A A C C G G G G G A T T N N G T G G T T A G G T A A G T C C T T G G C T C C A A T C C C C C T C G A T T A G T C T T N N C C T T G G A A T T G G T T C C G G A C C C A G C T T C T T T T G G A A G G T T T T G G C C C T G G G G A G C C T T G A A G T T A A G G T T A A G G T T C C T T A A A A G G G G A G T T G G A A A G C T G G T C A G G G T T A A A A G A C C G G T C N N T T C T A A C C A A C C A A G A T T C C C C G A C A A G G A A G T T C C A A C C G G G G C C A A T T T C G G C C G G C C T T T C A A A A T T C C G A A A G A A C G A A G A A G A G G T T G G N N C T C C G G G G C T A A N N A A T C C C C C G G A A C C T T A A C T A G T G A G A A N N T C A A C C A G C C T G G A G T C T A G G G A G T C T T T C C T A A C C A A G G C C T T T T G G A T T C A G A A G G A G T T N N T T T C C T G G C C G A A A C T T T A A C T C T T C G G T T C C G G G A A A T T G A T C A A G G G A G G N N C C T C C C N N G A A A T G C C C T C C T C C C N N A A C T G G G G T C A A T C T T G G A A C C G G T C A G C C A A G G T C G G G T G G C C C C A A T G C C C C C C G G C T G G
RP 2010RP504 0 0 0 -9 T C A A A A G G T T A A G G C C T T T C C T T C T T C C C C A G C T A G G G G G C C A G T T T C G G T T A C A A A A A A C C A A G G G A C A C C C C C C T C T C G G G A A G G A A G G T A A A A C T C C A A T T G A A G A A A A G G T T A A A A G G G G A A C C A A G G G T C C G G G G T C G G A A T T C C A A T C G G C T T T T T C C T T A A G G A A G A C C A G G G A A G T G G G T G G C T G G G T G A G T C C C T A G C C C C A A C C T C T C C C A A T T G G C C T T T C T C C T G G A A T T A G C T C T G G A C T C A G C T T T T T C T A G A A G G C T C C G A C C T T G G A G A A C C T T G A G G T T G G G G T T A A G G T C C T T T A A G A G G A A G G T T G G A A A G T T G G C C G G A G T T A A G A A A C C G G T C N N C T C T A A C C A A C C G A A A C C C C A C G A C A G G G G G G C T T T A A C C A A C C T C G G T T T C T G T C G G C C T T C C C A N N T T C C G A A A G A A A G G A G A A A A G G T T G A N N T T C C G G G G C C G A N N A A T C C C C C G G A A C T G T C A C T G G T G A G G A A A C C A A C C A G C C G G A A G T T T A G G G G G C C T T T C C T A A T T A A A G A A T T T T G G A A C C G G G A G G A G T T A G T T C C C C G G T C A A A A C C C T A A T T C T T C A A T T C C G G A A G G C T G A C C A A G A A A T G G G T C T C T T T T G A A A T G C C T T C C T C C C T T A G C T G A G G T T A A T C C T A A C C T T G G C C A G C C G G G G C C T T G G G G C C A A G G G G G G C C C C G G T T G G
RP 2010RP506 0 0 0 -9 T C G G C A G G T C A A G G T T T T T C C T C C T T T T C C A G C T G G G G A A C T G G T T T C G G T C A C A A A A A A T C A A A G A A A A C C C C C C T C C C G G G A G G A A A G G T A A G G T T T T A A T T A A A G A A A A A A T T A A A A G G G A G G C C G G A G G T C C G G A G T C G G A A T T C T G A C C G G C T T T T T C C C C A A A A A A G G C C A G A G A A T T G G G T G G C C A A G T A A T T C C T T G G T T T C A A T C C C C C C C G G T T G G C C C T C C T T C T A A A A T T A G C T C C G G C C T C A G T T C C T T T T G G A A G G T T T C G G C T T T T G G G A A T C T T G A A A T T G G G G T T A A G G T T C T T T G A G A A G G A G G C T G G A A A G C T G G C C G G G G T T A A A A A A C C G G T C N N T T T T A A C C A A C C A A A A C C C C A C G A C C G G G A G G T T T C G A T C G A C C T C A A C C T C G G T C G G C C C C T T C C A A T T C C G G A A G G C C A A G G G A A A G G T T G A N N C T A C G G N N C T G A N N G A C C C C C C A G A A C C G T A A T T A G G G A G G A G A C C A A C C A G T C G G A A G T C T A G G G G G C C C C C C T T A A C C A A A A C C C T T T A G A T C C G G G A G G G G T T A G C T C C T T G G C C A A A A C C C T A A C T C T C C G A T T C C G G A A G G T T A A C C G A G A G A T T N N T T C C C C T T G A A A G G C C C T C C T C C C T T A A C T A A G G C C G A C C T T G A A C T C T G T C G G T T G G G G C C G G T T G G C C C C A A G G G G C C C C G G T T C C
RP 2010RP510 0 0 0 -9 C C A G C A G G C C T T G G T T T T C C C C C C T T T C T C A G C T G G G G G A C C A G C T T C A G C C C C G A A A A A C C A A A G G A A A C C C C C C T T C C G G G G A G G A A A T T A A G A T T C C A A T T G A A G A A A A G A T T A A A A G G G A A G C C A A G G T T C C G G G G C C G G A A T T T T G G C C G G C T T T C T A C C T A A A G G A A A C C G G G G A A G G T T G T G G C T G G G T A A T T C C C T A G T T C C A A T C C C C C C C G A T T A A T C T T T C C C C T A G A A T T A G C C T T G G A C T C G G T T C C C T C T A G G A G G T T T C G G T T T T T G G G A G C C T T A A G G T T G A G G T T A A G G T T C T T T G A G A A G G G A G C T G G N N A A T T G G C C A G A G T T A A A A G A C C G G C C N N T T T T A A C C A A C C A A A A T C C C A C A A C A G G A A A G T T T C G A C C G G G G C C G G T T T C T G T T G G C C T T T C A A A A T T C C G A A A G A C C A A A G A A A A G G T T G A N N T T A C G G G G T T A A C C A A T C C C C C G G A A C C G T C A C C A A T T A G G A G A C C A A C C A G T C G G G A G T T T G G G G G G C C C T T C C T A A C C A A G G C A C T T T G G A A C C A G A A A G G G T T G G T T C C T T G G C C G A T A T T T T C C T T C T T T G A C T C C G G G G G G T T G G C C A A G A G G T T G G C C T T T C T T G A A A G G C C T T C C T T A C N N A G C C G A A A T C G A T C T T G A A C T T T G C C A A C C G A G G T T G G T T G G C C C C G A G G C C C C C C A G C T G G
RP 2010RP512 0 0 0 -9 T T A G A A A G T T A A G G T T T T T C T T C C T T C C C C A G T T G G G G G G C T G G T T C C A G C C C C A A A A A A T T A A G G G A C A C C C C C C T C C C A A A A G G A A G G G G A A A A C T C C G A T T G G G G G A G A G G T T A A G A G G G A G G C C A G G G G G C C G G G G C C G G A A T T T T G G C C G G T T T T C T A C T T A A A A G A G A C C G G G G A A T T T G T T G G N N A G G T A A T T C C T T G G C T T C A A T C T C T C C C A A T T A G T C T T T C C C T T A G A A T T G G C C C T G G A C T C A G T T C C C T T T G G G A G G T T C C G A T T C T G G G G G G T C T T G A A A T T G G G G T T G A G G T C C C T T G A A A G G A A G G C T G G A A A G T T A G T C A G A A T T A A G A A A T C G G T C N N T T T T G A C C C A N N A A A A T C T C C C G A A A G G G A G G T T T T G G C C G A C C T C A G T T C C G G C C G G C C C C T C C A A A T T C C N N A A A A A C G A A G G G A A G G T T G A N N T T A C G G G G C T G A C C A A T C C C C C A G A G C C T T A A C T A G T G A A G A A A T C A A C C A G T C T T G A N N T T A A G G G G C C C T T C C T A A C C A A A G C C C T G T A G A T T T G G G A A G G G N N A A C T C C C T G G C C G A T A C T C T A C T T C T C C A A T T C C G G A A A A T T G G T C A A G G A A G G A G C C T C C C T T G A A A T G C C C T C C C C A C T T A A C T G A A G T T A A T C C T G G C C T C G G C C G G T C G G G G C C G G T T G G C C C C A A G G C C C C C C G G T T G G
RP 2010RP518 0 0 0 -9 C C G G C A G G C C T T G G T T T T C C T T T C C T C C C C A G C T A A G G A A C T A A C T C C A G C C C C G A A A A A C C G A A A A A C A C C C C C C C C C C A G G A G G A A A A G G C A G A C T T C G G T T G A A G G A G A G A T T A A G A G G G A G G C C G G G G G T C C G G G G C C A A A A T T C C A A C C G G C T T T T T C C T T A A A A A A A A T C G G A G G A T T T G G T G G C T A G T T A A G T C C T T G G C C T C A A C C T C C C C C A A T T A A C C T T C C C C T T A G A A T T A A T T T T G G A A T T G G C C T T T T C T A G G A A G T T T C G A C T T T G G A G A G C C T T G A A G T T G A G G T T A A G G T C C T T T A A G A G G G G G G T T G G A A A G C T A G C C A A A G T T A A G A G A C C G G C C A A C C C T A A C C A A C C A A A A T T T C C C G A C C G G A A A A T T T T G A C C G A G C T C A A T T T C G G C C G G C C C T C C C C A A T T T C G A A A G A C C A A A G A A G A G G T T G A C C C T A C N N G G T T G A N N G A T C C C C C G G G G C T G T A A T T A A T G A G A A A A C C G A C C A A C C T G A A T T T T A A G G G G T C C C C C T T A A C C A A G G C A C T T T A G T T T C A G A A A G A G T T G G T T T C C T G G C C A A A A C T T T A C T T C T C C G A T T C C G G G G G G T T A A T C A A A A G G T T G G C C C C T C T T A A A A T G C C T T C C C C A A T T A A T T G A G G C C A A C C T T G A A C T C T G T T G G T T A A N N T T G G G G G G C C A A G G G G G G N N C C G G T T G G
RP 2010RP520 0 0 0 -9 C C A G C A G G T C A A T G T T T T T C C T C C C T C C C C A G T T A G G G A A C T A G C T T C G G T C A C A A A A C C C C G A A G G A C A C C C C C C C C T T A G G G G G A A G G G T A A N N T T C C A A T T G A A G G A A A G G T C A A G A G G A A G G C C A G G G G T T C G G G G C C A G A A T T C T G A T C G G C T T T T T C C T T A A A G G A A A T C A G A G A A T T T T G G G G C T G G T T G A G T C C C T G G T T T T A A C C T C C C C C G A C T G G T C T T C C T T C T G G A A T T G G C C T T G G A A T T G G C T T C T T T T G G A A N N T T T T G G N N T T G G A G G G C C T T G A A G T T G A A G T T A A G G T T C T T T A A G A G G G G G G T T G G A A G G T T G G C C A G N N T T A A G G G A T C G G T C N N C C T T G A C C C A C C A A A A T C C C A C A A C A G G A A A G C T C C A A C C A A C C C C A G T T T T T G T C G G C C C T C C C C A A T T C C G A A A G A A C G A A A G G N N G G T T G A C C T T A C N N G G T T G G C C A A C C C C C C A A A A C T G G A A T T A G G G A A G A G A T T G A C C G G C C T T A A T T T T G G G G A G C C C T T C T T G A T C A A A G C C C C T T A A A T T T G G N N A A A G T T G G T T C C C T A G C C G A A A C T C T A A T T C T C C G G T T C C G G G G G G T T A A T C A A G A G A N N G G C C T C C C T T G G G A G G C C C T C C C C A C T T N N C T A A A G C C A A T C C T A A A A C C G G C C A G T C A A N N T T G G T T G G C C C C A A G G G G C C C C G G T T G G
RP 2010RP522 0 0 0 -9 C C G G C A G G T T A A G G T T C T T C C T C C T T T T C C A G T T G G G G A A T T G G C T T C A G C C C C A A A A A A C C A A G G A A C A C C C C C C C C T C A G G G G G A A G G G G C C A A T T T C A A T T G A G G A A G A G G T T A A G A N N G G G G C C G G A A T T C C G G A G C C G G A A T T C T G A C C G G C T T T C T A C T T G A G G A A G A T T A A G G A A T T T G G T G G T T A A T T A A G G T C T T G G C T T T A A C C C C C C T C A A T T G G C C T T T C T C C C A G G A C T G G T T T T G G A A T C G G C T T C C T T T G G G G A G T T T C G A T T T T G G G G G G C C T T A A A G T T G A A G G T G G C G C C C C T T A A G A G G G A G G T T G G A A A G T T G G C C G G A G T T C A G A G G C C G G C C N N C C T T G G C C A A T C G A G A C C C C C C G A A A G G A A A A C T C C A A T C A A C C T C G G C T C C T G C C G G C C C T C C A A A A T T T C A A A A G G C C A A G G G A G A G G T T G A C C C T A C G G G G T T G A C C G A T T C C C C G G A G T T G G A A T T G G T G A G A A A A T T G A C C A G C C T G G A T T T T G G A G A G C C C T T C T T A A T C A A A G A A T T T T A G A T T T A G A A A G A G T T A G C T C C T T G G C C G A T A C T C C A A T T C T T C G A T T C C G G A A G G T T A A C C G A A A G A T G G G C C T T C C N N G A A A G G C C C C C C C C C C T T A G C T A A A G C C A A C C C C A A A C C C T G C C G G T C G G G G T T G G G G G G C C C C G G G G C C C C C C G G C C C C
RP 2010RP524 0 0 0 -9 C C A A C C G G T T A A G G T T T T T C C C C C T T C C C C A G T T A G G G A A T T G G C C T T G G T T C C A A A A A A C C A A G G G G A A C C C C C C C C T T G G A A A G A A G G T T C A A A T T T T G G T T A A A G A A G A A A N N A A G G G G A A N N T C G G G G G G T C G G A G C C G G A A T T C C A A T C G G C T N N T T A A C T G A G G A A G G N N G G G G A A T T G G T T G G T T G G T T A A T T C C C T G G C C C C A A C C C C T T C C A A T T G G T T C C T T N N C C G G G G T T G G C C T T G G A A T T G G C T C C C T T T G G A A G G T T C C A A T T T T G G G G G G C C G G A A G G T T A A G G G T G G G G C C C T T T G A G A A G A A G G T T G G G A A A T T G G C C G G A G T T A A G A G G C C G G C C N N T T T T G A C C C C C C A A A A T T T T A C A A A A G G N N A G C C T T A A C C A A C C T C G G T T C C G G T T G G C C C T T T A A A A T T C C G G A A A A C C A A A A A A A A G G C C G A C C C C A A G G N N T T A A C C G A T C C C C C G G A G C C T T A A C C A G T G G G G G A A T T A A C C G G C C T G A A G T T T A A G G A A C C T T C C T T A A T T A A G G C C T T T T G G T T T C G G G A A G G G T T G G T T C C C C G G C C A A T A C T C T A A T T C T C C G A T T C C T T A A G G T T A A T T G G G G A A T G G G C C T T T C T T A A A A N N C C C T C C C C A C T T A G C T A A A A T C A A T C T T G A A A C C G G C C G G T T A A G G C C T G T T A A C C C C A A G G G G C C C C G G T T G G
RP 2010RP526 0 0 0 -9 C C G G C C G G T T T A G G T T T T T C C T C C T T T T T C A G T T G G G G A A T T G G C T T T G G T T C C A A A A A A C C A A G G A A C A C C C C C C C C T C A A G G G G A A A G G T A A A A T T T C A A C T G A G G A A G A G A T T A A G A G G A A G G T C G G G G G T C C G G A A T C G G A A T T C C A A T C G G C T T T T T A C T T A A G G G G A A C C G G A G G A T T T T G T G G C T A A T T A A T T C C C T G G C T C C A A T T C C T C C C A A T T A G C C T T T C C C T T A A A A T T A G T T N N G G A C T T A G T T T C T T C T A G G A G G C T T T G G T T T T T G A G A G C C T T A A A G T T G G A G G T G G G G T C C C C T G A G A G G G A A G C T G G A A G G C T G G C C A G A A T T A A G G G A C C G G C C N N C T T T G A C C A A T C A A A A T C C C A C G A A A G G A A A A C C C C G G C C A A G G C C G G T T T C G G T C G G A C C T T C A A A A T T T C G G A A G A C C A A A G G A A A G G T T G A C C C T A A N N G G C T A A N N G A C C C C C C A G A G T T G G C A T T G G T G A A A A G A T C A A C C A G T C T G G A G T T T A A G G A G C C C T C C C T A A C C A A G G C C T T T T A G A T T C G G A A A G G G N N A G C T C C T T G G C C A A A A C T C T C C T T C T C C A A T T C C G G G G A G C T G A T T A A G A A A T G G G C C T T C C T T G G A A T T C C C T C C T C C C T T A G C C G A G G C C G G C C C T A A A A C C G G C C A G T C A A G G T C T T G G A G C C A A A A G G G G C C C C G G T T C C
RP 2010RP528 0 0 0 -9 C C A G C A A G T C A A G G T T T T C C C T T C C T C C C C A G T T G G G G A A C T A G T T C C G G T C C C A A A A C A C C A A A G G G A A T C C C T C T C C C G G A A G G A A G G T T C A G A T T N N G G T T A A N N G G G A G A T T A A G A G G A A G G C C G G G G T T C C G G G G T C G G A A T T T T G A T C G G C T T T T T C C T T A A A G A A A A T T G G G G G A T T T G T T G G T T G G T T A A T T N N C T G G T T C C A A C C T C C C C C G A C T A G C C T T T T C C C T A G A A T T A G T T C T G G A A T C A G C T T C C T C T A G G A G G T T T T A A T T T T N N G G A G C C G T N N A A T T G G G G T T G G G G C C T T T T G A A A G G N N G G C T G G G G G G T T A G C C A G N N T T A A A A G A C C G G C C N N C T C T G A C C A A T T G A G A T C C C C C A A C A G G A A A G C T T C G A C C A A C C T C A G C T T C T T T C G G C C C C C C C A A A T T T C G A A A A A C C A A A G G A G A G G T T A A C C T T A C G G G G C T G A C C G A T C C C C C N N N N C T G T A A C T G G G G A G A A A A T C A A C C N N T C T T G A T T T T A G G G G G C C C T N N C T A A C C A A G G C A T T G T A G T T C C G G A A A G A G T T G G C T T C C C G G T C G A A A C T C T C C T T C T T C A A T T C C G G A A G G T T G G C C G A G G G A T T G G N N T T C C T T A A A A T G C C T T C C T C C C N N A G C T A A A G C C G A C C T T G G A C C C G G C C G G T C A A G G C C N N G G G G C C N N A A G G N N T T C C G G C C G G
RP 2010RP530 0 0 0 -9 C C G G C A G G T T A A G G C T C T T C T T T C T T T C C C A G C T G G G G G G C T G G C T T C G G T C A C A A A A A A C C A A A G G G A A C C C C C C C C T T G G G A G G A A G G G T C A A A C C T C G A T T A A A A G A A A G A T C A A G A G G G G G G C C G G G G T T C C G G A G T T G G G G C T C T G A T C G G C C T T T T C C T T A A G G A A A A T T A A G G A A T T T T G G G G C T G G G G A A T T C C C T A G C C T C A A T T T T C C C C A A C T G G T C T T C C T C C T A G G A T T G G C C T T G G C C T C G G T T T C T T C T A G G A G G T T T T G A C C C T G G G G A G C C T T A A G G T T G A G G T T G G G G C C C C T T G A A A G G A A G G C T G G A A A A C T G G C C G G A A T T C A G A G G C C G G C C N N C C T T G A C C A A C C G A G A T C C C A A A A A A G G A A A G C C T C A A C C G A C C T C G G T T T C T T T T G G C C C T C C A A A A T T C C A A A A G A A A G G A G A A G A G G T T G A N N C C C C N N G G T T A A N N G A C C C C C C G G G G T T G T C A T T A G T G G G G A A A T C A A C C A G C C G G G A T T T T G G G G G G C C C T T C T T G A T T A A A G C A C T T T G G A A C C G G G A A A G G N N G G T T C C C C G G C C A A A A C T C T C C T T C T T C G A C T C C T G A A G G T T A A T C G A A A G A T T G G C C T C C C T T G A A A T G C C T T C C T T A C T T A G T T G A A G C C A A C C C C A A C C C C T G C C A A C C A A G G C C G G G G A A C C C C G G G G G G T T C C N N T T C C
RP 2010RP532 0 0 0 -9 T C A G C A G G N N A A G G T T T T T C C C T C C T N N C C A G N N G G G G A A N N G G T T T C G G N N N N A A A A A A N N A A N N G A A A C C C C C C C C C C G G N N G G A A G G N N A A G A C T T T A A T T A A N N A A A A G A T C A A G A G G G A N N T C G G N N T T C C G G A G C C G G A A T T C T G A T C G G C T T T T T A C N N A A A G A A G A T C N N G G A A T T T G N N G G N N N N G T A A G T C C T T A G C T C C A A T C T C C C T C N N T T A G N N N N T C T C C T A G A A T T N N N N C T G G N N N N A G C T T C C T C T A G G A A G T T T C G A C T T T G G G G A G T C T T A A N N T T G A G G G T G A C G T C C T T T G A G A G G G A N N T T G G A A A G T T G G C C N N A G T T A A G A G A C C G G C C N N T T T T A A C C A A C C G A G A T C C C A C G A C A G G N N N N T T T C A A N N A A G C T C G G N N C C G G T C G G C C C T C C N N N N T T N N G A A A G A C C A A A G N N N N G G T T G A C C T T N N G G G G N N G A C C N N N N C C C C N N A A C C G T A A N N G G N N A G G A N N T C A A C C A G C C T G A A G T T T A G G G G G T C C T C C T T A A N N A A N N N N N N T T G G A T C C N N G A G G G G T T N N T T T C C T A G C C A A A A C T C T N N C T C T N N N N N N C C G G A A G G C T A A C C N N G A G A T G G G C C T C C C T T G A A A N N C C C T C C C C C C T T A G N N G A A G T C G A C C C T G A A A T C T G T C G G T C G A G G N N N N G T A A C C N N A A G G G G C C C C G G N N N N
RP 2010RP536 0 0 0 -9 T C A G C A G G T T A A G G T T C T T T T T C C T T T C T C A G C T A G G G G A T T A G C C T C G G C C A A G A A A A A C C A A G G G G A A C C C C C C T C T T A G A A G G G A G G G G C C A A T T T T G A C T G G G G G G G A A A T T A A A A G G G G G G C C G G A A T T C C G G G G C C G G G A C T C T G A T C G G C T T T T T A C T T G A G G A A G A T C A G G G A A T T T G G T G G T T A G G T A A G T C C C T G G C T T T A A T C C C T C T C A A T T A A C C C T C C C C T T A G A A C T A G C T C T G G A C T C G G C C T C T T C T A G G A A G C T C C A A C T C T G G G G G G C C G T G A G G T T G A G G T T G A C G C C C C T T A A A A G G G A A G C T G G A A A G T T A G C C G G A G T T A A A A G G C C G G C C N N T T C T G A T C C A C C G A G G T C C C A C G A A A G G G A A G T T T C A A C C G A C C T T A G C T C C T G T C G G C C C T T C A A A A T T C C G G A A G A A C G A A A G A A A G G C T G A C C C T C C N N G G T T G A N N G A C C C C C C A A A A C T T T A A T T G G T T A A G A G A T C A A C C G G C C T G A A G G N N A G A G G G T C C T C C T T A A C C G A A G C C C T T T G G A A T T G G A A A A G G T T A G C T T C C T G G C C G A A A C T T T A C T T C T T C A A T T C C G G A A G G C T A A T T N N G A A A T G G G C C T C C C T T G G A A T G T C C C T T T C A C T T G G T T A A A A T C G A T C T T G A A C C C T T C C G G T C G G G G T C T G T T G G C C C C A A G G G G C C C C G G C T C C
RP 2010RP546 0 0 0 -9 T C G G A A G G T C T T G G T T T T T C C T T C T T C C T C A G T T G G G G A A T T G G T T C C G G T C A C G A A A A A C C G A A A A A A A C C C C C C C C T C A G G A G G G A G G G T C C A A T T T T G A T T A A A G A A G A A A T T A A G G G G G A A A C C A A A G G T T C G G G G C C A G A A T T C C A A C C G G T T T T T T A C T T A A A A A A A A T C G G N N A A T T G G G G G G T T G G G G A A T T C C C C G G C T C C A A T T T T C C C C A A T T A G T C C T T C T C C T A A G A T T G G T T T T G G A C T T A G C T T C T T T T G G G G G G T T C C A A T T T T G G G G G G C C T T A A A A T T G G G G T T G G G G C C C C T T A A G A G G N N A G C T G G N N G G T T G G C C A G A G T T C A G G G G C C G G C C N N C C T T G A T C C A T C A A A A T T T C A A G G A A G G G A A G T T T C A A C C A A G C T C A A T T C C T G T T G G C C C C T C A A A A T T C C G A A A G A C C A A A G A A G A G G T T G A C C C T A C N N G G T T G G C C G A C C C C C C G G A G C T G G A A C T G G T G A G G A A A T T G G C C A A T T T G A A T T T T G G G G G G C C T T C C C T G A C C A A G G A A T T T T G G A A T T A G N N A A G G T T A G C C C C T T A G C C A A A A C T C T A A T T C T T T G A T T C C G G A A A G C T G A N N G G A A G G G G A A T T T C T C T T G G A A T G C C C T C C T C C C T T G G T T G A G G T C A A C C C T A A A C T C G G C C A G T C A A N N T C T G G G G G C C C C G A G G G G C C C C A G T T C C
RP 2010RP548 0 0 0 -9 C C G G A A A G T C A A G G C T T T T C C T C C C T T C T C A G C T A G G G G A T T G G T T C C A G N N C C G A A A C A C C A A A G G A C A C C C C C C C C T T G G G G G G A A G G G G A A G A C T T C A A T T G G G G A A G G A A T C A A A A G G G G G G C C A G A G G G C C G G A G C C G G G A C T C T G A T T G G C C T T T T A C T T A A G G A A A A T T A G A A A A T T G G G G G G C T A G G T A A G G C C T T A G C C C C A A C C C C C C C C A A T T A A C C T T N N T C C T A G A A T T A A T T T T G G A C T T G G C C T C T T T T G G A A G G T T T C A A T T T T T G G G G G T C T T A A G G T T G G G G T T A A G G N N T T T T A A G G A G G A G G T T G G N N A A T T G G C C A G A G T T A A G G G A C C G G C C N N T T C T A A C C A A T T A A A A T T C C C C A A C A G G A A A G T T T C A A C C A A C C C C G G T T C C T T T C A G A C C T C C C A A A T T T C A A A A A A A C A A A G G A G G G G T T G A C C T T C C G G G G T T G A C C A A T C C C C C A A A G C C G G A A C T G G T T G G A A G A T T A A C C A G C C T T A A T T T T A G G G G G C C C T N N C T A A T C A A A G A A T T T T G G T T T C A G G A A A G G N N A A T T C C C C G G C C G G A A T T T T C C T T C T T C G A T T C C G G A A G G C T A A T C N N A A A A T G G G C C T C C C T T G G A A T T C C T T C C C C C C T T G G T T G A G G C C A A T T C T G A A C C C T T C C A G T C G G G G C C G G G G G G C C A A A A G G G G C C C C G G C C C C
RP 2010RP552 0 0 0 -9 C C G G A A G G T C T A G G C T T T T T T T T C T T C C C C A G T T G G G G A A T T A G C T T C G G T T C C A A A A A A C C A A G G A A C C C C C C C C C C C C A G G A G G A A A G G T C A G A T T T T G A T T G A G G A A G G G A T C A A G A G G G G G G C C A G A G G T C C G G A A T C A G G A C T T T G G C C G G T T T T T T C C T T A A G G A A A A T T A G A G G A G T T G G T G G T T A G T T A A G G C C C T A G T T T C A A T C T C C C C C A A C T A G C C T T T C T T C C A G A A T T G G C T T T G G C C T C A G T T T C T T C T A G A A G G T T T T A A T T T T T G G G A G T T G T G A A G T T G G A G T T G A G G T C C T T T A A G A G G G G G G C T G G G A A G C T G G C C A G A G T T A A G A G G C C G G T C A A C T T T A A C C C A T C A A A A T C T C C C G G C A G G A A A G C T C C G A C C A A G C T T G G T T C C T T C C A G A C C C T T C A A A T T T C A A A A A A A C G A A G G A G G G G T T A A C C T T C C G G G G T T G A C C A A T C C C C C A G A A C T G T A A C T G G T G G G G A A A T T G A C C G G C C T T A A G T T T G G G G G G C C C T T C C T G A C C A A A G C A T T T T A G A A T T G G G A G G A G N N A G T T C C C C G G C C G G A A T T T T C C T T C T C C G G T T C C G G A A A G C T G A T T G A A A G A G G G G T C C C C C N N G A A A G G C C C C C C T C C C T T A G T T A A G G C C A A C C C C A A A A T T G G C C G G C C G A G G T C T G G G G G C C A C A A G G G G C C C C G G C T C C
RP 2010RP554 0 0 0 -9 C C A G A A G G T C T A G G T T T T T C C T T C C T C C T C A G T T A G G G G A C T A G C T C C A G T T C C A A A A A A C C G A A A G A C A T C T C T C C C T C A G A A G G A A G G T T C C A A T T T T A A T T A A A G G A G G A A T C A A A A G G G A G G C C A G G G G G C C G G A G T C A A A A T T T T G G C C G G C T T T T T A C T T A A G G A A G A T T G G A A G A T T T G G G G G T T G G G G A A T T C C T T G G C C T C A A C C T T C C C C G A T T A A T C C T C C T T C T A A A A T T G G T T C C G G A C T T A G C T T T T T T T G G A A G G T T C C A A T T T T T G G G A A T C G T A A A G T T G A G G T T G A G G T C C C T T A A G A G G G G A G T T G G N N G G T T G G C C G G A G T T A A G G G G C C G G N N A A C C T T A A C C C C T C A A A A T T C C A C A A A A G G A A G G C C C C A A C C A A C C C C A A T T C C T G C C A G C C C C T C A A A A T T T C G G A A G A A C G A A G A A G A G G T T G A C C T T A C N N G G C T A A C C G A T C C C C C G G A G T T G T A A T T G G T G A G G A A A T T G A C C A G T C T G A A G T T T A G G G G G C C T T C C C T A A C C A A G G C A T T T T N N A A C C G G A A A G G G T T G G C T C C C C G G C C A A A A C C C T A A C T C T C C G A T T C C G G A A G G C T G A T T A A A A G G T T G G C C T C C C T T G A A A T G C C T T C C T C C C T T A G T T A A G G C C G A T C T T A A A C T T G G C C G G T C G A G G C C G G G T G G C C A C A A G G G G C C C C A G T T G C
RP 2010RP556 0 0 0 -9 C C G G A A G G T C T A G G T T T T T C C T T T T T C C T C A G T T G G G G A A T T A G C T T C G G T T C C A A N N A A C C A A G G A A C C C C C C C C C C C C G G G A G G G A G G G T C C G A T T T C G A T T G A G G A A G G G A T C A A G A G G G G G G C C A G A G G G C C G G A A C C G G A A T T C C A A T C G G T T T T T T C C T T A A G G A A A A N N G G G G G A T T T T T T G G C T G G G T A A G G C C C T A G T T T T A A T C T C C C T C A A T T A A C C T T T C C C C T G G A A T T A G C T C T G G A C T T G G C T T T C T C C A A G A G G T T T T A A T T T T T G G G G G T T T T A A G G T T G G G G T T G G G G C C C C T T A A A A G G G G G G T T G G G A A A T T G G C C A G A G T T A A G G G G C C G G T T A A C C C C A A C C C A T C A A A A T C C C C C G A C A G G G A G G C T T C G G C C A A G G T T G G T T C C T G T C A G C C T T C C C A A A T T T T G A A A G A A C G A G G G A G A G G T T A A C C T T C C G G G G T T G A N N A A T C C C C C A G A A C T G T A A C T G G T G G G G A A A T T G A C C G G C C T G A A T T T T A G G G G G C C C T T C C T G A C C A A A G C A T T T T A A A T T C G G G A G G A G N N A G T T C C C C G G C C G G A A T T T T C C T T C T T C G G T T C C G G A A A G T T G A T T G A A A G G G G G G T C T T C C T T G G A A G G C C C T T C T C C C T T A G T T A A G G C C A A C C C C A A A C T C G G C C G G C C A A N N T T T G G T G G C C C C A A G G G G C C C C G G C T C C
RP 2010RP564 0 0 0 -9 T C A G C C G G T T T T G G T T T T T C T T T C T T C C T T A G T T G G G G G A C T A G C T T C A A C C C C A A A A A A C C A A G G G G A A C C C C C C C C C C A A G A G G G A G G T T C A A A T T T C A A T T A A A G A A A A A A T C A A G G G G G A G G C C A G G G G T T C G G A A C C G G G A C T C C A A T C G G C T T T T T A C T T G A G G A A A A T T A A G G A A T T T T G T G G C T G G G T A A G T C C C C G G C T C C A A C C T T C C C C G A T T A A C C T T C C C C C C G G G A C T A G C C T T G G A C T T A G C T C C C T T T G G G A G G C T T T G G T T T T G G A G A G C C G G A A A A T T G G G G T T G A G G C C C C T T G A G G A G G A G G T T G G A A G G T T G G C C G G A G T T A A G A G A C C G G T C N N C C C T A A C C C A T C A A A A T T T C A C A A A A G G A A A A C T T T A A C C A A G C C C G G T T C C T G T C G G C C C T T C A A A A T T C C G G A A G A A C G A A G G G G G G G T T G A N N T T C C N N G G C T G A C C G A C C C C C C N N A A T T T T A A C C G G T G A G G G G A C C A A C C G G C C T G A A G G T T G G G G G G T C C T T C C C G G T C G A G G C A T T T T A A T T T C G G A A A G A G N N G G C T T C C C A G C C A A A A C T T T A A C T C T T C A A T T C C G G A A A G T T G A C C G A A A A A T G G G C C T T C C T T G G A A T G C C C C C C C C A C T T A G C T G A G G C C A A T C T T G A A A C C T G C C A G C C A A G G C C G G T T G G C C A A A A G G C C C C C C G G T T G G
RP 2010RP568 0 0 0 -9 C C A A C C G G N N A A G G T T T T T C T T T T T T C C C C A G C T G G G G G G T T A A T T C C A G C C C C A A A A A A C C A A A G G A A A T T T T T T T T C C G G G A G G A A G G T T C C A A C T T T A A C T G A A G G A G A A A T T A A G G A A A A G G C C G G G G G T C C G G A A C C G G G A C T C T G A T C G G T T C T T T A C C C G A G G G A G G T T A G G G G A T T T G T T G G C C A G T T A A G G C C C T G G C C T C A A C C T C C C T C A A T T A G C C C T C C C C C C A A A A T T G G C C T T G G A A C C G G C C C C T T T T G G A A G G T T C C G A T T T T G G A G A G C C G G G A A G T T N N G G G G G G G G C C C T T T A A G G A G G A A G T T G G A A G G T T A G C C A G A G T T A A G A G G C C G G C C N N C C C T G G C C C C C C G A A A T C T C A C A A C C G G A A A A T T T T G G C C A A C C C C G G T T T T G G T T G G C C T T C C C A A A T T T C G A A A G A A C G A G G A A A A G G T T A A C C C T A C G G G G T T G A C C G G C C C C C C G G A G C C G G A A T T G G G G A A G A A A T T G A C C G G C C G G A A G G T T G G G G A G C C T T T C T T A A T C A A G G C A T T T T G G A T T C G G A A A A A G T T G G T T C C T T G G C C A A A A T T T T C C T T C T T T A A T T G C G G N N G G C T A A T C G A G A A A G G G G C C C C C C T T A A A A G G C C C C C C C C C C N N G G T T G G A G C C A A C C C C A A A A C C T T C C G G C C A A G G C C G G G G G G C C A A A A G G C C C C C C A A C C G G
RP 2010RP572 0 0 0 -9 C C G G C A G G T T T A G G T T T T T C C T T C T T C C T T A G C C A A G G G A T T G G C T C C G G T C A C A A A A A A T C A A G G A A A A T C T C T C T C T T G G G A G G G A G G G G C C A A T T T T G G C T A A A G G A A A A A T T A A G A G G G G G G C C G G A G T T T C T G A G T C G G A A T T C T G A C C G G C C T T C T A C T T G A G G A A A A C C A G G G A A T T T T G T G G C C G G G T A A T T C C C T A G C T C C A A C C C C T C C C G A T T G G C C C T C C C C T T A G A A T T A G T T C T G G A C T T A G C C T C C T T T G G G A G G T T T T G A T T T T T G A G G G C C T T G A A A T T G G G G T T G G G G C C C C T T A A G A G G G A G G T T G G N N G G C T G G C C G G A G T T A A G G G A C C G G C C N N C T T T G G C C C A T C G A A A C C T C C C A A A A G G A A A G C T C C G A C C A A G G C C A G C T C C T T T C G G C C T T T C C A A A T T T C G G A A G A A C G A A G G G G G G G T T G A N N C T A C G G G G T T G G C C G A C C C C C C G G A G T T T T A A C T G G T T G G A A A A T T A A C C G G C C T T G A G T T T A G G G A G C C T T C C T T A A T T A A A G C A T T T T A G A T T T G G A A A G G G T T N N T T C C C C G G C C A A T T T T C T C C T T C T C C A A C T C C T G G A G G C T A A C C G A A A G G T G G G T C T T C C T T G A A A T T C C C C C C T C C C T T G G C T G A A A C C A A C C C T G G A A C C T G C C A G T T G A G G C C T G G G G G C C C C G A T G G G C C A A G G C C G G
RP 2010RP574 0 0 0 -9 T C G G C C G G T T T A G G T T T T T T T T T C C T T C T C A G T T G G G G A A C T G G T T C C A G C C A C A A A A A A C C G A A G G A C A C C C C C C C C C C G G G A N N A A A G G G C A G A T T T C A A C T G A G G G G A A A A T C A A A A G G A A G G C C G G A G G G C C G G A A T T G G G A C T C C A A T C G G C C T T C T A A T T A A G G G A A A T C A G G G A A T T T T T T G G T T A G T T A A G G T C T T G G C C C C A A C C T T C C T C A A T T A G T C C T T T C C C T G G G A T T G G C T T T G G A C T C A G C C T C T T T T G G A A G G T T T C G G T T T T T G G G A A C C T T A A A G T T G A A G T T G G G G T C C C T T A A A A G G G A G G T T G G A A A G C T G G T C A A G G T T A A A A G A C C G G C C N N T T T T A A C C C C C C G A G A C C C C C C G A C C G G A A A A T T T C G G C C G A C C T C A A C T C C T T C C G G C C T T C C A A A A T T C C G G A A G A C C A A A G A A G A A G T T G A C C C T A C G G G G C T G A N N A A C C C C C C G G A A C C G T A A C T G G T G G G A A G A T C G G C C A A T T G G A A G T C T G G A G A G T C C T C C T T A A C C A A A G C A C T T T G G A A C C A G A A G G G G N N G G T T T C C C G G C C A A T A C T C T A C T T C T C C G A T T C C G G A A A A C T G G T C A A G A A A T G G G C C T C T C N N A A A A T G C C C T C C T C C C T T G G C T G G A G C C G A C C C T A A C C T T T T C C G G T T A A G G T C G G T T G G C C A A A A T G C G C C C C G G C T C C
RP 2010RP576 0 0 0 -9 T C A G C A G G C C A A G G T T T T C C C C C C T T C C C C A G T T G G G G A A C C A A C C C C A A C C C C G A A A C A C C A A A G G A A A C C C C C C T C C C A G G A A G A A G G T T A A A A T T C C G G T T G G G G G A A A G A T T A A G A G G G A G G C C A G A G G T C C G G A G C C G G G G C C C C A A T T G G T T T T C T A A T T A A G G A A G A T C A G A G A A T T T T G G G G C T G G G T A A G T T C T T A G C T T C A A T C T C C C C C A A T T G G T C T T C C T C C C G G G A C T A A T T T T G G C C T C A A C C C C T T T T G G A A A A T T T T G A T T T T T G G G G G C C T T A A A G T T G G A G T T G A C G T C T T T T G A A A G G A A G G T T G G A A A A C C G G C C A A A A T T A A G A G G T C G G C C N N C T T T A A C C A A C C A A G A T C C C A A G A A A G G A A G G T T T C G G C C A A C C C C A G T T T T T T C C G G C C C T C C A A N N T T C C A A A A G G C C A A A A G A G A G G T T G A N N T T C C N N G G T T A A N N G A T C C C C C A A A G C T G T C A T T A G G G G G G G A A T T A A C C G G C C G G A A G G T T A A G G G G T C C T T C C C G A C C G A G G A A C T T T A G A T T C G G G A A G G G T T G G T T T T T T G G C C A A A A C T C T A A T T C C T C G A T T C C G G A A G G C T A A C C A A A A A A T T G G C C T C C C T T G A A A G G C C C T C C T C C C T T A A C C A A A G C C G A T C T T G A C C T C T G C C A G C C G G N N C C G G G G A A C C C C A A G G C C C C C C A G T T C C
RP 2010RP578 0 0 0 -9 C C A G C A G G T T A A G G T T T T C C C T T C C T C C C C A G T T A G G G A A T T A G C T T T G G T T A C A A A A A A C C A A G G G G A A C C C C C C C C C C A G G A G G A A G G G T C A A A T T T C G A T T G A G G A A A A G G T C A A A A G G G A G G C C G G A G T T C C G G A G T C G G G G C C C T G A N N G G C T T T C T C C C T G G G G A A G A C C A A A A A A G T G G T T G G T T G G T T A A G G C C T T G G T T C C A A T T C C C C C C G G T T A A C C T T T C C C C T A A A A T T A G T T T T G G A C T C G G T T C C T T T T G G A A A G T T T T A A T T T T G G A G A G C C T T A A A G T T G G A A G T G A C C T C C C C T A A G A G G G A A G C T G G A A A G C T G G C C G G A A T T A A G G G G C C G G C C N N C T T T G A T C A A T C G A G A T C C C A C G A A A G G G A G G C T T C A A C C G G G C T C A G T T C C G G T T A G C C C C C C C A A A T T C C G A A A G G C C A A A A G G A A G G C T G A N N T T C C N N G G C T G A C C G A C C C C C C N N A A C C T T A A T T G G T T A A A A A A T C G A C C A A C C G G G A T T T T G G A G A G C C C T T T C T G A C C A A A G A A T T T T G G N N C C G G A A G G G G T T G G T T T T C C G G C C A A A A C C T T A A T T C T T C G A C T C C G G A A A G T T A A C C G G A A G A T G A A C C T T C C N N G G A A T G C C T T C C C C C C N N A G C C G A A G C C G A C C C T A A A A C C T G C C A G C C A A G G T C G G G T A G C C A C G A G G C G C C C C G G T T C C
RP 2010RP580 0 0 0 -9 C C G G A A G G T T T T G G T T T T C C T T T T T T T C T T A G T T A G G G A A C T G G T T T T G G T C A C G A A A A A C C A A G G G G A A C C C C C C T C T C G G G A G G A A G G G G C A A A C T T T G G T T A A A G A A A A G G C C A A A A G G G A G G C C A G A G T T C C G G A A T C G G G G C C C T G A T C G G T T T T T T A C T T G A G G G A A A T C A G A G G A T T T T G T G G T T A G G G G A G T C C T T G G C T C C A A T C C C C C C C G A C T A G C C T T C C T T T T G G A A T T A G C T T T G G A A T C G G T T C C T T T T G G A A A G T T C C G A T T C T T T A G A G C C T T A A A A T T G A G G T T A A G G C C C C T T G A G A G G A A G G T T G G A A G G T T G G T C G G A A N N C C A A G G C C G G C C N N C T T T A A C C A A C C A A G G T C T T C C G A A A G G G G G G C T C C G A C C G G C C T C A G T T C C T G T C G G C C C T T C A A A A T T T C A A A A G A A C G A G G A A A A G G T T A A C C C T A C G G G G C T G A N N G A C C C C C C G G G G T T G G A A T T G G T T G G G A A A T C G A C C G G C C T G A A T T T T A A G G G G T T C C T T C T A A C C A A G G A A T T T T G G A T T T G G G A G G G G T T A G T T C C C C G G C C A A T A C T C C A C T T C T C C A A C T C C G G G G G G C C G A T C G A A A A A T G A A C C T T C C T T G A A A G G T C C C T C C C C C T T G G C T A A A G C C A A T C C T G A A A C C T G C C G G T C A A N N C C T T G G A A C C C C G G G G G G C C C C G G T T G G
RP 2010RP582 0 0 0 -9 C C A G A A G G T T A A G G C T T T C C C T T C T T T C T C A G C T G G G G A A T T G G T T T T G G T T C C G A A A A A C C G A G G G A C A C C C C C C C C T T G G G A G G A A A G G T A A A A T T C C G A C T G A A G G A G A G A T C G A G A G G G A G G C C G G A G G T C C G G A A C C G G G G C C C C A A C C G G T T T T T T A C C T G A G G A A A A T T A G A G G A T T T T T T G G T T A G G T G A G G C C C T G G C T C C A A C C C C C C C C G A T T A A T C T T T C T C T T A A A A T T G G C T T T G G A C T T G G T T T T C T T T G G G A A G C T T C G A T T T T G G G G A G C C G T A A A G T T G A G G T T A A G G C C C T T T A A G A G G A A A G C T G G A A A G T T G G C C G G A A C T A A G G A A C C G G C C N N C C T T G G C C A A C C A A A A C C T C C C A A A A G G G A G G C T C C G A C C A A C C T C G G T T T T G G T T G G C C C T T C A A A A T T C C G A A A A A A C G A A A A A G G N N T T G G N N C T A C N N G G N N A A N N A A C C C C C C G G G G T T G T C A T T A G T T G G G G G A T C A A C C A G T C T T A A T T C T A G G G A G C C T T T C C C A A T C A A G G A A T T T T A G T T T C G G A A G G G G T T G G T T T C C T G G T C A A A A C T T T C C C T C T T C G A T T C C G G A A G G C C G A T C G G G A A A T T G G C C T C C C T T G G A A T G C C C C C C T C C C T T G G C C G A A A C C G A T C C T G A A C C C T G C C A A T C A A N N C C G G T T G G C C A A A A G G G G N N A A G G T T C C
[truncated: 521,752 more chars]
