# Supplementary material for: Reintroductions and genetic introgression from domestic pigs have shaped the genetic population structure of Northwest European wild boar
Source: BMC Genet. 2013 May 20;14:43. doi: 10.1186/1471-2156-14-43 (PMC3663677; doi:10.1186/1471-2156-14-43)
Supplement: Additional file 2 — The 351 SNP genotypes of the 645 wild boar in plink format. [file 1471-2156-14-43-S2.map]

1	ASGA0000909	0	9821245
1	MARC0083567	0	11684452
1	ALGA0001335	0	16564855
1	ALGA0001580	0	20718018
1	ASGA0099363	0	23427854
1	MARC0042520	0	46988892
1	ALGA0003200	0	51331497
1	H3GA0001667	0	53482812
1	DRGA0001062	0	65180276
1	INRA0002784	0	70656169
1	INRA0002835	0	73039917
1	INRA0002935	0	78887669
1	MARC0004543	0	86980703
1	ALGA0004945	0	96012246
1	ALGA0005270	0	104519193
1	ALGA0005297	0	105690926
1	H3GA0002454	0	106097035
1	MARC0094747	0	112954074
1	ASGA0004385	0	125750653
1	ASGA0004398	0	127894248
1	ASGA0004399	0	127976837
1	MARC0001422	0	131619707
1	M1GA0001123	0	138241286
1	ASGA0085220	0	146510717
1	ASGA0004664	0	147228532
1	ALGA0006510	0	161805334
1	ALGA0006831	0	173970946
1	H3GA0003311	0	175904751
1	MARC0049963	0	177127610
1	ASGA0005318	0	182669262
1	H3GA0003405	0	191385081
1	ALGA0007251	0	192953288
1	INRA0005516	0	194780652
1	MARC0036886	0	200725559
1	INRA0005643	0	201935396
1	DRGA0001841	0	206491920
1	ASGA0005547	0	206604804
1	ALGA0007531	0	206685587
1	MARC0052458	0	212714179
1	ALGA0007668	0	214398644
1	MARC0005765	0	239271782
1	ALGA0008759	0	251851324
1	ASGA0006364	0	251932574
1	M1GA0001375	0	252558248
1	INRA0007300	0	269978959
1	ALGA0010455	0	281020684
2	ASGA0008575	0	4177931
2	ALGA0012431	0	18684180
2	ASGA0101778	0	19988956
2	ASGA0009847	0	27593344
2	ALGA0012925	0	29576208
2	ASGA0010012	0	36615249
2	DIAS0004613	0	37979621
2	ASGA0010514	0	68045242
2	MARC0112399	0	70937388
2	ASGA0010657	0	74240416
2	DRGA0003226	0	89991065
2	ASGA0011190	0	98462373
2	H3GA0007354	0	101449602
2	H3GA0007386	0	103103794
2	ASGA0011547	0	108081699
2	H3GA0055486	0	110537175
2	ALGA0118755	0	118883608
2	MARC0077125	0	119268509
2	H3GA0007744	0	121141787
2	ASGA0012507	0	127795431
2	ALGA0016645	0	130262187
3	ASGA0096066	0	20128767
3	ASGA0013894	0	21913210
3	MARC0014272	0	23134568
3	ASGA0014232	0	30918519
3	MARC0025145	0	31772947
3	ALGA0018880	0	43108795
3	H3GA0009489	0	43225532
3	ALGA0018941	0	45906317
3	MARC0056879	0	45980693
3	ALGA0019132	0	50431449
3	ALGA0019832	0	70941522
3	INRA0011025	0	81294573
3	H3GA0052550	0	89076522
3	ALGA0020376	0	92548607
3	ALGA0020412	0	93616539
3	MARC0012871	0	94598207
3	ALGA0020889	0	104009975
3	M1GA0004679	0	104671026
3	ASGA0016728	0	116287342
4	ALGA0022045	0	1580884
4	MARC0039577	0	11445209
4	ASGA0018522	0	14009762
4	ALGA0023970	0	20462745
4	H3GA0012373	0	23941171
4	H3GA0012505	0	34176413
4	INRA0014014	0	45021171
4	MARC0113871	0	59451282
4	M1GA0005902	0	61577033
4	ALGA0025456	0	65947723
4	ALGA0025497	0	66744792
4	ALGA0025679	0	72314525
4	ASGA0020384	0	79803779
4	ASGA0020726	0	92480081
4	ALGA0027021	0	100170861
4	MARC0061674	0	102332945
4	ASGA0021398	0	104189559
4	ALGA0027851	0	111444324
4	DRGA0005233	0	121258487
4	ALGA0028681	0	122944296
4	ASGA0023143	0	129753743
5	ALGA0030962	0	16567963
5	ASGA0025214	0	27633346
5	ALGA0031574	0	30892587
5	M1GA0007787	0	33679227
5	ALGA0031895	0	45916049
5	ALGA0031937	0	48150001
5	ASGA0025668	0	56043272
5	DRGA0005978	0	63772036
5	ALGA0032911	0	69987214
5	ASGA0088953	0	73165794
5	ALGA0033179	0	76099065
5	ALGA0033599	0	87636445
5	ALGA0033856	0	92844473
5	DRGA0006379	0	94591647
5	MARC0086616	0	95498813
5	MARC0003449	0	97730868
6	ALGA0108426	0	7995747
6	H3GA0017621	0	12372500
6	MARC0017431	0	13942683
6	ALGA0113428	0	26749581
6	ALGA0118415	0	63252487
6	MARC0023171	0	67074181
6	ASGA0029089	0	68488100
6	ASGA0082993	0	71066140
6	H3GA0018618	0	71802354
6	H3GA0018624	0	72030793
6	ALGA0103390	0	77516278
6	MARC0039276	0	83276468
6	ALGA0036671	0	89621075
6	MARC0059867	0	93118788
6	ASGA0029808	0	108270759
6	H3GA0019067	0	108908069
6	ASGA0029874	0	108992288
6	ASGA0096677	0	109363701
6	ASGA0029890	0	109688673
7	INRA0023493	0	9650881
7	ALGA0038752	0	13043239
7	ASGA0031521	0	17330471
7	H3GA0020174	0	18867750
7	ALGA0039474	0	23685211
7	ALGA0040377	0	37018342
7	H3GA0021445	0	52869370
7	ASGA0034291	0	65328698
7	H3GA0021967	0	65907456
7	ASGA0034310	0	65933421
7	MARC0046315	0	67272533
7	INRA0026429	0	76215677
7	DRGA0007931	0	91034997
7	ALGA0043246	0	95167401
7	ALGA0044211	0	109572743
7	ALGA0044273	0	110833793
7	ALGA0044330	0	112323728
7	ALGA0044514	0	116209868
7	ALGA0045338	0	126133456
7	ASGA0036855	0	127877796
7	ALGA0045529	0	129352956
8	ASGA0037637	0	5481606
8	ALGA0046426	0	7830524
8	ALGA0046587	0	12481810
8	MARC0049092	0	15318416
8	ASGA0038440	0	25344951
8	ALGA0047680	0	32521901
8	MARC0009529	0	32717191
8	H3GA0024817	0	33864697
8	ASGA0038905	0	58454277
8	MARC0053929	0	61955006
8	ASGA0039159	0	71443924
8	ALGA0048452	0	72705059
8	ALGA0048753	0	83136781
8	ASGA0039480	0	88128437
8	ALGA0049017	0	90841930
8	ALGA0049205	0	96156202
8	H3GA0025362	0	99815947
8	ASGA0039796	0	103188996
8	ASGA0082391	0	106651389
9	H3GA0026296	0	7908896
9	H3GA0026333	0	8387351
9	ALGA0051746	0	18576000
9	MARC0095249	0	24055924
9	ASGA0042270	0	26824384
9	ASGA0042516	0	34332728
9	MARC0082399	0	40603161
9	MARC0055383	0	44668796
9	ALGA0053744	0	65909112
9	ASGA0043727	0	66521108
9	INRA0032062	0	70609251
9	ALGA0053913	0	72362907
9	H3GA0027878	0	82038732
9	MARC0037787	0	85439807
9	H3GA0027927	0	90773502
9	ALGA0054350	0	95289439
9	ASGA0044318	0	103752433
9	ASGA0044392	0	108498364
9	ALGA0055017	0	114568379
9	H3GA0028278	0	116646622
10	ASGA0045615	0	229648
10	ALGA0056665	0	6348340
10	ALGA0056972	0	9680946
10	H3GA0055672	0	11296739
10	ASGA0083886	0	22682701
10	ASGA0047262	0	26714177
10	ASGA0047452	0	28904829
10	ASGA0047806	0	40819500
10	ASGA0047853	0	41789341
10	ALGA0113811	0	60913630
11	ASGA0049601	0	8126596
11	DRGA0010930	0	19626043
11	ALGA0061430	0	22457348
11	MARC0000451	0	24870907
11	MARC0065023	0	29249825
11	MARC0105378	0	41507522
11	ALGA0062058	0	41615435
11	ALGA0062293	0	47783961
11	ALGA0062500	0	54977978
11	ALGA0062840	0	62334649
11	H3GA0032114	0	62390622
11	ASGA0051917	0	73772546
12	MARC0106494	0	7333386
12	ASGA0053449	0	12856589
12	ASGA0053981	0	28527976
12	ASGA0054019	0	29452335
12	ASGA0054736	0	40505095
12	ALGA0066858	0	46712005
12	H3GA0034690	0	48242663
12	ASGA0085197	0	49123314
12	ASGA0101283	0	54635126
13	H3GA0035370	0	7263212
13	ALGA0068949	0	20104490
13	ALGA0069475	0	27645088
13	M1GA0017516	0	27717011
13	H3GA0036284	0	30332799
13	MARC0011323	0	30675203
13	H3GA0036678	0	53986357
13	ALGA0071026	0	62916787
13	ASGA0058325	0	65554413
13	DRGA0012730	0	73955367
13	ALGA0071573	0	76438944
13	ALGA0071824	0	90285880
13	ASGA0098838	0	94632019
13	DRGA0012873	0	99134449
13	ASGA0058980	0	103098218
13	ASGA0059045	0	106908195
13	ASGA0059103	0	109950146
13	ALGA0072738	0	120361470
13	ASGA0059328	0	124799457
13	ASGA0059371	0	126583607
13	ASGA0059530	0	131131506
13	ASGA0059801	0	138020727
13	ALGA0073896	0	142327578
14	ASGA0060573	0	4183065
14	ALGA0074714	0	6749623
14	ALGA0074964	0	9255854
14	ALGA0075096	0	10175069
14	MARC0043615	0	12795642
14	ASGA0061817	0	17702946
14	H3GA0039302	0	21432916
14	ALGA0076284	0	22874780
14	ALGA0076307	0	24883792
14	ALGA0076539	0	26982311
14	ALGA0076801	0	33490177
14	H3GA0039737	0	35060939
14	ALGA0077941	0	59294223
14	INRA0044343	0	61506722
14	H3GA0041315	0	75326593
14	MARC0042557	0	76043540
14	H3GA0041845	0	111084349
14	MARC0007883	0	121718549
14	H3GA0042335	0	129021459
14	H3GA0042395	0	129935850
14	ALGA0081924	0	130962138
14	ALGA0082051	0	132442300
14	ASGA0067743	0	142766265
15	ASGA0068611	0	9801758
15	ALGA0084385	0	21916495
15	ASGA0069006	0	22836923
15	ASGA0069029	0	23590056
15	MARC0078536	0	31558867
15	MARC0044772	0	32636099
15	ASGA0069650	0	50177216
15	H3GA0044392	0	51829795
15	DRGA0015156	0	52072076
15	ALGA0085552	0	53026806
15	ALGA0121916	0	61104845
15	ASGA0070104	0	78702701
15	ASGA0070135	0	80257243
15	ALGA0086446	0	89991739
15	DIAS0000367	0	93396576
15	ALGA0086567	0	98196902
15	ASGA0070418	0	107476058
15	MARC0090110	0	107509240
15	ALGA0087100	0	113343086
15	H3GA0045035	0	114941689
15	ASGA0071444	0	125190918
16	ALGA0088540	0	1019358
16	ASGA0103572	0	5171736
16	SIRI0000837	0	11715222
16	ASGA0072441	0	15967815
16	H3GA0054396	0	17093286
16	ALGA0090096	0	28758551
16	ASGA0073173	0	37298986
16	INRA0051619	0	42620185
16	MARC0039691	0	54871544
16	DRGA0016251	0	55809559
16	ALGA0091131	0	58358307
16	H3GA0047066	0	66936267
17	MARC0001303	0	9300819
17	MARC0078025	0	12492856
17	ASGA0075704	0	19918321
17	ALGA0093763	0	22207965
17	ASGA0075836	0	24539643
17	ALGA0095111	0	43484467
17	ASGA0077055	0	44075288
17	ALGA0095686	0	53416452
17	ALGA0095739	0	54535676
17	ASGA0077784	0	56706621
18	ASGA0078711	0	4165847
18	ALGA0115113	0	15173938
18	ALGA0097451	0	20258337
18	ASGA0079269	0	22304779
18	H3GA0050669	0	25923487
18	H3GA0050679	0	27105423
18	H3GA0050696	0	28382893
18	ALGA0098843	0	50539526
18	ALGA0098882	0	51474399
23	ALGA0098952	0	1327693
23	MARC0025608	0	1481660
23	ASGA0080496	0	3331784
23	MARC0074494	0	4136961
23	H3GA0051503	0	8326315
23	DRGA0017128	0	12951799
23	ALGA0099433	0	14030307
23	H3GA0051592	0	17288349
23	H3GA0051621	0	25787635
23	ALGA0099569	0	33336316
23	ALGA0099584	0	33824912
23	MARC0112877	0	34903051
23	ASGA0081114	0	38525161
23	H3GA0051772	0	40682014
23	ASGA0105262	0	87755406
23	MARC0067876	0	89177789
23	H3GA0051867	0	89486372
23	INRA0057096	0	108716635
23	ASGA0081547	0	117373699
23	ALGA0100253	0	119305246
