# Supplementary material for: Reintroductions and genetic introgression from domestic pigs have shaped the genetic population structure of Northwest European wild boar
Source: BMC Genet. 2013 May 20;14:43. doi: 10.1186/1471-2156-14-43 (PMC3663677; doi:10.1186/1471-2156-14-43)
Supplement: Additional file 3 — The 351 SNP genotypes of the 120 domestic pigs in plink format. [file 1471-2156-14-43-S3.ped]

BS01 HAPmap3_box1_A5_BS01_M18 0 0 0 -9 C C G G C C G A C C T T T G C T T C C C T C C C T C C C C C G A T T G A A A A A T T A A C T T T G G T T C C A A A A C C T T A A G G G G A A C T C T C T T C T C G G G A G G A A A A G G A C G G T T C C A A T T A G G A G G G A A A C C A A G G A G G G A G C C A G A G G G C C G G G G C C G G A A T T C T A G C C G G T T T T T T A C C C G A G G A A A A C C A G A A G A T T T T G T G G C C G G G G G A G G C C T T G G C C T C G A T T T T T C C C A A T T A A T C T T T C C T C C G A A A T T G A C C C C G G A C T C A G T T C C T T C C A A G G G A T C T T A G T T C C G G A G G G C C G G A A A A G T A A G G T T A G C C T T T T C C A G A G A G G G A G T T G G A G G G T T G G C C A A A G T T A C A G A A T C G G T C G G T T C T G G C C A A T T A G G G T C T C C C A A A A A A A A A A T T T C A A C C G G G C T T A A C C T C G G C C A G C C T T T T A C G G T G C C G G A A G A A C G A G G A A A A G G C T G A T C C T A A A A A A T T G G T C G G C C T C A C G G A G C C T T A A C C A A T G A A G G A A T T A A C C G A T T G G G G G T T T A G A A A A C C T T C C C C G A C C A A G A C C C C G T A G N N C C A G A A A G A A T T G G C C T T T T A A C T A A T T T T T T A A T T C T T T A A C C C C G G A A G A T C G G C C G G G A G A G G G G C C C C T C C C G G A A G G C C C T T T C C A A C C G G C T G G G G C T G G T T T T A A C A C C
BS01 HAPmap3_box1_B5_BS01_M33 0 0 0 -9 C C G A C C A A T C T T T T C C T T C C C C T C T C C C T C G A T T A A A A A A T T A A C C T C G G T T A C A A A A C C T T A A A G G G A A C C C C C C T C C C G A G A G G A A G G G G A C G A C T C T A A T C G G A A G A A A A G C C A A G G A G G G A G C C A A A G G G C C T G A G T T A G G A T T C T A G C C A A T T T T C T A A C T G A A G G A G A C C G G G A G G G T T T G T G G C C G G T T A A G G T T T C A G C T T T G G T T T T T T C C A A T T G G C C T T C C C C C C G G A A T T A A C C T T G G C C C C G G T T T T C T C T A G G G A A C C T T G G T T T T G G A G A A C C T G G G G G G G G G A A G G A A C C T T C T T T A A A A G G G G A A C C T G A G G G T T A G T C A A G G T C C C G G G G C C T G T T G G T T C C A A C C C A C T G G G A C C C C A C A A A A A A A A A G C C T T G G C C A A C C T C A A C T T C G G T C A G C C T T C T A A G G G G C C A A C C A A C C A A A G A A G A G G T T A A C C C T C C A A G G C C A A T T G A T T C C C C G G A A T C T T A A C C G G G G A A G G A A C C G A T C A A C T T G G G G G C T G G G G A A C C T C C C C C G A C C G A G G C C T T T T A A T T T T A A A A G G A A C C G G T T C C C C G G T T A A A A T T T T A A T T C C T T A A C C C C T T G A A A T T G G C C G G A A A A G G G G C C C C T T T T A A A A T G T T T T T C T C A A C C A G T T G G G A C T A A T T T T A A A A T T
BS01 HAPmap3_box1_C5_BS01_M36 0 0 0 -9 C C G A C C A A C C A T T G C T T C C C T C C C T C T C C C G A C T G G G G A G C T A A C T C C G G T T A C A A A A C C T C A A A G A A A A C T T T T T T C C C G A A A G G A A A A T G A A G A C T T T A A C C G G A A A A A A G G C C A A G G G G G G A G C C G G G G T G C C G G A G C T A G G A C T T T G G T C A A T T T T T T A A C C G G A G A A G A C C G G G G G A T T G G T T G G C C G G N N G A G G T C C C G G T T T T G G T T C C T T C C A A T T G G T T T T T T C T C C G A A A C T G G C C T T G G A C T T G G T T T T C T C T A G G G A A C C T T G G T T T T G G A G G A C C G G G G A A G T G A A A G T A G C C T T C C T C A G G G A A G G G G T T G G G G G G C T A G T T G A A G C C C C G G A A T C G G C C A G C C C T G A C C C C T T G G A A C C C C A C A A A A G A A A A G T T T C A A C C A G C C C C G A C T C C T G T C A G A C T T T T A C G G T G C C A A C C A A A A A A G G G G G A G G C T A A C C C T A C A A A G C C G G T T G A C C T C A C G G A G T C T T A A C C A G G G G A A A A A T T A A C C G A C C G G A A G G T T A G G G A A C C T C C C C C A A C C A A A A C A T T T T A A A A C C A G G A G G A A C T G G C C C C T C A A T T A A T T T T T T C C T T T T T T G G T C C C T G G A G G C C G G C C G G A A A A G G A A T T C C C C T T G G A A T G T T C T T C T C C A C C G G C T G G G A C T G A T C T T A A C A T C
BS01 HAPmap3_box1_D5_BS01_M37 0 0 0 -9 T C A A A A G A T C A T T G C T T T C C C C C C C C C C C C G G T T A A A A A A T T A A C C T C G G T T C C A A A A C C T T A A G G G G A A C C C C C C T T C C G G G G G G A A A A G G A C G G T T T T A A C C G G A A A A A A G G C C G A G G G G A G G G C C A A G G T G C C G G A G C T A G A A C T T T G G T C G A T T T T T T N N C C G A G G G A A A C C G G G A G A G T T G T T G G T C G G G T A A G G T T T C G G T T T C G A T T C C T T C C A A T T G G T C T T T T C C C C G A A A C T G A T C C C G G A C T C G G T T C T C T C T A G G G A A C C T T G G T T T T G G A G A A C C T G G G G A G G G A G A G T G G C C T T C T T C G G A G A G G G A G T C G G G G N N T T G G T C A A G G T C C C A G A A T C T G T C G G T T C T A A C C C A C T A G G A C C C C C C G A A A G A A A A G T T T T A A C C A G C C C C G G C T T C T G T C A A A A C T C T C C G G T G C C A G A C G A A A G G A G A A G A G G T T A A C C C T C C A A G G C C G G T T G A C C T C A C G G A G T C T T A A C C A G G G G A G A A A T T A A C C G A C T T G A A G T T T A G G G G A C C T C C C C C G A C C G A G A C A T T T T A A T A C C A G A A G G A A C T G G C C C C T C G A C T G A A A C T T T C C T T C T T T G A C C C C T G G A G A C C A G T C G A A A G A G G A G C T C C C C T C A A A A T G T T C T T T C C A A T T A G C T G G G A C T A A T C T T G G A A T T
BS01 HAPmap3_box1_E5_BS01_M44 0 0 0 -9 C C A A C A G G C C A A G G C T T C C C T C C C C C C C C C G G C T G A A G A G C T A A C T T C A G T T C C G A C A A A T C A A G G A G A A T T T T T T T T C C A A G A G G G A G G T G C C G G T T C C A A T T G G A A A A A A G G C C G A G G A G G G G G C C A G G G G G C C G G A G T T A A A A C T T T G G T C G A T T T T C T A A C T G A A G G A G A C C G G G G G G G G G G T T G G C C G G G G A A G G C C C C G G T T C C G A C C T T T T C C A A T T G G C C T T T C C C T C A A A A T T G G T C C T G G C C T T G G T T C C T T T T G G G G A A C C C T G G C T T T G G A G G A C C G G A A G A G G G A A A G T A G C C C T C C T C A A A G G G G G A G C C G G A A A G C T G G T T A A G G C C C C A G G A C C T T T C G G T T C T A A C C C C C T G G G A C C T T C C G A A A A A A A A A T C T T A G C C A G C C T C G A C T T C G G T C A G A C T T T T A C G G T G C C G G A C A A C C A A A A G A A A G G C T A A C C C T A C A A A G C C G A T C G A T C C C C C G G G G C C G G A A C C G G G G G G A A A A C C A A C C G G T T T G A A T T C T A A G G A A C C T T C C C C A A T C G G G G A A T T T T A G T A T C A G G G G G A A C C G G C C C C T T G A C T G A T A T T C T A C T T C T C T A A T T C C T G A A G A T C G G T C G A A A G A G G A G C T C C C C T C G A A A T T C C T T T T C C C C C C G G T T G G G A C T G A T T T T G A A A T T
BS01 HAPmap3_box1_F5_BS01_F17 0 0 0 -9 T C G A C A A A C C A T T G C T T C C C T C T C T C C C C C G G T T A A A A A A T T A A C C T C G G T T A C A A C A C C T T A A A G G G A A C T C T C T T C C C G G G A G G G A G G T T A C G A T T C T A A T C G G A A A A A A A A C C A A G G G G G G G G C C A A A G G G C C G G A G T T A A A A T T T T G G C C A A T T T T C C A A C T A A A G G A A A C C G G G A G A G T T G T T G G C C A G T T G A T G C C T C A G C C N N G G T T T T T C C C A A T T G G C C C T T C C C T C G A A A C T A A C C T T G G A C C C G G T T C T T T T T G G G G A A C C T T A G T T T T G G A G G G T C G G G A G A G G G G A A G G A A C C T T C T T C G G G G G G G G A G C C T G A G A G T T A G T T G A G G T C A C G G G A C C T G T T G G T T C T A A C C C A C T A G G A C C T C C C G G A A G A A A A G T C T C G G C C G G C C T C A A C T T T T G T C A G C C T T C T A C G G G G C C A A A C G A C C A A A G G G G A G G T T A A C C C T A C A A A G T C G A T T G G T C T C A C G G A A C C T T C A C C A G G G G A A A A A T T A A T C A A C T T T G G G T C T G G G G A A T C C C T C T C A A T T G A G A C A C C G T G G T T T C G G G A G G A A C T G G C C C C T C G A C T G A A A T T T T A C T T C T T T A A C C C C T G G A A A T C G G T C G G A A G A G G G G C C C C C C T C G G A A T T T T C T T C C C A A C C A G C T G G G A C T G A T C T T A A A A T T
BS01 HAPmap3_box1_G4_BS01_M01 0 0 0 -9 T C G A A A A A T C A A G G T T T C C T C C T C T C T C T C G G C C G A A G A G T T A A C T C C G G T T A C A A A A C A T C G A A A A G A A T T T T T T T T C C G A G A G G G A G A T G A C G A C T T T A A C C G G A A A A A A A G C C A A G G G G G G A A C C G G A G G G C C G G A A T T A A G A C C T T G G T T G A C T T T T T A A C C G G G G A A G A C C G G G A G A G T T G G T G G C C G G T T G A G G T T T T A G C C N N G G T T C T T C T C A A T T A G T C T T T C C C C C A A A A C T G G C C C T G G C C C C G G T T C T T T T T G G G G A A C C T T A G T T T C G G G G A A C C T G G A G A G T G G G G G T G G G C T T C T T T G G G G A A G G A A T C G G G G G G C T G G T C G A G G T C A C G G G A T C T T T T G G T T C T A A C C C A C T A A G A C C C C A C G A C A G A G A G G T T C C A G C C G G C C T T A A T T C C T G T C A G C C C T T T C C G G G G T C A A A C G G A C G A A G G A G G G G T T G A T C T T C C G A G G T C A A T T G G T C C C C C G G A G T C T T A A T C G G G G A A G A A A C C G A C C A A C C G G G G G T C T G G G G A A C C T C C C C C A A C C A A G G C C C C G T A A T T C C G G G A A G A A T T G G C C T C T C G G T T G A A A T T T T A C T T C T T T G A C C C C T T A A A A T T A G T C G G A A G A T T A G C T C C C C C C G A A A T T T T T T T T C C A A C C A G T T G G G A C T A A T C T T A A A A T T
BS01 HAPmap3_box1_H4_BS01_M04 0 0 0 -9 T C G A C A A A C C A A G G T T T C C T C C T C T T T C C C G G C C G G A G A G T T G A C T C C G G T T A C A A A A C A T C G A A G A G A A T T T T T T T T C C A A G A A G G A G G T T A C G A C T C T A A T C A G A A A A A A A G C C A A G G G G G G A G C C G G G G T G C C G G A G T T A A A A C T T T G G T C G A T T C T T T A A C C G G G G A A G A C C G G G G G A T T T G G T G G C C G G G T A A G G C C T C A G C C N N G A T T C T T C T C A A T T A G T C T T C C C C T C G A A A T T G A T C C C G G A C C C G G T T C T T T T T G G G G A A T C T T A G T T T T G G A G A A C C T G G G G A G T A A A A G T A G G C T T C T T C G G G G A G G G A A T T G G G G G G C T A G T C A A G G T C C C A G A A T T T G T C G G T T C C A A C C C C T T A G G A C C C C A C A A A A G A G A A G T C T C A G C C G G C C T C G A C T C C T G T T A G C C T T T T C C G G T G C C G G A C A A A C A A A G A A A A G G T T G A C C C T A C G A A G T C G A T T G G T T C C C C G G A G T C T T A A C C A G G G A A G A A A T C A A C C G A C C G G G G G T C T G G A A A A C C T T C C C C A A C C G G G A C A T T T T A A T A C C A G G G A G A A C T G G C C T C T T G A T T G A T A T T T T A C T T T T T T G A C C C C T T G A G A C C A A T C G G A A G A G G G G C C C C C C C C G G A A T G T T T T T C T C A A C C A G C T G G G A C T A A T T T T G A A A T T
BS01 HAPmap3_box1_H5_BS01_F29 0 0 0 -9 T T G G C A G A C C A T T G C T C C C T T T C C T T T C C C G A C T G G A G A A C T A A C T C C G G C T C C G G A A A A T T A A G G A G A A C T C T C T T C T C G A A A G G G A G A T T C C G A C T C C A A C C A G G A A A G A A G C C A A G G G G G G G G C C G G A G G G C C G G A G T T A A A A C T T T G G T C G A T T T T T T A A C C G G G G A A G A C C G G G A A A T T G G T T G G C C G G G T A A G G C C C C G G C T N N G G T T C T T T C C A A T T A G T C T T T C C T T C A A A A C T A A T C C T G G C C T C G G C T C T T T T T G G G G A A C C T T G G T T T C G G A G G A C C G G G G A A G T G A G A T T G G C C T T T T T C G G A G G G G G A A T T G G G G N N T T G G T T A A G G C C C C A A G A C C G G T T G G T T C C A A C C C A C T A A A A C C C C A A A A A A G A A A A G T T T C A G C C G G C C T T A A C T T C T T C C A G A C C T T T A C G G G G C C G G A A G A A A G A A G A A G G G G T T A A T C C T C C G A A G T C G A T T G G T T C C C C G G A G C C G T C A C C A G G G G A A A G A T C G A T C A A C T T G G G G T C C A G A G A A T C T C C C C C G G C C G A G A C A C T T T A G T A C C A A G A G G A A C T A G T C T C T C G A T T G A T A C T T T C C T T T T T T G A C C C C T G A A G A T T A G T C G G A A G A T G A G C T C C C C T C G A A A G G C T T T T T C C A A C C A G T T G G G A C T G A T T T T A A A A T C
BS01 HAPmap6_box1G4_SSBS01F02 0 0 0 -9 T C G G A A A A C C A T G G T T T C C T T C T C T T T C C C G A C T G G G G A G C T A A C T C C G G T T A C G A A A A A T C G A A G G G A A C T C T C T T T C C A A G A A G G A G G T T C C G A C C T T A A C C G G G A A A G A A A C C A A G G G G G G A A C C G G G G G G C C T T G G C T A G G A C C T T G G T C G A T T C T T T A C C C G G G G G A A A C C G G G A G A G T T G G T G G C C G G T T A A G G T T T C A G C T N N G G T T C T T C T C A A T T A G T C C T C C C C C C A A A A C T G G T C C C G G C C T T G G T T C T T T T T G G G G A A T T C T A A T T C C G G A G G A C C T G G A G A G T G A G A G G A G G C T T T T T T G G G G A A G G A A T C G G G G A G C T G G T C G A G G T C C C A G A A T C T G T T G G T T C T A A C C C A C T A G G G C C C C A C G A C A G A A A A A C C T C A G C C G G C C T C A A C T T C T G T C A G C C C T N N C C G G G G T C A A C C G A A A G G A G A A G A G G T T A A C C T T C C G A G G T C A A T T G A T T C C C C G G A G T T T T A A C C G G G G A A G G A A T C A A C C G A C C G G G A G G C T G G A G A A C C T C C C C C A A C C A A G G C C C C G T A A T T C C G G G A A A A A C T G G C C T C T C G G T T G A A A T T T T A C T T C T T T G A C C C C T T A A A A T T A A T C G G A A G A T G G G C C C C C C C C G A A A T G C T T T T C T C A A C C A A T T G G G A C T A A T C T T A A A A T C
BS01 HAPmap6_box1H4_SSBS01F03 0 0 0 -9 C C G A C A A A T T A T G G C T T C C C C C C C C C T C T C G G C T A A A A A A T T A A C C T C G G T T C C A A A A C C T T A A A G A G A A C T C T C T T T C C G G G A G G G A G A T G C C G G T T C C A A T C G G A A G A G G A A C C A A G G G G A G G G C C A G A A T G C C T G A G C T A G G A T T C T A G T C G A T T C T T T A C C C G G A G A A G A C C G G G A G G T T T G T T G G T C A G T T G A G G T C T C A G C T N N G G T T T T T C T C A A T T A G C C T T C C C T C C A A A A C T G A T C T T G G C C C C A G T T C T T T T T G G G G G A T C T T A G T T T C G G G G G A T C G G G A A A G G G G G G T T G G C C T T C C T T A G A G A G G G A A C C G G A G A A C T A G T C G A G G T C A C A G G A C C G G T T G G T C C T A A C C A A C C A A G A C C T C C C G A C C G G A A A G C C T C G G C C A G C C C C A A C T C C T G T T G G C C T T N N C C G G G G C C G G A C G A A A G A A G G A G G G G T T A A C C C T A C A A A A T C G A T C G A C C C C C C G G A G C C G T A A T C G G G G A A A A A A T C G A N N A A C C G G G G G G C T A G G G A A C C T C C C C C G A C C G G A A C A T T T T A G T T C C A G G A A G A A C T G G T C T C T C G A T T G A T A C T T T C C T T T T T T G A C C C C T G G G G A T T A G T C G G A A G A T G A G C T C C C C C C G A A A T G T T T T T T T C C A T C A G T T G G G A C T G G T T T T G A A A T T
BS01 HAPmap6_box1A5_SSBS01F06 0 0 0 -9 T C G G C A G A T C A A T G C T C C C T C C T C T C T C T C G G C C G A A G A G T T A A C T C C G G T T A C A A A A C A T C G A A A A G A A T T T T T T T T C C G A G A G G G A G G T T A C G A C T T T A A C C G G A A A A A A A A C C A A G G G G G G A A C C G G G G G G C C G G A G T T A A A A C T T T G G T C G A T T C T T T A A C C G A A G G G A A C C G G G A G A G T T G G T G G C C G G T T G A G G T T T T A G C T N N G G T C T T T C T C A A T T A G C C T T T C C T C C A A A A T T G A C C C C G G A C T C G G T T C T T T T T G G G G A A T C C T A G T T T C G G A A G A T C G G G A A A G T G A G A T T G G C C T T C T T T G G G G A G G G A A T C G G G G A A C T G G T C G A A G C C C C G G G A T C T T T T G G T T C C A A C C C C T T A G A A C C C C A C G A C A G A G A A G T C C C A G C C G G C C T C A A C T C C T G C C G G C C C C N N C C G G G G T C A A A C G G A C G A A G G A G G G G T T G A T C C C A C A A A G C C A A T T G G T C T C A C G G A G T C T T A A C C A G G G A A G G A A T C A A C C A A C T T G G G G T C T G G G G A A C C T T C C T C A A T C A A G G C A C T T T A A T T C C G G G G A G A A C T G G C C T C T T G A C T G G A A C C T T C C T T T T T T A A C C C C T G A A G A C C A A T C G G A A G A G G G G C C C C C C C C G A A A T T C T T T T T C C A A C C A G T T G G G G C T G A T T T T G G A A C C
BS01 HAPmap6_box1B5_SSBS01F10 0 0 0 -9 T C G A C C A A C C A A T G C T T C C T T T T C T T T C C C G A T T G A A A A A T T A A C T T T G G T T C C A A A A C C T T A A G G G G A A C T C T C T T C T C G A G A G G G G G G G G A C A A C T T T A A C C G G A A A A A A A G C C A A G G G G A G G G C C A G A A G G C C G G G G C T A G G G C C T T G G T C G A T T C T T T A C C T G A G G A A G G C C G G G G G A T T T G T T G G C C G G G T G A G G T T T C G G C C N N A A T T T T C C C C A A T T A G T C T T C C C C C C G A A A C T G A C C T T G G A C C C G G T T C T C T C T A G A G G A C C C T G G C T T T G G A G A A T C G G A A G A G G A A A A T T A G G C C T C T T T A G G G G G G G A G T C T G A G G G T T A G T C A A A A T C A C A A G A T C T G C C G G T C C T G A C C C A C T A G A A C C T T C C G A A A G A G A A G T T T T G G C C G G G C T C G A T T C C T G C C G G A C C T N N A C A A G G C C G G A A G A A C G A A A A A A A G G T T G A T C C T C C G A G G T C G G T T G A T C C C C C G G G G C C G T A A C C G G G G G A G A A A T C A A C C A A T T G G G G T T T T A G A G A A C C C C C C C C A A T C G A A A A A T T G T A A T A C C G G A A A G A A C T G G T C T C T C A A C T G A A A C T C T C C T T T T T T A A C C C C T G G A G A T T A G T T G G G A G A G G A A C T C C T C C C G G G A T G T T T T C C T T C A C C A G C T G G G A C T G G T C T T A A A A T C
BS01 HAPmap6_box1C5_SSBS01F11 0 0 0 -9 T C A A C C G G C C A A G G T T C C C C T C C C T C C C C C G A T T G A A G A A C T A A T T T C G G T T A C A A C A C A T C G A G G G G A A T T T T T T T C T C G A G A G G G G G G T G A C G A T T C T A A T C A G A A A A A A G G C C A A G G G G G G G G C C A G A G G G C C G G G G C C G G G A C T T T G G T C G A C T T T T T C C C C G A G G A A G A C C G G G A G A T T G G T T C G C C G G T T G A T G T C T C G G C C N N A A T T C C T C T C A A T T A G C C T T T C C T C C A A A A T T G A C C C C A G A C C C G G T T C T C T C T A G A G G A T C C T G G C T T T G G A G G G T C G G G G A A G G G A G A G T G G G C C T C T T C A G A G G G G G A G C C G G A G G G C T G G T C G A A G C C A C A G A A C C T G T C G G T C C C A A C C C C C T G G G A C C T C C C A A A A G G A A A G T C T T G G T C A G C C T T G A T T C C G G C C A G A A C C N N C C A G G G C C A G A C G G A A G A G G A A G A G G C T G A T C T T C C G G A G T T G G T C A A T C C C C C G G A G C C T T A A C C A G G G G A G A A A T C A A T C A A C T G G G A G T T T G G A A A A C C T C C C C C A A T C G A G A A A T T T T A G A A C C G G G A A G A A T T G G T C T C T C G A T T A A A A T T C T C C T T T T T T A A C C C C T G A A A A T C A A T C G A A A A A G G A G C T C C C C T T G G A A T G C T T T T C T C A A C C A A T T G G G A T T G A T T T T A A C A C C
BS01 HAPmap6_box1D5_SSBS01F13 0 0 0 -9 C C A A C C G A C C A A G G T T C C C C T C C C T C C C C C G A T T G A A G A A C T A A T T T C G G T T A C A A C A C A T C G A G G G G A A T T T T T T T C T C G A G A G G G G G G T G A C G A T T C T A A T C A G A A A A A A G G C C A A G G G G G G G G C C A G A G G G C C G G G G T T A A G G C C T T G G C C G A C T C T T T C C C T A A G G A A G A C C G G G G A A T T G G T T C G C C G G T T G G G G T T T T A G C C N N G A T T C C T C T C A A T T A G C C T T C C C T C C G A A A T T G A C C C T G G C C T C G G T T T T C T C T A G A G G A C C C T G G C T T T G G A G G G T C G G G G G A G T A A G A G T G G G G C T C T T C A A G G G G G G G G C C T G A G G G T T A G T C G A A A T C A C A G G G T C T G C C G G T C C C G A C C C A C T G G G A C C T T C C A A A A G G A A A G T C T T G G T C A G C C T T G A T T T C G G C C A G A A C C N N C C A G G G C C A G A C G G A A G A G G A A G A G G C T G A T C T T A C G G A G T T G G T C A A T C C C C C G G A G C C T T A A C C A G G G G A A A A A T C A A T T A A C T G G G A G T T T G G A G A A C C T C C C C C A A T C G A G A A A T T T T A G A A C C A G A A A G A A T T A G C C C C C C G A T T G A T A T T T T A C T T T T T T G A C C C C G G A A G A T C A A T C G A A A A A G G A G C T C C C C T T G G G A T G T T C T T T T C A A C C A G T T G G G A C T G G T T T T A A C A C C
BS01 HAPmap6_box1E5_SSBS01F15 0 0 0 -9 C C A A C C G A C C A A T G C T T C C T T T C C T C T C C C A A T T G G A G A G T T A A T T T C G G T T C C A A A A C C T C A A A G A G A A T T T T T T T C C C A A A A A G G A G G T G A A G A T T C T A A T C A G A A G G G A A G C C A A G G A G G G A G C C A A G G G G C C G G A G C C A G A A T T C T A G T C G A T T C T T T C C C C G A A G A A G A C C G G G G G A T T G G T T G G C C G G T T G A G G T C C C G G C T N N A A C C T T C C C C A A T T G G C C T T C C C C T C G G A A T T G A T C T T G G C C C C G G T T T T C T C T A G A G G A C C T T G G T T T C G G A G G A C C G G G A G A G T A A A A G T A G G C T T C T T T A A A A A G A G A A C C G G G G G G T T A G T C A A A G T C C C A G G A T C G G T T G G T C C C A A C C A A C T A G G G T C T T C C A A A A A A A A G G T T T T A A C C G G G G T T G A T T T C G G T C A G A A C T N N A C G G G G C C G G A C G G A C G A A G A A G A G G C T G A T C T T C C A A G G T C G G T C G G C C C C C C G G A A C C T T A A T C A A T G G G G A G A T T A A T C A A C T G G G A T T C T G G G G A A C C T T C C C C A A T T G A G A A A T T T T G G A A C C A G G G A G A A T T G G C C C C C C A A C T G G A A C T T T A C T T T T T T G A C C C C T G A A G G T C A A T C G A A A A A G G A G C T C C T C C C G G A A T G T T C T T T T C C A C C G G T T G G G G T T A A T T T T G A A A T C
BS01 HAPmap6_box1F5_SSBS01F25 0 0 0 -9 T T G A C C A A C C A T T G C T C C C T C C T C T C C C C C G A C T G A A G A A T T G A C T T C A G T T A C A A A A C A T C G A A G G G A A C T C T C T T T C C G A G G G G G A G A T T C C G A T T C C A A T T G G A A A A A A G G C C A A G G G G A G A G C C A G A G G G C C G G A G T T A A A A C T T T G G T C G A T T T T C T A A C T G A A G A A A A C C G G G A G A G T G G T T G G C C A G T T A A G G T C C C G G T T N N G G T C C T T T C C A A T T A G C C T T C C C C T C G A A A C T G A T C C T G G C C C C G G T T T T C T C T A G G G A A C C T T A G T T T C G G A G A A C C T G G G G A G G G G G A G T A G C C T T C T T T G G G G A A G G A A T C G G A G G G T T A G T C A A G G T C C C A G G A T C G G T T G G T T C C A A C C C C T T A A A A C C T C A C A A A A G A A A A A T C T C A G C C A G C C T C A A C T T C T G T T A G C C T T N N A C G G G G C C A G A A A A A C A A A A A A G A G G T T G A C C C T C C A A G G C C G A T T G G T C C C C C G G G G C C G T C A C C A G G G A A G A G A C C G A T T A A C T T G G G G T C C A G G G A A C C T C C C C C G G C C G A G A C A C T T T A G T A C C A G G A A G A A C T A G T C C C C C G G T T A A A A T T T T A A T T C C T T A A C C C C T T A A G A T C G G T C G G A A G A T T A G C T C C C C T C G G A A T G C T T T T T C C C C C C A A T T G G A A T T G G T T T T G A A A T C
BS01 HAPmap6_box1G5_SSBS01F28 0 0 0 -9 C C G G C C A A T C T T T G C T T C C C C C T C T C C C T C G A T T A A A A A A T T A A C C T C G G T T A C A A A A C C T T A A A G G G A A C C C C C C T C C C G A G A G G A A G G T T C C A A C C C C A A C C G G A A A A A A G G C C G G G G G G A A G G C C A A A G G G C C G G A G T T A A A A T T T T G G C C A A T T T T T T A A C C G G G G A A A A C C G G G G G G G T T G T T G G C C A G G T A A G G T T C C G G C T N N G G T T T T T C C C A A T T G G C C C C C C C C C C G G A A T T A A C C T T G G C C T C G G T T C C C T C T A G G G A A C C T T G G T T T T G G A G A A C C T G G G G A G T G G A A G G A A C C T T C C C C G G G G G G G G A G C C T G A A G G T T A G T C A A G G T C C C A G A A T C G G T T G G T T C C A A C C C A C T G G G A C C T T C C G A A A A A A A A A T C T T A G C C A G C C T T A A T T T C T G T C A A A A T T N N A C G G G G C C A G A C A A A C A A A G G A G G G G T T A A C C C T C C A A G G C C G G T T G G T C C C C C G G A G C C T T A A T C G G G G G A A A A A C C G A T T A A C T T G G G G T C T A G G G A A C C T C C C C C G G C C G G G A C A T T T T A A T T C C G G A A A A A A T T A G C C C C T C A A C T G A T A T T T T C C T T C T T T A A C C C C T G G A A A T T G G T C G G A A A A T G A G C T C C C C T T G G A A T G T T T T T T T C C C C C A A T T G G G A C T A A T T T T A A C A T C
BS01 HAPmap6_box1H5_SSBS01F31 0 0 0 -9 T T A A C C A A T C T T T T C C T T C C C C T T T T C C T T A A T T A A A A A A T T A A C C C C G G T T A A A A A A C A T T A A A G A G A A C T C T C T T C C C G A G A G G A A G G T G A C G A T T C C A A T C G G A A A A A A G G C C A A G G G G G G G G C C G G G G T G C C G G A A T T A A A A T T T T G G C C G A T T T T T T A A C C G G G G A A G A C C G G A A G G G G T G G T G G C C G G T T A A G G T T C C G G T T N N G G T T T T T C C C A A T T G G C C C T C C C C C C G G A A T T A A C C T T G G C C C C G G T T C T T T T T G G G G A A C C T T G G T T T T G G A G G A C C T G G A G A G T G G G A G T A G C C T T T T T T G G G G A A G G A A T C T G G G G G T T A A T T A A G G C C C C G G G A T C T G T T G G T C C C A A C C C C T T A A A A C C T T C C A A A A A A A A A G C C T C A G C C A A C C T C A A C T T T G G T T A G A C T T N N A A G G G G C C A G A C A A A C A A A G G A G G G G T T A A C C C C C C A A G G C C G G T T G G T C T C A C G G A G T C T T A A C C G G G G A A G G A A C C G A T T A A C T G G G G G T C C A G G G A A C C T C C C C C G A T C G A G A A A T T T T A A T T C C G G A A A G A A T T A G C C C C T C A A C T G A A A T T T T A C T T C T T T A A C C C C T G G A A A T T A A T T G G A A A A G G G G C C C C C C T T G G A A T G T T T T T T C C C C C C A G C T G G G A C T G A T C T T A A A A T C
BS01 HAPmap6_box1A6_SSBS01F34 0 0 0 -9 C C G A C C A A C C T T T G C T T T C T C C T C T C C C C C G G C T G A A G A G T T A A C T T C G G T T A C A A A A C A T C G A A G G G A A C T C T C T T T C C G A G G G G G A G G T T A C G A C T C C A A T C G G A A G G A A G G C C A A G G A G G G G G C C A G G G G G T C T G A G T T G G G A C T C T A G T C G A T T C T T T A C C C G A G G G G A A C C G G A A G G G G T G G T G G C C G G T T A A G G T T T C A G C T N N G G T T C T T T C C A A T T G G C C T T C C C C C C G G A A T T G A T C T T A G C C C C G G T T C C T T T T G G G G A A C C T T G G T T T C G G A G G G C C G G G A A A G T G G A A G G A A C C T T C C T C A G A G G G G G A G C C G G A A G G C T A G C C A A G G T T C C G G G G C C T G T T G G T T C C A A C C C C T T G G G G C C C C C C G A A A A A A A A A C C T C A G C C G G C C T T A A T T T C T G T T A G C C T T N N A C G G G G C C A G A C G A A C G A A A A A G G G G T T A A C C C T A C A A A G C C G A T T G A C C C C C C G G G G T T T T A A C C G G G G A A G G A A C C A A T T A A C T T G G G G G C C G G G G A A C C T T C C C C G A C C G A G A C C T T T T A G T T T C A G G A G G A A C T G G T C C C C C G G T T G A A A T T T T A A T T C C T T A A C C C C T T A A A A T C G G T C G G A A A A G G A G C C C C T C T C G A A A T T T T T T T T C C C A C C G G T T G G A A T T G A T T T T G A C A T C
DU20 WG0093134-DNAG12_SSDU20M08 0 0 0 -9 T T A A C A G G T C T T G G T T C C C T T T C C T C T C C C A A T T A A G G G G T T A A T T T T G G T T A A A A A A A A T C G A A A G G A A C T C T C T T T C C A A A A G G G G G G G G C C G A C C C C A A C C A A A A A A G A G G C C G A G G G G A G G G T T A G A A T G C C G G A G T T G G A A T T T T G G C C G G C C T T T T C C T T G G A A G A A A C C G G G A G A T T T G G G G G T C A G G G A A G G T T C C G G T T C C G A T C T T C C T C G A T T G G T C T T C C C C T C A A G A C T G A C C T T G G A A T C G G T T C T T T C C A G A A A A C C T T G G T T T T G G G G G G T T G G A A A A G G A A G A T T G G G G C C C C T C A G A G G G A G G G T C T G A A A A C T G G C C G A A G T C C C G G A A T C T G T T A A C C C C A A T C C A T T G G G A T C C C A C G A A A A A A A A A C C C C A G C C G G C C C C G G T T T C T G T T G G C C C T T T C C G G G G T T A A A C A A A C G A G G G A G A A G C T A A C C T T C C G A A G C C G G T C A A T C C C C C G G G G C C G T A A T C A G G G G A A A A A T C A A T T A A T T G G G A G G T T A G A G G G T T C C C C T C A A T C G A A A C A C T G T G G T A T C G G G A A G A A C T A G T C C C C C A A C C A A A A T T C C C C T T T T T T G A C C C C G G G A G G C C G G C C A A G A A A G G A G C T T C C C T T G A A A T T C T T T T T T T C A C C G G C T A G G A C T G A C C C T G G A A T C
DU20 WG0093134-DNAH11_SSDU20M01 0 0 0 -9 T T A A C C A A T T T T G G T T C C T T T T C C T C T C C C A A T T G A G G G G T T A A T T T C G G T T A A A A A A A A C C G G A A G G A A T T T T T T T T C C A A A A G G G G G G G G C C G A C T C T A A C C A A A A A A A A G G C C G A G G G G G G A A C C A A A A G G C C G G A A T T G G A A T T T T G G C C G G T T T T T T C C T T A A A G G A A A C C G G A A G A T T T G G G G G C C A G G G G G T G T C C C G G T T C C A A C C T T T C T C G A T T G G T C C C C C C C T C G A G A C T G A C C T T G G A A T C G G C T T T T T C C G G A A A A C C T T G G T T T T G G G G G G T C G G A A G A T T A A G A T T G G G C C T C T T C A G A G A A G G G G T T T G A A N N T T G G C C G G G G T T A C A G A A T C T G C C A G C C C C G A T C C A T T G G G G T T C C C C G G A A A A A A A A C C C C A A T T G G C C T C G G T T T C T G C C G G C C T T T T C C G G G G C C A A A A G A A C G A G G A A G A A G C C A A T C C T C C G A G G T C G G C C A A C C C C C C G G G G C C G T A A T C A G G G G G A A A A C C G A C C G A C C T G G A G G C T A G A A G A T T T C C C T T A A T C A A G A C A C C G T A G A A C C G G N N A G A A C T A G T C C C T C A A C C G G A A T T C C A A T T T T C T G A C C C C G G G A G G C C A G C C A A G A G A G G G G C T T T T C T C A A G A T G C T T T T C T T A A T T G G C C G G A A T T A A C C C T G G C C T T
DU20 WG0093134-DNAH12_SSDU20M09 0 0 0 -9 T T G A C C G A T C T T G G T T T C T T T T C C T C T C C C A A T T G G G G G G T T A A T T T C G G T T A A A A A A A A C C G G A A A G A A T T T T T T T T C C A A A A G G G G G G G G C C G A C T C C A A C C A A A A A A A A G G C C G A G G G G G G A G T C A A A A G G C C G G A A T T G G A A T T T T G G C C G A T T T T T T C C T T A A G G G G A A C C G G A A G A G T T T G G G G T T A A G G A A T T T T C C G G T T T C G A C C T T T C T C G A T T G G T C C C C C C C T T G A A A T T G A C C T T G G A A C C G G C C T T T T C C G G A A A A C C T T A A T T T C G G G G G G T C T T A A G A G T A A A A T T G G G C C C C T C C A A A A A A G G G G T T T T A A G G C C G G C C G A A A C C C C G G A A C C T G T C A G C C C C G A C C C A T T G G G G T T C C C C G A A A A A A A A A C C C C A G T C G G C C T C G A C T C C T G C C G G C C C T T T C C G G G G C C A A A A G G A A G G G G A A G G A A T T A A T C T T C C G A A A C C G G C C A A T C C C C C G G G G C C G T A A T C A G G G G A A A A A C C A A T C G A T T T G G G G G T T G G A A G G T T T T C C C C G A T T G A A A C A C T G T G G A A C C G G G G A A A A T T A G T C C C C C A A C C G G A A T T C C A C T T T T T T G G C C C C G G G A G A T C A G C C G A A A G A G G A A C T T T T T T T G A A A T T T T T T C C T C A A C C G G C C A A A A T T A A C C T T G G C C T C
DU20 HAPMAP2_box6_H3_SSDU20M11 0 0 0 -9 T T A A A A A A T C T T G G T T C C T T T T C C T C T C C C A A T T G A G G G G T T A A T T T T G G T T C C A A C C A A C C G G A A A A A A T T T T T T T T C C A A G A G G G A G A G G C C A A T T C C A A C C A A G A A A A A G G C C G G A G A G G G A A C C G G A A T G T T G G G G T T G G A A T T T T G G C C G G T T T T T T A C T T G A A G G A A A C C G G G G G A T T G G G G G G T C G G G T A A G G T C C C G G T T C C A A C C C T C C T C G A T T G G T C T T C C C C C C A A G A C T G G C C T T G G A A T C A G C T C C T T C C A G A G A A C C T T A G T T T T G G G G G G T C G G A A G A G T A A A A T T G G C C C T C T C C A A A A A A A G G G T C T G A A N N C T G G C C G A A G T C C C G G A A C C T G T C G G C C C C G A C C C A T T G G G A T C C C C C G G A A G A A A A A C C C C A G T C G G C C T C G G T T T C T G T T G G C C T T T T C C A G G G T C A G A C A A A C G A A G A A G A A G C C A A T C T T C C G G G G T T G A T C G G T C C C C C G G G G C C G T A A T C G G G G G A A A A A C C G A T C G A C T G G G A G G C C G G A G G G T T T C C C C C A A T C G G A A A A T T G G G G A A T C G G G A A A A A C T G G T C C C C C A A C C G A A A T T C C A C T T T T T T G A C C C C T G A A G A T T A G C C A A G A G A G G A G T T T C T C T T A A G G T G T T T T T T T T C A T T G G T T A G A A T T G A C C C C G G C A C C
DU20 HAPMAP2_box6_A4_SSDU20M12 0 0 0 -9 T C G A C C G A C C T T G G T T C C T T T T C C T C T C C C A A T T A A G G G G T T A A T T T C G G T T A C A A C A A A T C G A A A A G A A T T T T T T T T C C A A A A G G G G G A G G C C G A C T C T A A C C A G A A A A G A G G C C G A G G G G A G A A C C G G A A T G T C G G G G T T G G A A T T T T G G C C A A T T T T T T C C T T G G A G G A A A T C G G G A G A G T T G G T G G C C A G G G G G T G T C C C G G C T C C A A C C T T C C T T G G T T G G T T C C C C C C C C A A A A T T G A C C T T G G A A T C G G T T C T C T C C A G A A A A C C T T G G T T T T G G G G G G T C G G G G G G T T A A G A T T A G G G C C C C T C A A A A A A G G G G T T G G A A A G T T G G C C A A A G C C C C A G A A T C G G C C G G T T C C G A C C A A T T A G G G T C T C C C G A A A G A A A A A C C C C A G T C G G C C T C G A C T T C T G T C G G C C T T T T A C G G G G T T A A C C A A A A G G G G A A G A A G C T A A T C C T A C G A A A C C G G C C A A C C C C C C G G G G C C G T C A T T G G G G A A A A A A C C G G T T A A T T T G G A G T C T G G A G G G T C T T C C C C A A T C A A A A A A C T G G A G T A T T G G G A A A A A C C A G C C C C C C A A C T G G A A T T C C A A T T T T T T G G C C C C T G A A G G T C A G C C A A A A G G G G A A C T T T C C T C G A G A T G C T T T T C T C A A T C G G C C A G A A T T A A C C C T G G A A C C
DU20 WG0093134-DNAA12_SSDU20M02 0 0 0 -9 T C G A C A A A T C T T G G T T C C T T T T C C T T T T C C A A T T A A G G G G T T A A T T T C G G T T A C A A C A A A C C G G A A A G A A T T T T T T T T C C A A A A G G G G G A G G C C G A C C C T A A C C A G A A A A A A G G C C G A G G G G G G A A C C A A A A G G T C G G A G T T G G A A T T T T G G C C G G T T T T T T C C T T A A G G A A A A C C G G G A G A G T T T G G G G T C A A G G G A T G T C C C G G T T C C A A C C T T T C T C G A T T G G T C C C C C C C C C A A A A T T G A C C T T G G A A T C G G C T T T T T C C G G A A A A C C T T G G T T T T G G G G G G T C G G A A G A T T A A G G T T G G G C C T T T C C A G A G A G A G G G T T T G A A G G T T G G C C G A A G T C C C G G A A C C T T C C G G T C C C G G T C C A T T G G G G T T C C C C A A A A A A A A A A C C C C A A T T G G C C T C G G T T T T G G T T G G C C T T T T A A G G G G C C A A A A G A A C G A G G A A G A A G C C A A T C C T C C G G G G T T G G T C G A T C C C C C G G G G C C G T A A T C A G G G G A A A A A C C A A T C G A C T G G G A G T C C G G A A G A T T T T C C T T A A T C A A G A C A C T G T A G A A T C G G A A A A A A C C A G T C C C T C A A C C G G A A T T C C A A C T T T C T G A C C C C G G A A G G C C G G C C A A A A A A G G A A C C T T T C T T A A A A T G T T T T T T T T A A T T G G C C G G A A T T A A C C C T G G C C T T
DU20 WG0093134-DNAB12_SSDU20M03 0 0 0 -9 T T A A C A G G T T T T G G T T C C T T T T C C T C T C C C A A T T A A G G G G T T A A T T C C G G T T A A A A A A A A T T A A A A G G A A C T C T C T T T C C A A A A G G G G G G G G A C G G T T C C A A C C A A A A A A G G G G C C A A G G G G G G A A C C A G A A T G T C G G A G T T G G A A T T T T G G C C G A C T T T T T C C T T G G A A G A A A C C G G A A A A T T T T G G G G T C A A G G G G T T T T C C G G T T T C G A T C T T C C T T G A T T G G T T C C C C C T T T A A A A T T A A C C T T G G A A C C G G C T C T T T C C G G A A A A C C T T G G T T T T G G G G G G T T G G G A G G T T A A A A T T G G C C C T C T C C A G A A A A G G G G T T G G A A N N C T G G C C G A A A C C C C A G A A C C T G C C G G C C C C G G T C C A C T G G G G T T C C A C G A A A G A A A A A C C C C A G T C G G C C T C G G T T T C T G T C G G C C T T T T A C A G T G T C A G A A G A A A G G G G A A G A A G C T A A C C T T C C G G G G T C G G T C A A C C C C C C G G G G C C G T A A T C A G G G G A A A A A T C A A T C G A C T T G G G G G T T G G A A G A T T T T C C T C A A T C A A G A A A C T G G A A A A C C G G G G G G A A T T A G C C C C C C A A C C G G A A T T C C A A T T T T T T G G C C C C G G G G G G C C A G C C G G A A G G G G A G C T T C T C T T G A A A T G T T T T C C T T C A T C G G C T G G G G T T A A C C T T G G C C C C
DU21 WG0093132-DNAC08_SSDU21M04 0 0 0 -9 T C A A A A A A T C T T G G T T C C C C T T C C T C C C C C A A T T G G A G A G T T A A T T C C G G C T A C A A A A A A T C G G A A G G A A T T T T T T T T C C A A G G A A A A A A G G C C A A T T C T A A C C A G A A A A A A G G C C G A A G G G G G G G T T A A A A T G T C G G G G T T G G A A T T T T G G C C G G T T T T T T C C T T A A G G G A A A C C G G G G A A T T T G G T G G C C G G G G A A G G T C C C G G C T T C G G T C T T C C T C G G T T G G T T C C C C C C T T A A G A C T G A C C T T G G A A T C G G C C T T T T C C G G A A A A C C T T G G T T T C G G G G G G C C G G G A G A G T A A A A T T G G G C C T C T T C A G A A A A G G G G T T T T A G A G T T G G C C G A G G T C C C A G A A T C G G C C G G T T C T G A C C A A C T A G G A T C C C C C A A A A G A A A A A T C C C A A T C G G G C T T A A C T C C T G C C G G C C T T T T A A A G T G C C A G C C A A A A G G A A G A G A A G C C A A C C C T C C G G A A T C G G T T A A C C C C C C G G A G C C G G C C T T A G G G G A A A A A C C A A T C G A C T T G G G T T T T A A A A G A T C T T C C T C A A T C G A G A A A T T G G A G T A C C G G G G A G A A T T A G T C C C T T A A C C G G A A T T C C A A C T T T C C A A C C C C G G G A G G C C G G C C A A A A G G G G G G C C T C C C C C G A A A G G C C T T T C C C C A T T G G C T G G A A C T G A T C T T A A A A T T
DU21 WG0093133-DNAE08_SSDU21M01 0 0 0 -9 C C A A C A G A T C T T G G T T C C C T T T C C T T T C C C A A T T A A A G G G C C A A T T C C A G C T C C A A C A A A C C G G A A A G A A C T C T T T T C T C G A G G A A A A A A G G A C A A T T T T G A C C G G A A A A A A G G C C A A A G A G A G A G T C A G A G G G C C T G G G T T A G A A T T T T G G C C G G C T T T T T C C T T G A G G G A A A C C G G G A A A T T T G G G G G T T G G T T G A G G T C C C G G T T T T G G T T C T C C T T G G T T G G T C C C C C C C T C G A G A T T G A C C T T G G A A T C G G C C T T T T C C G G A A A A C C T T G G T T T C T G G G G G T C T G G A G A G T A A G A T T G G G C C T C T T C A A A G A A G G A G C C T T A A A G T T G G C C A A A G C C A C A G A A T T G G T C G G T T C C G A C C A A C T A A G A T T T C A C G G A A A A A A A G C C C C A A C C G G C C C C A A C T C C T G C C A G C C T T T T A C A G T G C C A G A C A A A A G G G G A A G A A G C T A A T C T T C C G A A G T C G G C C G A T C C C C C G G G G C C G G C A T T A A G G G A A A A A C C A A C C G G C T T G G G G T C T A A A A G G T T T T C C C C A A T T G G A A A A T T G G A A T A C C G G A A A A A A C C A G T T C C T C A A C C G A A A T T C C A C C T T T C T A A C C C C G G A A G G T C A A T C A A A A G A G G G G C T T T T C C C A A A A G G C T T T T C T C A A T T G G C C G G G A C C G G T C T T A A A A T T
DU21 WG0093133-DNAF08_SSDU21M02 0 0 0 -9 T C G A C A A A T C T T G G T T C C C C T C C C C C C C C C A A T T G A G G A G C T A A T T T C G G C T A A A A A A A A T C G A A G G G A A T T C T T T T T C C A A A A A G G A A A G G C C A A C C C T A A C C G G A A A A A A G G C C G G A G A G A G A A C C G G A G G G T C T G G G T T G G A A T T T T G G T C G G T T T T T T C C C T G A A G A A G A T C G G A A G G T T G G T T G G T C A G G G G G T G T T C C G G T T T T G A T T T T T C T T G G T T G G T T C C T C C C T T G G G A T T G G C C T T G G A C T C G G C C T T T T C C G G A A A A C C T T G G T T T C G G G G G G T C G G G G A A T T G A G A T T A G G G C C C C T C A A A A A A G G A G T C T T A G A G C C G G T C G A G G T C A C G G G A T C G G C C G G T C C C G G T T A A T T G G G G T C C C C C G A A A A A A A A G C C T C A G T C G G C C T T G G C T C C G G T C A G C C C T T T A C G G G G T C A G C C A A A A G G A G G A G G A A C C A A C C C T C C G A A G T C G G T C A A T C C C C C G G A G C C G G C C T T G G G G G A A A A A C C A A T C G G C T G G A A G G C C G G G G G G T T T T C C C C A A T C A A A A A A C T G G G G A A C C G G G G A A A A C T A G T C C C T T G A T T G A A A T T C T A C T T T T T T G A C C C C G G G A G G C C G G C C G A A A G G G G G G C T T T T C T T A A A A G G C C T T T C T C A A T C G G C T A G G A C C A A C C T T G A A A T C
DU21 WG0093133-DNAG08_SSDU21M03 0 0 0 -9 C C A A C A G G T C T T G G T T C C C T T T C C T C T C C C A A T T G A G G G G T T A A T T T C G G C T A A A A A A A A C C G G A A G G A A C T C T T T T C T C A A A A A G G A G A G G C C G A C T C T A A C C A A A A A A A A G G C C A A A A A A G G G G T T A A A A G G T C G G G G T T A G A A T T T T G G C C G G T T T T T T C C C T G A A G A A A A C C A G G G A A T T T G T T G G T C G G G T A A T G T T C C G G C T C C A A C C T T C C T T G G T T G G T C T T C C C T C C G A G A C T G G C C T T G G A A T C G G C C T T T T C C G G A A A A C C T T G G T T T T G G G G G G T C T G G A G A T T A A A A T T G G G C C T C C T T A G A A A G G G G G T C T G A G A G C T G G C C A A A G C C A A A G A A T T G G C C G G T C C T A A T C A A C T G G G G T T T T C C G A A A A A A A G G C C C C A G C C G G G C T C A A C T C C T T T C G G C C T T T T A C A A G G T C A A C C A A A A G G A G G A G A A G C C A A T C C T C C A A A A C C G G T C G A C C C C C C G G G G C C G T A A T C A G G G G A A A A A C C G A C C G G C T G G G A T T C C A G A A G G T T T C C C T C G A T C G G A A A A C T G G A G A A T C G G A A A A A A C T A G T C C C C C A A C T G G A A T T C C A A T T T T T T G A C C C C G G A A G G C C G G C C G A A A G G G G G G C T T T T C T T G A A A G G C C T T T C T C C A T C G G C T G G G A C T A A T C C T A A C A T T
DU22 WG0093133-DNAA01_SSDU22M01 0 0 0 -9 C C G G C A A A T T T T G G T T C C C C T C C C T C T C C C A A T T A A G G G G C T A A C T T C G G C T A A A A A A C C C C G G A A G G A A T T T T T T T T C C A A G A A G G A G A G G A C G G C T C T A A C C G G A A A A A A G G C C A A G G A G A G A G T C A G G G G G T C G G G G T T G G A A T T T T G G C C G G T T T T C T A A C T G A A G G A A A C C G G G A A A T T T G G G G G C C A A G G G A G G C C C C G G C T T C A A T C T T T C T T G G T T G G T C C C C C C C T C A A A A T T G G C C T T G G A A T T G G C T T T C T C T G G A G A A C C T T A G T T T C G G G G G G T T T G A A G A G G A A G A T T G G C C T T C T C C A A A A A A G G A G T C T G A A A G C T G G C C G G A A T C A A G G A A T C G G T C G G T C C C G G T C A A T T G G G G T T C C C C A A A A G A A A A A C C C C A A T C G G C C T T G A T T C C T G T C G G C C T T C T A C A A G G T C A G A C G A A A G G G G A A A A G G C T A A T C C T C C G A A G T T A A C C G A C C C C C C G G G G C C G G C A T C A G G G G A A A A A C C A A C C A A T T T T G G T T T T A G A G G A T T T T C C C C A A T C G A A A A A T T G G A A A A C C G G A A A A A A T T A A C C T C C C G A C T A A T A T T T T A C T T T T T T G A C C C C G G G A G G T C A G C C A A G A A A G G A G C T T C T C T C A A A A T G C T T T T C C C A A T T G G C C A G G A C T G A T T T T G A C A C C
DU22 WG0093133-DNAA02_SSDU22M05 0 0 0 -9 T T A A A A A A T T T T G G T T C C C T T T C C T C T C C C A A T T G A G G G G T T A A C T T C G G C T A A A A A A C C C C G G A A G G A A C T C T C T T T C C A A A A G G G G G A G G C C G G T T C C A A C C G G A A A A A A G G C C G A A G A G A G G G T C A G A A G G T T G G G G T T G G A A T T T T G G C C G G T T T T T T A C C T A A G G G A G A C C G G G A A A T T T G G G G G T C A A G G A A T G T C C C G G T T C C A A C C T T C C T T G G T T G G T C C T C C C C T C G A A A T T G G C C T T G G A A T T G G C C T T T T C C G G A A A A C C T T G G T T T C T G G G G A C C G G A A G A G T A A G G T T A G C C C T C T T T A G A A G G A G G G T T G G A A A G C T G G T C A A A G C C A C G G A A C C T G T C G G T T C C G A C C A A T T G G G A T T C C A C G A A A G A A A A A C C T C G G C C A G C C T C G A T T C C G G C C G G C C T T T T A A A G G G T T G G A C G A A A G G A G G G G G A A C C A A T C T T C C G A G G T C G G T T A A C C C C C C G G G G C C T T A A T T G G G G A A A A A A C C G G C C G G C C T T A A T T C T A A A A G A T T T C C C T C A A T C A A A A A A T T G G G G A A C C G G G A A A A A T T A G C C C C C C A A C C A A T A T T C T A C T T T T T T A A C C C C T T G A G G T C G G C C G A A A G G G G A A C C T T C C T T A A A A G G C T T T T T T C A A C C G G T T A A A A C T A A T T T T A A A A T C
DU22 WG0093133-DNAB02_SSDU22M06 0 0 0 -9 T C A A A A G A C C T T G G T T C C C T T T C C T C T C C C A A T T A A G G G G C T A A T T T C G G C T A A A A A A C A T T G A A A G G A A C T C T T T T C T C A A G A A G A A G A G G A C G A T T C C A A C C A G A A A A A A G G C C A A G G G G A G A G C C G G A G G G T C G G A G T T A G A A T T T T G G C C G G T T T T T T C C T T G A G G G A A A C C G G A A A A T T T G G T G G T T A G T T G A G G C C C C G G T T C C G A C C T T C C T T G G T T G G T C C T C C C T T T A A G A C T G A C C T T G G A A C C G G C T T T T T C T G G A G A A C C T T G G T T T T G G G G G G T C G G G A G G G T A A G A T T A G G G C C C C T C A A A A A G G G G G T T T T A A G G T T G G T C G A A A C C A C A G A A T T G G C C G G T C C C A A T C A A C T A A A A T T C C A A G A A A G A A A A G C C C C A A T C G G C C T C G G C T C C T T T C A A C C T T T T C C A G G G T C G G C C A A A A G G A G G A G A A G C C A A T C C T C C G A A A T T G A T C G G T C C C C C G G G G C C G T A A T T G G G G G A A A A A C C G G C C G G C T T G G G G T C C G G G G G G T T T T C C C C A A T T G G G A C A C C G T G G A A T C G G G G A A A A T T A G C C T C C C G A C T A A T A T T C T C C T T T T T T G A C C C C T G G A G G T C A G C C A A A A G G G G G G T T C C C C T C A A A A G G C C T T T T T C A A T T G G C T A G A A T T A A T C T T G A A A T T
DU22 WG0093133-DNAC01_SSDU22M11 0 0 0 -9 C C G A C C G A T T T T G G T T C C C T T T C C T T T T C C A A T T A A A G G G C T G A T T T C G G T T A A A A A A A A C C G G A A G G A A C T C T C T T C T C A A G A A A A A G G G G C C A A T T C C A A C C G G A A A A A A G G C C A A G G G G A A A A C C G G A A G G C C G G G G T T G G A A T T T T G G C C G G T T T T T T C C C T A A G G G A A A C C G G G G A A T T G G G T G G C C A G G T A A T G C C C C G G C C C C G A C C T T C C T T G G T T G G T C C C C C C C C C G A A A T T G A C C T T G G A A T C G G C T T T C T C T G G A G G A C C T T G G T T T T G G G G G G T C G G G A G A G T A A G A T T A G G C C C C T T C A A A A A A G G G G T T T G A A G G C T G G C C G A A G T C A C G G A A T T G G C C G G T T C C G A C C A A T T A A G G T T C C A C A A A A A A A A A A T C T C A G C C G G C C T C G A T T C C T G T C A A C C C T C T A C A G T G T C A G A C A A A C G A G G G A G A A G C C A A T T C C C C A A A G C C G G C C G A T T C C C C G G G G C C G G A A C C A A G G G A A A A A T C A A N N G A C T G G A A G T C C G G A G G G T C T T C C T C G A T C G A G A A A C T G G G G T A C C G G A A A A A A C T A G C C T T C C G A T T A A T A T T C T C C T T T T T T G A C C C C G G A A G G C C G G C C G A A A G A G G A G T T C C C C T C G A G G G G C T T T T C T C A A T T G G T T A G A A C T A A C C T T A A C C C C
DU23 WG0093135-DNAF03_SSDU23M03 0 0 0 -9 T T A A C C G A T C T T G G T T C C C T T C C C T C T C C C A A T T A A G G G G C T A A T T T C G G C T A C A A A A C A C C G G A A G G A A T T T T T T T T C C A A A A G G G G G G G G C C A A C T C C A A C C A A A A A A A A G G C C G G A G A G G G G G T T A G A A G G T T G G A G T T A G G A C T T T G G C C G A T T T T T T A C T T G A A G G A A A C C G G G A G G T T T T G T G G T C A G G T A A G G T C C C G G C T C C G A C C T T T C T C G G T T G G C C C T C C C T C C A A A A C T G A T C T T G G A A T C G G C T T T C T C C A G A G A A C C T T G G T T T T G G G G G G T T T G G G G G G T A A G A T T G G G C C T C C C C A A A A A G A A G G T T T G A G A G C T G G C C G G G G T T A C A G A A T C T T T C A G T C C T A A T C C A T T A G G G T C C C C C G A A A A A A A A A C C C C G G C C G G C C T C G A T T T C T G T T A G C C C T T T C C A G G G T C A G C C A A A A G G A G A A G G A A T T A A C C C T C C G A G G C C G A T C A A T C C C C C G G A G C C G T C A T C A G G G A A A A A A T C G A T T G G T T T G G G G T C T A A A G G G T T T C C C T C G A T C G A G G C A C T G G A G A A C C G G A A A A A A C T A A C C C C C C A A C T G A A A T T C C A C T T T T T T G A C C C C G G G G G G C C G G C C A A A A G G G G A A T T T C T C T T G A A A G G C T T T T C T T C A T C G G C T A G A A C T A A C C C T G A A A C C
DU23 WG0093136-DNAA01_SSDU23M01 0 0 0 -9 T C G A C C G G T C T T G G T T C C C T T C C C T C T C C C A A T T A A A G G G C C A A T T T C G G C T C C A A A A C C C C G G A A G G A A T T T T T T T T C C A A A A G G G G G G G G C C G A C C C T A A C C A G A A A A G A G G C C G A G G A G G G A G C C G G A A T G T C G G A G T T A G G A C T T T G G C C G A T T T T T T C C T T G G G G G A A A C C G G G A G A T T T T G T G G T C A A G T A A T G C C C C G G C C C C G G C C C T C C T C G G T T G G T C C T C C C T T C A A A A T T A A C C T T G G A A C C G G C T C T T T C C G G A G A A C C T T G G T T T T G G G G G G C C G G A A G A T T A A A A T T G G G C T T T T C C A G A A G G A A A G T C G G A G A A C T G G C C G G G G T T A C A G A A T T T G C C G G T C C T A A T C C A T T G G G A T T T C A A A A A A A A A A A G C C C C A A T C G G C C T T G G T T T C T G T C G G C C C C T T A C A G G G C C A G A C A A A A G G G G A A G A A G C T A A T T C T A C G G A G T T G G C C A A C C C C C C G G G G C C G T C A T T G G G G G A A A G A T C G G T T G A T T G G G G G T C T A G A A G G T C T T C C T C G A T C G G G A C A C T G G G G A A C C G G G G A G A A T T G G C C C C C C A A C T G A A A T T C C A C T T T T T T G G C C C C G G A A A A T C G G C C A A A A G G G G A G C T C C C C T T G A G A T T C T T T C C T T C A T T G G C C G G A A T T A A C C T T G A C C T C
DU23 WG0093136-DNAB01_SSDU23M02 0 0 0 -9 T T G A C A G G C C T T G G T T C C C T T T C C T C T C C C A A T T G A G G G G T T A A T T C C G G C C A C A A C A C A T C G A A A A G A A C C C C C T T C T C A A G A G G G A A A G G C C A A C T C T A A C C A G A A A A A A G G C C A A G G G G A G G G C C A G A A G G C C G G A G T T A G A A T T T T G G C C G G C T T T T T C C C T G A G G G A A A T C A G G A G A T T G G G T C G C C A G G T A A T G T C C C G G C T C C A A T C T T T C C C A A T T G G T C C C C C C C C C G A A A T T A A C C T T G G A A C C G G C T T T C T C T G G G G A A C C T T G G T T T C G G A G G G T T T G G A G A G T A A G A T T A G C C C C T T C C A A A A A A A G G G T T G G A G N N C T G G C C A A A G C C C C A A A A T T G G C C G G T C C C A A T C C A T T A G A A T T T C A C G A A A A A A A A A C C C C A A T C G G C C T T G G T T T C G G C C A G C C T T C T A A G G G G T C A G A C G A A C G A A G G A G G A A C C A A T C C T A C G G A A T C G G C C G A C C C C C C G G G G C C G G C C T T G G G G A A A A G G T T G G T T G G T T T G A A G G C C G G A A G G T T T C C C C C G G T T G A A A C A C T G G G G A A T C G G G A A A A A T T A G T C C C C C G A C C G G A A T T C C A A T T T T C T G A C C C C G G G A A A C C A A C C G A A A G A G G G G C T T C C C C C A A A A G G C T T T C C T C A A T T G G T T A G G G T T A A T C T T G A A A T T
DU23 WG0093136-DNAC01_SSDU23M04 0 0 0 -9 T T A A C A G A C C T T G G T T C C C T T T C C C C C C C C A A T T G G G G G G T T A A T T T C G G T T A A A A A A A A C C G G A A A G A A C T C T T T T C T C A A G A A G G A G G G G C C G A C T C C A A C C G G A A A A A A G G C C G A A G A G G G A A C C A A A A G G T C T G G G T T G G A A T T T T G G C C G A T T T T T T C C C T G G G G G A A A C C G G G A G A T T T T G G G G C C A A G G A A G G T T C C G G C T T C G A C C T T T C C C G A T T G G C C C T C C C T T T G A G A C C G A C C T T G G A A C C G G C T T T C T C T G G A G A A C C T T G G T T C C G G G G G G T C G G A A G A T T A A G A T T G G G G C C C C C C G G A A A A G G G G T T T T A A G G C T G G C C G A A A C C C C G G A A C C T G T C A G T C C C G A C C C A T T A G G G T C T C C C A A A A A A A A A A C C C C A G C C G G C C C C G G C T C C T T C C G G C C T T T T A A A G G G T C A G A C G G A A G G G G A A G A A G C T A A C C C T C C A A A G T C G G T C G A C C C C C C G G G G C C G G C C T T G G G G G G A A A A C C G A T T A A T T G G G A G T C T A G A A G G T C T C C C T C G A T C G G A A A A T T G G G G A A C C G G G A A A A A C T G G T C C C C C A A C C G G A A T T C C A A T T T T T T G A C C C C G G A A G A C C G G C C A A A A G A G G A A C C T C C C T C G A G A N N C C T T T C T C C A T C G G T T A G A A C T G G C C C C G G C C C C
DU23 WG0093136-DNAD01_SSDU23M05 0 0 0 -9 T T A A A A G G C C T T G G T T C C C C T C C C C C C C C C A A T T G A G G G G C T A A T T C C G G C C A A A A A A A A C C G G A A G G A A T T T T T T T C C C A A G G A G A A G G G G A C G A T T C C A A C C A A A A A A A A G G C C A A A G A G G G A A C C G G A A T G C C G G A G T T G G A A T T T T G G C C G A T T T T T T C C C C A A G G A A A A C C G G A A G A T T G G T T G G T C A A G T A A T G T T C C G G C T C C G A T T T T C C T C G A T T G G C C C C C C C T T C G A G A T T G A C C T T G G A C T C G G T T C C T T C C A G G G A A C C T T A G T T T C T G G G G G C C G G G A G A T T A A G A T T G G G C C T C T C C A G A A A A G G G G T C G G A A G G T T G G C C A A A A C C A A G G A A T T T G C C G G T C C C A A T C A A T T G G G A T C T C C C A A A A A A A A A A T C C C A A C C A G C C T C G G T T C C T G T C A G C C C T T T A C A A G G T C A G A C A A A A G G G G A A G A A G C T A A T C C C C C G A A G T T G A T T A A C C C C C C G G A G C C G G C A T C A G G G A A A A A A C C G A T C G G C T G G G A G G C C G G A A G G T T T C C C T C A A T C G A G A C A C T G G G G T A C C G G G A A G A A T T A G C C C C C C A A C C G G A A T T C C A A T T T T C T A A C C C C G G G A G G C C A G T C G A A A G A G G A G C T T T T C T C G A G A G G T T T T T C T C C A T T G G C T A A G G T T G A C C T T G G C C C C
LR22 HAPMAP2_box6_E7_SSLR22M16 0 0 0 -9 C C G G C A G A C C A T T G T T T C C T C C C C C C C C T T A A C C G A G G G G T T G G T T C C A G C T A C A A A A A A T C G A G G G G A A T T T T T T T C T T A A A A G G G G G A G G A C G G T T C T A A T T A A A A A A G G G G T T G A G G A G G G A A C C A G A G T T C C T G G G C T G G G A C T C T A G T C G G C T C C T T C C C T G A G G A A A A C C G G A A G G T T T T G T G G C C A G T T G G T T C C T C A G C C T C A A T T T T T T T C A A T T A G C C T T C C C T C C G A A A T T A A T T T T G G C C C C G G T T T T T T T T G G G G A A C C C T A A T T C C T G G G A A T C G G G A G A T T G A A A T T G G C C T T C C C C G G G G G G G G G G T C T G A G A G T T G G C C A A A G T C C C A A G G T C T G T C G G T C C T A A C C A A T T A G A A C C T T A C G A A A G A A A A G T T T C G G T T A G C C C C A A C T C C T G C C A G C C T T T T C C A G T G T T A G C C G A C C A A G G A A G A A G T T G A C C C T C C G A G G C C A A C C G G C C C C C C G G G G T C G G A A T T G G T G G A A A A A C C A A T C G A C T T T A A G G C T G G A G A A T T T C C C T C A A T C G A A A C C C C G T A G A A C C G G G G G G A A C C A A T C C C T C G G T T G A A A C C T T A C T T T T C C A A T C C C G G G G G A C C G G T T A A A A G A G G A A C C T T T T C C A A A A G G T T C T T C T C C A C C A G C C G G A A T T A A C C C T G G A A T T
LR22 HAPMAP2_box6_F7_SSLR22M17 0 0 0 -9 C C G G C A G G T C A T T G T T T C T T C C T C C C T C T T A A C C G G G G G G T T G A T T C C A G T T C C A A C C A A T C G A G G G G A A C T C T C T T C C C A A A A G G G G A A G G C C G A T T C T G A T C A G A A A A G G A G C C G G G G G G A G A A C C A G A G T G T T G G G G C C G G G G C C T T G G T C G G C C T T T T C C C T G G G G G A A A C C G G A A G G T T G G G T G G C C A G T T G A T T C C T T A A C C T C G A T T C T T C C C A A T T A A T T C T C C C T C C G A A A T T G A T C C T A A C C C C G G T T T T C T C T A G G G A A C C C C A G T T T C G G G G A A T C G G G A G A T T G A A A G T G G G C C T T T C C G G G G A G G G A G T C T G G G A G T T G G T C A A G G C C A A A A A A T C G G C C G G C C C T A A C C C C T T G G G A T C T T C C G G A A G A A A A G T T T C G G T T A G C C C C G A C C T C G G C C A G C C T T C C A C A A T G T C G G C C A A C C A A G G A A G G A G T T A A C C C C A C A A G G C C A A T C G A C C C C C C G G G G T C G G A A T C A G T G G G A A G G T T G G C C G A C T T T A A G G T T G G G G A A T C T C C C C C A A T C G A A A C C C T G T A G A A T C A G G A A G A A C C G G C C C C C C G A C T G A A A C T C T C C T T T T T T A A C C C C G G G G G A C C G G C C A A A A G G G G G G C T T T T C C C G A A A G G C T T T C C T C C A C C G G C C A A G G C T A A T C C T G A A A T C
LR22 HAPMAP2_box6_G7_SSLR22M18 0 0 0 -9 C C G G C A G G C C T T T G C T C C T T C C C C C C C C T T A A C C G G G G G G T T G A T T C C A A C T A C A A C A A A C C G A G G G G A A T T T T T T C C C C G A G G A A G G A A G G C C A A T T C T A A T C A A G A A A G A G G C C A A G G G G G G A A C C A G G G T T C C T G G G C T A G A A T T C T A G C C A A T T C T T T C C C C A A G G A A A A C C A G A A G G T T G G G T G G T T A A T T G A T T C C T T A A C T C C G G T C T T C C C C A A T T A A T C C T C C C C C C G G A A T T G A T C C T A G C C T C G G T T T T T T C T A G G G A A T C C T A G T T T C G G A G A A T C G G G A G A T T G G A A T T G G C C T T C T C C G G G G G G G G A G T T G G G G A G T T G G T T G G G G T T C C A A G A T C T T T C G G T C C T G A C C C C T T A G A A C C T C C C A A C A G G A A A G T C C C G G C C G G C C C C G A T T C C T G C C A A C C T T T T C C A G G G T C G G A C A A C C A A G G A A A A G G T T G A C C C T A C G A G G C C A A T C A A T C C C C C G G G G T T G G A A T C A G T G G G A A G G T T G G C C G A C T T T G A G G C T G G G G G A C C C C C C T C A A T T A A A A C C C C G G G G T A C C G G G A G G A A T T G G C C C C T C G G C T G A A A C C T T C C T T T T C T A A T C C C G G G G G A T C A G C C G A A A G A G G A A T T T T T T C C G A A A G G T T C T T C T C A A T C G G C T A G A A T T A A C C C T G G A A T T
LR22 HAPMAP2_box6_H7_SSLR22M19 0 0 0 -9 C C G A C C G A C C A T G G T T T C T T C C T C T C C C T T A A C C N N G G G G T T G G T T C C A A T T C C A A N N C A T C A A G G G G A A T T T T T T C C C C A A G A A G G A G A G G C C A A T T C C A A T C A A G G A A A A G G T C G A G G A G A G A A C C A G G G T G C C T G G G C T A G G A C T T T G G T C G A C T C C T T A A C T G A G G G A G A C C G G A A A A T T T G T T G G T T A A T T A A T T C C T C A G C T T C G A T T T T C C T T A A T T G G C C C T C C T T C C G G A A N N A A T C C T A G C C C C G G C T C T C T T T G G G G A A C C C T A A T T T C G G G G A A T C G G A A A A T T G G G A T T G G C C C C T T T T G G G G G G G G A A T C G G G G A G T T G G T C G G A G T C C C A G G A T T T G T C G G T C C C G A C C C A T T G G A A C C C C C C A A C A G A A A G G T C C C A G C C G G C C C C G A C C T C T G C C A G C C T T C T C C A A T G T T A G C C A A C C A A G G A A G A G G T T A A C C C T A C G G G G C C A A T C G A T T C C C C G G G G T T G G A A T T G G T T G G A A G A T C G A T C A A C T T G G G G G T T G G A A G A C C T C C C C C G A T T G G A A C C C T G G G G A A T C G G G A A G A A N N G G C C C C C C G G T T A A T A C C T T A C T T T T T T G A T C C C G G G G G G C C A G T C G A A A G A G G A A C T T T T C T C G A A A G G C T T T T T T T C A C C G G C C A G A A T T G A T C C T G G C A T C
LR20 WG0093132-DNAG11_LR20M02 0 0 0 -9 C C G G C A G A C C T T T G C T C C T T C C T C T C C C C C A A C C G G G G A A T T A A T T C C A A T T C C A A A A A A C C A A G G G G A A C C C C C C T T C C A A A A A G G A A A G G A C G G T T T T A A C C A A G G A A A A A G C C A A G G G G G G A G C C A G G G T G T T T T G G T T A A G G C C T T G G C C G G T T C C T T C C T T A A G G A A G A T T A G G G G A T T T T G G G G C C A G T T A A G G C C T T A A C T T T A A C C C T T T C C A A T T G G T C C T C C T T C C A A A A C T G G T C T T A A C C T C G G T T T T T T T T G G G G G G C C C C A G C C C C G G G G A A T C T G A A A A G T G A G A G T G G G C T T C C C C G G G G A G G G A G T C T T A G G G T T G G C C G A A A T T C C A G G G C C T T T T G G C C T T A A T C A A T T A G A A C C T T A A A A A A G G A A G G C C C C G G C C G G C C T T G G T T T C T G T C A A A C T T T T C C G G T G C C A A C C A A A C G A G G G A G G A G T T A A T T C T C C G A G G C C G A T C G A C C C C C C G G G G C C G G C A T C A G G G G A G A A A T C A A T T A A C C G G G A T T C T G G A A A A T T C C C C T C A A T C A A G A C C C C G G G G T A C C A A G A A G A A T T A G T T T T C C A A C T G A T A C T C T A A T T T T T T G A C C C C G G G A G G T C A G C C A A G A G G G G A A T T T T T T C C G A A A G G T T C C T T T T C C T T G G C C G G G A C T G A T T T T G A C C T C
LR20 WG0093132-DNAH11_LR20M03 0 0 0 -9 C C G G A A A A C C A T T T C T T C C T C C T C C C C C C C A A C T G A G G A A T T G A T T C C A G T T C C A A C A A A C C G A G G G G A A C T C T C T T C C C A A G A A A A A A A G G C C A A T T T T A A T T G G A A A A A A G G C C A A G G G G G G G G C C G G A G T G C C T G G G T T A A G G C C T T G G C C G G T T C T T T C C T T A A G G A A G A T C G G G A A A T T T G G G G G C C A G G T G A T G C C T C A G T T T C G A T C T T T T C C A A T T G G T C C T C C T T C C G A A A C T G G C C C T A G C C T C G G T T T T T T T T G G G G G G C C C C A G T T T C G G G G A A T C G G A A G A G T G A G A G T G G G C T T C T C C G G G G A G A G G G C C T G A G G G T T G G T C A A A G T T A C A A G G T C T G T C G G C C C T G A T C C A T T G G G A C C T T A C A A A A G A A A A G T C C C G G C C G G C C T T A A T T T C T G T T A A C C T T C T A C A G T G C C A A C C A A C C A A G G A A G G A G T T A A T C C T C C G A G G C C G A C C A A C C C C C C G G A G C C G G A A T T G G G G A A G G A A C C A A T C A A C T T G G A G T T T A G A A A A T T C C C C T T A A C C A A A A C C C C G G G G A A T C A G G G A A A A T T A G C C C C C C G A C C A A T A T T C T A A T T T T T T G A C C C C G G A A G G C C A G C C A A G A G G G G A A T T T C T C C C G A A A G G T T C C T T T T C A T T G G C T A G G A C T G A T C T T A A C A C C
LR21 WG0093134-DNAD02_LR21M04 0 0 0 -9 C C G G C A G A C C T T G G T T C C C T C C T C T C C C C C A A T T G A A G A G C C A A C C C C A G C T C C A A A A A A T T G A G G G G A A T T T T T T C C T C A A A A G G G G G A G G C C A A T T C T A A T C G G G A G A A A A G T C A A A G A G A A A G C C A G G G T T T C T G G G C T G G G G C C T T G G C C G A C T C T T T A C T T G A G G G A A A C C G G A A A A T T T T G T G G C C A G T T G A T T C C T T A A C T T C G A T T T T T C C C A A T T A G C C C T T C T T C C A A A A T T A A T C T T A G C C C C G G T T T T C T T T G G G G A A C C T T A G C T T C G G G G A A C C G G G A G G G T G A G A G T A G C C T T C T C C G G G G G G A G A G T T T G A G A G T T A G T C G A G G T C A A A A G G T C T G T T G G C C C C A A C C C A T T A G G A C C T C A C A A A A A A A A A G T T T C G G T C G G C C C C G G C T T C G G C C A A C C T T C T C C A G G G T C A G C C A A A C G A G G A A A A G G T T A A C C T T C C G A A G C C G G T C A A T C T C C C G G A G C C G G C A T C G G G G G A A A A A T T G A T T A A C C T G A A T T T T G G A G G A T T T C C C C C G A T C G A G A C C T T G G G G T A T C G G G A A A A A C C A G T T C C C C G A C T A A T A C T C C A A T T T T T T G A C C C C G G A A G A T T A G T C G A A A G A G G A A C T T T T C C C A A A A G G C T C T C C C C C A T C G G C C G G G A T T A A T T T T G A C A T C
LR21 WG0093134-DNAE02_LR21M02 0 0 0 -9 C C A A C A A A C C A T T G T T T C T T T C T T T C T C C C A A C T A A A G A G C C G A C T C C A G C T A C G A A A A A T T A A G G G G A A C C C T T T C C T T A A G A A G A A A A G G C C G G C T T T A A C C A G A A G A A A G G T C G A G G A G A G A A C C G G G G T G C C G G G G C T G G G A C T T T G G C C G G T T C T T T C C C C A A G G G A G A C C G G A A G G T T T T T T G G T T A A T T G A G G T C T T A A C T C C G A T C T T T C C C A A T T G G T T T T T C C T T C A A A A T T G A T C T T A A A A C C G G C T C T C T T T G G G G G A C C C T G G T T C C G G A A A A T C G G A A G A G G A A G A G T G G G C C T C C T C G G G G A G G G A A C C T G A A A G T T G G T C G A A A T C C C A G A A T C T G T T G G T C C T G A C C A A T T A A A A T C T C A A G A A A G A A A A G T C T C G G T T G G C C T C G A C T T C G G C C A A C C T T T T C C A G T G T C A G C C A A C C A A G G A A G G G G T T A A C C C T C C A A A G C C G A C C G A T C C C C C G G G G C C G T C C C C G G T G G A G A G A T C G A T C G A T T G G G G T T T T A G A G A A T C T C C C T C A A T C A A A A C C C T G G G G T A C C G G G G A A A A C T A G T T C C C C A A C T G G A A C C T T A A T T T T C T G A C C C C G G G A G A C C A G C C G A A A G G G G A G C T C C T C C C A A G A G G T T C T T T T C C A T C G G C C G G A A T T G A C C T T G A A A T T
LR21 WG0093134-DNAF02_LR21M03 0 0 0 -9 C C G A C C G A C C T T T G T T C C C T T C C C C C C C T C A A C T G A G G A G T T G G C T C C A A T T A C A A C A C A T T A A G G G G A A T T T T T T T C C C A A G A A G G A G A G G A C A A T T T T G A C C G G A A A A G A A G C C A A G G G G A G A G C C G G G G G G T C G G G G C T G G G A C T T T G G C C G G T T T T C T C C C C A A A G A A A A C C A G A A G A T T T T G T G G C C A G T T A A T G C C T T A G C T T C G A C C C C T C T C A A C T G G T C C T C C T T C C G A A A C T G G C C C T A G C C C C G G C C T T T T T T G G G G G A C C T T G G T T T C G G A G A A C C G G A A G G G G A A G G G T A G G C C T T T C C G G G G A A A G A G C C G G A G G G C T G G T T G G G G T C A C A G G G C C T G C C G G T C C T G A C C C C C T G G G G C C T C A A A A A A G A A A A A T T T C G G T C A G C C T T G A T T T C T G C C A G C C T T C T C C G G T T T C G G A C G A A C G A G G A A G G A G T T G A C C T T C C A A G G T T G G T C G A T C C C C C G G G G C C G T C A T C G G T G G G A A G A C C A A T T G A C T T G G A G G C T A G A G G A T C T C C C T C A A T C A A G A C A C T G T G G T A C C A G G G A G A A C T A G T C C C T C G A T T G G A A C C T T C C T T T T T T G A C C C C G G G A G A T C G G T T G A G A G A G G A A T T C C C C C C G A A A G G T T C C C C T C C C T C G G C T G G G A T T G A T C T T G G C C T C
LR23 WG0093134-DNAB03_LR23M01 0 0 0 -9 C C G G C C G G C C A A T T T T T C T T C C C C C C C C C C A A T T G A G G A G T T G A T T C C A A T T A C A A A A C A T T A A G G G G A A C T T T T T C C T T A A G A A A G A A A G G C C G G C T T T A A C C A G A A A A G A A G T C G A A G A G A G A G C C A A A A T G C C T G G G C T A A G A C T T T G G C C A A C C T T T T C C C C A A A A A A A A C C G G A A A A T T G G G G G G T T A A T T G A T G T C T C A G C T C C A A T C C T T T C C A A T T G G C C T T C C T T C C G G A A T T G A T C C C A A C C C C G G C T T T T T T T G G G G G A C C T T A A C T C C T G G G G A T T G G G A G G T T G A G A T T G G C C T T C C T C G G G G G G G G G G T C G G G G A G T T G G T C G G G G C C A C G G G A C C T G C C G G C C C T A A C C C A C T A A A A C C T T A C A A A A G A A A A A T T C C A A C C A G C C T C G G C T T T G G T C A A C C T T C T C C G G T T T C G G C C G A A C G A G G G A A A G G T T G A T T C T C C G G A G T C G A T C A A C C T C A C G G A A T C G G A A T T G G T T G G A A A A C C A A T C A A C C T T G A G G T T G G G G A A T T T T C C C C G A T C A A G A C A C T G T G G A A C C G G G G G G A A C T A G T T C C C C G A T T G A T A C C T T A C T T T T C T A A C C C C G G G G G A C C A G C C A A A A G G G G G G C C C C T T C C A A A A G G T T C T T C T T A A T T G G C T A G G A T T A A C C C C G G C A T C
LR23 WG0093134-DNAC03_LR23M02 0 0 0 -9 C C G G C C A A C C A T T T T T C C T T C C C C C C C C T T A A C C G G G G A A T T G A T T C C A A T T A C A A C A C A T T A A G G G G A A C T T T T T T C T C A A G G A A A A A A G G C C G A T T C T A A T C G G G A A A A A A G C C A A G G G G A G A A C C A G A G T G C C T G G G C T A A A A T T T T G G C C G A C T T T T T C C C C A A A G A A A A C C G G A A G G T T G G G T G G T C A A T T G A T G C C T C A G C T C C G G T T C C T T C C A A T T G G C C C T C C T T C C G A A A T T G A T C T T A A A C C C G G C T T T T T C T A G G G G G C C T T A A C C T C T G G G A A C C G G A A A A G T A A G A T T G G C C C T C C C C G G G G G G G G A G T C G G G G G G T T G G T T G G G G T T C C A G G A C C G G T T A G C C T T G A C C C A T T A G G A C C T C A A A A C A G G A A A G T C C C A G T C A G C C C C G G C C T T G G T T A A C C T T T T C C A G T G C C A A A C A A A A G G G G G A G A G G T T A A T C C T A C G G A G T C G A T C A A T T T T C C G G G G C C G G C A T T G G T T G A A A G A T C A A T C A A C C T T G A G T T T G G A A A A C C C C C C C C G G T T A A A A C A C C G T A G A A C C G G G G G G A A C T G G T T C C C C G G C C G A A A C C T T A C T T T T C T G A C C C C G G G G G A C C A G T C G G A A G A T G G G T T C C T T C C A A A A G G C T C T T C T T A A T T A A C C G G A A T T G A T T T T G A A A T C
LR23 WG0093134-DNAD03_LR23M03 0 0 0 -9 C C G G C C G A C C A T T G T T T T C T T C T C C C C C C C A A C T G A G G A G C T G A T T C C A G T T A C A A C A C A T T A A G G G G A A C C T T T T C C T T A A G G A A A A G A T G C C G A T T C T A A C C A G A A A A G A G G T C G A G G G G A G A G C C G G A A T T C C T G G G C T A A G A C T T T G G T C G G T T C T T T A C C T A A G G G A G A T C G G G A G A T T T G T T G G T C A G T T G A T G T C T C A G C C T T G A T C C C T T C C A A T T A G C C T T T C C T C C G G G A T T G G T T T T A G C C C C A G T T C T T T T T G G A G G G C C C T A G C C C C G G G G A A T C G G G G G G T T G G A A T T G G C C C T C T C C G G G G G G G G A A T C G G A G G G C T G G C C G G G G C C A C A G G G C C T T T C A G T C T T G A C C C A T T A A G A C C T C A C G A A A A A G A A A T C C C G G C C A G G C T T G G T T T T G G T T G G C C C T C T A C A G T G T C G G A C A A C C A A A G A A G A G G T T G A T C C T A C G G A A T T A A T C A A T T T C A C G G A G T C G G A A T T G G T G G A A A A A C C A A T C A A C C T G G A G T T T G G A G G A T C T C C C C C G A T C A A A A C C C T G T A G T A T C A A G G G G A A T T G G T C T T C C G G C C A A A A C T C T A C T T C T T T G G T T C C G G G G G A T C G G C C G G A A G A G G G G C C C C T T C C G A A A T G C T T T T C T T C A C C G G C C G G G A T T A A T T T T A A A A T T
LR30 HAPMAP2_box6_B12_SSLR30F08 0 0 0 -9 C C G G C C G A C C A T T G C T T C C T T C C C T C C C T T A A C C G A A A A G C C G A C T C C A A T T C C A A A A A A T C G A A G G G A A T T T T T T C C T C G G G A A G G A G G G G C C G A T T T T A A T C A A G A A A A A G G T C A A G G G G A A A G C C G G G G T G C C T G G G T T A A G A C T T T G G C C G A T T T T T T A C T T G A G G A A G A C C A G G A G G T T T G T T G G T C A G G T A A T G C C T C G G C C T C G A T C C C T T C C A A T T A A C C T T C C C T T C G A G A C T A A T C T T A A C C C C G G C T T T T T T T G G G G A A C C T T A G T T T T G G G G A A T C G G A A G G T T G G A A T T G G C C T T C T C C A G A A A A A G G G T T G G A G A A C T G G T T G A A G T C A C G G A A T C G G T C G G T T C T G A C C A A T T G G G A C C C C A A G A A A A A A A A G T C T T G G C C A G C C C C G G C T T T T G T T A A C C C C C T A C G G G G C C G G A C G A C C A A G G A A G A A G T T A A C C C T A C A A G G T C G A T T G A T C T C C C G G G G C C G G A A T T G G T G G A A A A A C C G A T C G A C T G G A A G T T T G G A G G A T T T C C C T T G A T C A A G A C C C T T T A G A A C C G G A A A G A A T T A G C C C C T T G G T T A A T T C C T T A C T T T T T T G G T T C C G G G A A A T C G G T C A A A A G G G G A A T T C C C C C C A A G A G G C T C T C C T T C A C C G G C T G G A A T T A A T T T T A A A A T C
LR30 HAPMAP2_box6_C12_SSLR30F09 0 0 0 -9 C C A A C A G G C C A A T G T T T C C T C C T C C C T C T C A A T T G A A G A G C C G A C T C C A G T T A C A A C A A A C C G G G G G G A A T T T T T T C C C C A A G G A G G G G G T G C C G A T T C C A A T T A A G A G A A A G G T C G A G G G G A A G G C C A A G G T G T C G G G G C T A G G A C T T T G G T C A A C C T T T T C C C T A A G G A A G G C C G G G A A A T T T G G T G G T C A A G T G A T G T C T T A G C T C C A A T T C T T T C C G A T T A A T C T T C C C T T C G A A A T T G G T C C T A G C C T C G G C T C T T T T T G G G G A A C C C C G G T T T T G G G G A A C C T T G G G G G G G A G A T T G G C C T T T T C C A A A A A A A A G G T T T G A A A A C C G G T T G G G G T C C C A G G G T C G G T C G G T T C C A A C C C A T T A A A A T C C C A A G A C C G A G A G G T T T T A A C C A A G C C C G G C T T C T T T T A G C C T T T T A C G G T G C C A G C C G A C C A A G G A A G G G G T T A A C C T T C C G A A A C C G A T C G A C C C C C C G G A G C C G G C C T C G G G G G G A A A A T T A A T C G A T T G G G G T T C T A G A A A A T T T C C C T C G G C C G A G G C A C T T T G G A A C C G G G A A G A A C C G G C C C C T C G A T T A A T T C T T T A C T T T T T T G G T T C C G G A A G A T T A G T T G A A A G G G G A G C T C C C C C C G A G G T G T T C C C C T C C A C C G G C C G G A A T T G G T T T T G G C C C C
LR30 HAPMAP2_box6_D12_SSLR30F10 0 0 0 -9 C C G G C A G A C C A T T G T T T T C T T C C C C C C C C C G A C T A A G G A G C T G A T T C C A G C T C C A A C A C A C C G A A G G G A A C T C T T T C C T C G G G G A G G G G A G G C C G A T T C C A A T C A G G A A A A A G G T C A A G G G G A G G G C C G G A A T T T T G G G G C T A G G A C T T T G G C C G A C T C C C T C C C T A A G G G A G A C C G G G A A A T T G G G T G G T C A G T T A A T G C C C C G G C T C C G A T C T T T T C C A A T T A A C C C C C C C C T T G A A A T T A A T C T T A G C C C C G G C T T T C T C T A G G G A A C C C T A G T T T T G G G G A A C C G G A A A A T T G A A A T T A G C C T T C T C C G G G G G G G G G G C C T G A G A A C T G G T T G G G G C C C C A A A A T C G G T C G G T T C C A A C C C A T T A G G A C C T C A C G A C C G G G G G G T C T C A G C C G G G C T T G G T T T C T G T T A G C C T T T T A C A G T T C C G G C C G G A A G G G G A A G A G G T T A A C C C T C C G A A G C C G A T C A A C C C C C C G G G G C C G T A A T T A G T G G A G A A A C C A A T T G G C C T G A A T T C T G G G G A A C C T C C C T T A A T C A A A A C A C C G T G G A A C C G G A A A G A A C C G G T C T C T T G G C T A A T A C T C T C C T T T T T T G G T C C C G G G G A A T T A A T C A A G A G A G G A A T T C C T C T C G A A A T T C T C C C C T C C A T C A G T T G G A A T T G A T T T T G A C A T C
LR30 HAPMAP2_box6_E12_SSLR30F11 0 0 0 -9 C C G G C A A A T C A T T G C T T T T T T C T C T C T C C C G A C T A A G G A G C T G A T T C C A G T T C C A A C C A A T C G A G G G G A A T T T T T T C C T T A A G G A G G G G A G G C C G G T T T T A A T T A A G G A A A A G G T T A A G G A G A G G G C C A G G G G G T C T G G G C C A G G A C T T T G G C C G G T T C C C C C C C T A A G G A A G G C C G G G G A A T T T G T T G G T T A A T T G A T G C C T C A G T T C C G G C C T T T T C C A A T T A A C C T T C C C T C C G G A A C T G G C C T T A A C C C C G G T T C T T T C T G G G G A A T C T T A A C T T C T G G G G A C C T G G A A A G T N N A A G T A G C C T T C T C C A G A G G G G G G G T T G G A G A G T T G G C C G A A G T T A C G G A A C C G G T T G G C C C C G A C C C A T T G G G G C C C C A C G A A A G G A A A A C C T T G G C C G G C C T C G G T T C C T T T T G G C C T T T T C C A A T G C C G G A C G G A A G G G G A A G A A G T T A A C C C T A C A A G G C C G A C C G A T C C C C C G G A G C C G G C A T T G G G G G G G A A A T C A A T C G A C T T G G G T T T T A G A G A A C C T T C C T T G A T C A A G A A A C C T T G G N N C C G G N N G G A A T T A G T C C C T T G A C T G A T T C T T T C C T T T T T T G G T T C C G G G G A A C C A A T T A A A A G G G G A G T T T T T T C C G A G A G G C C C T T C T C C C T T A A T T G G A A C C G G T C T T A A C A C C
LR31 WG0093135-DNAD10_SSLW27F03 0 0 0 -9 C C G G C C G A C C T T G G T T T C C T C C C C C C C C T T A A C T G A G G A A T T A A T T C C A A T T C C A A C A A A T T A A G G G G A A T T T T T T C C C C A A G G A A G G G A G G C C G G T T C T A A C C G G A A G A G A G G C C A A G G A G G G A G C C A A G G G G T C G G G G T T A A G A C T T T G G T C G A T T T T T T A A T T A A G G A A G A C C G G A A A A T T T T G G G G T T A A T T G A T T T C T C A G T T T T G A T C C T T T C C A A T T A G T C T T T T C T C C G G G G T T A A T C T T A A C C C C G G T T T T T T C C A A G G G G C C T T A G C T T C G G A G A A T T G G G G G A T T A A A A G G A A C C T T C C C C A G G G G G G G A G T T G G G G A A C T G G T C G A A G T C C C A G G G T C T G T T G G C C T T G A T C C A C T G G G G T C T C A C G A A A A A A A A G T C C C G G C C G G C C C C G A C T T C T G T C A A C C C C C T A C G G T T T C A G C C G G C C A A G G A A G G G G T T A A C C T T A C G A G G T C G A T T A A T C T T A A G G G G C C G G A A T T G G T G G G G G A A C C G A T C A A C T G G G G G T T T G G A G A A T T C C C C C C A A C C A A G A C A T T G T G G A A C C A A G G G G A A C T A G T C T C T C G G C T G A T A C T C T A A T T T T T T G G C C C C G G G G G A C C A G C C G A G A A A G G G G C C C C C C C C G A A A G G T T T T T T T C C C T C A G C C A G G G C T G A C C C T G G C A T C
LR31 WG0093135-DNAD11_SSLW27F02 0 0 0 -9 C C G A C C A A C C T T G G C C T C C C T C T C C C C C T C A A C T G A G G G G T T G G T T C C A G C T C C A A A A C C C C A A G G G G A A C C T T T T C C C C A A G G A A G G G A G G C C G A T T C T A A C C G G A A A A G A G G C C G A G G G G A G A A C C A G A A T G C C G G G G T T G G G G T T T T G G C C A A T T T T T T A A T T A A G G A A A A C C G G G A G A T T T G G T G G T C A A T T G A T G T C T C A G C C C C G A C C T T T T C C A A T T G G C C C T T C C T T C A A G A T T G A C C T T A A C C T C G G C T C T T T T T G G G G A A T C C T A G C T C C G G A G A A T C G G G A G G G T G A A A T T A G C C C T C T C C G G G G G G G G G G T C T T G G A A C T A G C C G A A G C C C C A A A A T C T G C C G G C C T T G A T C C C T T G G A A C C T C A A G A A A G A A A A A T T C C G G T C G G G C C C G G T T T C G G C C A A C C C C T T C C A G T G T C G G C C G G A C G A G G G A G G G G T T A A C C T T A C A A A G C C G A T C A A T C T C A C G G G G C C G G C A T C G G T G G A G G A A C C G A T T A A C T T G G G G T C T G G G G A A C C C C C C C C G A C C A A G A C C C C G T G G A A T C A A G G A G A A C C A G T C T C T T G A T T G A T A T T C C A A T T T T T T G A T C C C T G G A G A T T A A C C G G A A A A G G G G C C C C C C C C G A A A G G T T C C C C C C C C T T A G C T G G G G T T A A T C T T G A A A T C
LR31 WG0093135-DNAD12_SSLW27M11 0 0 0 -9 C C G A C A G A C C T T G G T T T C C C C C C C C C C C T C A A C T A A G G A A T T G A C T C C A G T T C C A A A A C C C C A A G G G G A A C C T T T T C C C C A A G A A G G G G A G G C C G A T T C C A A C C G G G G G A A A A G C C A A G G A G G G A G C C A G A G T G T C G G G G T T G G A A T T C C A A C C G A T T T T T T C C T T G A G G G A A A C C G G A A G A T T G G G T G G T C A G G T A A T T T C T C A G C T T C A A T C C C T T C C A A T T G G T C T T T T C T T C G A A A C T G G T T T T A G C C C C G G T T C T T T C C A A G G G A T T T T G G C T T C G G A G G A T T G G A A A A G T A A A A G T A G C C T T T T T C A A G G G G G G A G T T T G G G G G T T A G C C G A A G C C C C A A G A T C G G T C G G C C C T G G C C C A C T G G G A C C T C A A G A A A G A A A A G T T C C G G T T G G C C C C G G C C C C T G C C A A C C C T C T A C A G T G T C A G C C G G C C A A G G A A G G A G T T A A C C T T A C A A G G C C G A T C A A C C T C A C G G A G C C G G A A T T G G G G G G G G A A C C A A T C A A C T T G G G T T T T G G G G A A T C C C C C C C A A C C A A G G C A C T G T G G A A T C A G G A A G A A T T A G T T T T C C G A C T G G A A C C T T C C T T T T T T G G C C C C G G G A G A T C A A C C G G G A A A G G G G C T T C C C C C A A A A G G T T C C C C C C C A T T G G C C G G G A T T A A T C T T G A A A T C
LR31 WG0093135-DNAE04_SSLW27F12 0 0 0 -9 C C G A A A G A C C T T G G T T T C C T C C C C C C C C T C A A C T A A G G A A T T G A T T C C A A T T C C A A C A C A T C A A G G A G A A C T T T T T C C T C A A G G A A G G G A G G C C G A T T C T A A T C G G G A A A A A A G C C A A G G A G A G A G C C G G G G G G T T G G G G T T A A A A T T C C A A C C A A C T C T C T C C T T A A G G G A A A C C G G A A G G T T G G G G G G T C A G T T G A T T C C T T A A C T T C A A C C T T T T C C A A T T G G C C T T T C C T C C G G G G T T G A T C T T A A C C C C G G C T C T T T C T A G G G G A C C C T G G T T T T T G G G A A C C G G G G G A G T A A A A T T A G C C C C C T T C G G G G G G G G G G T T G G A G A G C C A G C C A A G G C C C C A A G A T C T G C C G G C C T T G A T C C C C T A G G A C C C C A C G A C A G A A A A G T T C C G G T C G G G C T C G A T T T T T G C C A A C C C T C T A C G G T G C C G G C C A A C C A A G G A A G A G G T T A A C C C T A C G A G G C C G G T C A A C C T T A C G G G G C C G G A A T T G G T G G G G A A A C C A A T T A A C T G G G A G T C T G G G G A A T C C C C C C C A A T T A A G A C C C C T T A G T A T T G G G G A G A A C T G G T T C C T C G A T T G A T A C C T T A C T T T T T T G A T C C C G G G G G G C C A A C C G G G G A A G G G G C C C C C C C C G G A A G G T T C C C C T C C A T T A A C C G G A A C T G A T C T T G G A A T T
LW20 WG0093132-DNAB08_SSLW20M02 0 0 0 -9 C C A A C C A A C C A T T T T T T C T T C C T C T C C C T C A A T T G A G G A A T T G G T T C C G G C T A C A A A A C A T C G A G G G G A A T T T T T T T C C C G A G G G G A A A A G G A C A A C T T T G A C C A G A A A A G A A G C C G A G G A G G G G G T C A A A G G G T C T G G G C T G G G A C T T T G G C C G G T T T T C T C C T T A A G G A A G G T C G G G A G A T T T G T T G G T C A A T T G A T G T C T C G G C T T C A A C C T T T C T C G A T T G G C C C T C C T T C C G G A A T T G G C C T T G G A C T C G G T T C T C T C T A G G G G A C C C C G G C T C C G G A G A A C C G G A A G G G T G A G G T T G G C C C T C C C C A A A G G G G G A A C C G G A A G G T T G G T T G A G G T C C C A G A A C C T G T T A G C C C T G A T C A A T T A G A A T T T C A C G A C A G A A A A G C C T C A G C C A A G C T C G A T T C C T G T C A G A C C T T T A C A G T G T C G G A C G A A C G A A G A A G A A G T T G A T C T T C C A A A G T T G A C C A A T C T T A C G G G G C C G G C A T C G G T T A A A A G G T T G G T C G A C T T T A A T T C C G G G G A A T T T C C C C C G A C C G A G A C C C C G T A G T A C C G G G A A A A A C T G G C C C C C C A A C C A A T T T T T T A A T T C C T T G G T T C C G G G A A A T C G G C C G A A A A A T G A G T T T C T C C C A A G A T T C C C T T C T C C A T T G G C T G G G A C C A A C C C T G G C A C C
LW20 WG0093133-DNAD08_SSLW20M01 0 0 0 -9 T C A A A A A A T C T T G G T T C C T T C C T C T C C C T C A A C T G A A G A G C T G G T T C C G G C T C C A A C A A A C C G A G G A G A A C C C T C T T C T C A A G G G G A A G G T T A A A A C T C C A A C C A G A A A A G A G G C C G G G G G G G G G G C C G G A A T T T T T T G G C T G G G A C T C T A G T C G A C T C T C C A C C T A A G G A A G A C C A G G A A A G T T G T T C G C C A G T T A A T G C C C C G G C T T C A A T C C C T C T C G A T T G G T T T T C C C T C C G A A A T T G A T C T T G G A A T C G G T T C T C C C C A A A G A A T C C T G G C C C C G G A G G G C C G G G A A A G T G A G A T T G G C C C T T T C C A A G G G G G G G G T C T G A A A G C T A A C C G A G G T C A A A A A A T T T G C C A G C C T T G A T T C C T T G G A A T C C C C C A A A A A A A A A G C C C C G G C C A A G G C C G A C T T C T G C C A G A C C T T T A A A A T T T T G G C C G A A C G A G G G A G A G G T T G G C C C T A A G A A A C C A A C C A A T T T T C C G G G G C C G T C A C C A G T T G G G G A A T C G A T C A A C C G G G A T T T T A A G G A A C C C C C C C C G A T C G A A A C A C T T T A G T T C C A G G A A G A A C T A A T C T T T C G G C T A A A A T T C T C C T T T T C T G A T T C C G G A A G A T T G G T C G A A A G A T T G G T T C C C C C C A A A A T T C C T T C C T C C C T T A A C T G G G G C T G A T T C T G A C A C C
LW21 WG0093131-DNAA01_SSLW21M01 0 0 0 -9 C C A A C A A A T C A A T T T T T C C T T C C C C C C C C C A A T T A A A G A G C T G G T T C C G G C C C C A A C C A A T T A A G G G G A A T T T T T T C C C C A A G A A G G A A A G G A C G A C T T T A A C C G G A A A A A A G G C C G G G G A G G G G G C C A A G G T T T C T T G G C T G G G A C T T T G G C C G G T T T T T T C C C T G A G G A A A A T C A G G G G G G T T T T T G G C C G G G T G G G G T C C C G G T T T C G A C C C T T C C C A A T T G G C C C T C C C C C C G A A A C T G A T C C T A G A C C C G G T T C T T T T T G G G G A A T C T T A G C C C C G G A G G A C C T T G G A A T T A A G A G T A G C C C C C T T T A G G G G G G G G G T C T G G G G G T T A G T T A A G G C C A A G G G A T C T G T C A G C C T T A A C C C A T T A G A A T C T C A A A A A A A A A A G G C C C C G G C C A A G G C C A A T T C C T G T C G G A A C C T T C C A G T T C C G G A A G A A C G A G G A A G G A A C C G G C C C T C C G A A A T C A A T T G G T C C C C C G G A G C C T T A A C C G G G G A A G G G A T T A A T C G A C C T G A A T T T T G G G G A A C C T C C C C C A A T C A A G G A A C T G T G G T A C C G G G A A A A A T T A G T C T T C C G G T T A A A A T T C T A C T T T T C T G A T C C C T G G G G A T C G G C C G A A A A A T T A G T T C C T C C C A A G G T G C T T T C C T C C A T C A G C C G G G A T T A A T C T T G A A A T C
LW21 WG0093131-DNAB01_SSLW21M02 0 0 0 -9 T C A A C C A A C C A A T T T T T C C T T C T C C C C C C C A A T T G A G G A G T T G A T T C C A A C T A C A A C C A A T T A A G G G G A A T T T T T T T C T C A A G G A A G G G A T G A C G A C T C T G A T C G G A A A A G A A G C C G G G G A A G G G G C C G G A G G G T T G G A A C C A G G A C T T T G G C C G G C T C C T T C C C T G A G G A A A A C C A G G A G A G G T G T T G G T C A A T T G A T G C C T C G G T T T T A A T C C C C C C C A A T T G G C C T T C C T T C C G A A A C C G G T T C C G G A A C C G G T T C C C T C T A G G G A A C C C T A G C C C C G G A G A A C C G G G A A A G G G G G A G T A G C C C C C T T C A A G G G G G G A A T T T G G G A G C T G G T C G A A G C C C C A G G A T T T T T T A G T T T T G A C C C C T T G G A A C C C C C C A A C C G G A A G G C C T C A G C C A A G G C C G G C C T T G G T C G G A C C C C T A A A G G G C C G G A C G A A C G A G G G A G G A A T T G G T T C T C C G G A A T C A A T C G A T C T T A C G G A G C C T T A A C C G G G G A A A A G G T T G G T C A A C C T T A A T T C T G G G G A A C C C C C C C C G A C C A A A A A A T T T T A G T A C C A G G A A A A A T T G G C C T T T C G G T T A A A A T T C T A C T T C C T T A A T C C C G G G A A A T C A G C C A A G A G A T T G G C T C C T C C C G A G A G G C C T T C C T C C A C C A G C C G G A A C T A A T C T T A A C A C C
LW22 WG0093133-DNAF02_SSLW22M01 0 0 0 -9 C C A A C C G A T T A T T G T T T C T T T C T C T T C C T C A A T T A A A G A G C T G A C T T C A G C T A C G A A A A A C C G A G G G G A A C T T T T T C C T C A A G G A G G G G A G G C C G A C T T T A A C C G G G A A A G G G G C C G G G G G G A A A G C C G G G G T T T C T T G G C T G G A A T T T T G G C C G G C C C C C T C C C T A A G G A A G A C C G G G A G G T T T T G T G G T C A G T T A A T G T C T C G G T T C C A A C C T T C C T T G A T T A G C C C C C C C T C C A A A A T T G G C C C T A G A A T C G G T T C C T T C C A A G G G A T C C C G G C T T C G G G G G A T C T T A A A A G T G G G A T T G G C C C C C T T C A A A G A G A G G G C C T G G G G G C T G G T T G G A A C C A C A G G A C C T G T C A A T C C T A A C C A A T T G G A A T T C C C C G A C A G A A A A G T C C C G G C C A G G C T C G A C C T T G G T C G G C C C C T T A C G G G G T T G G A C G G C C A A A A G A G G A A C T A A T C C T A C G A A G T T G A T T G G T C T C C C G G A G C C G G C A C C G G T G A A G G A A T C A A C C A A T T T G G A T T T T G G A G A A T T T T C C T C A A T T A A G A C A C T T T A G A A C C G G G A G G A A T T G G T C T C C C G G C C A A A A T T C C A A T T T T T T G G T T C C G G G G A A T T A G C C G A G A A A G G A G T T C C T C C C G A G A T T C C T T T T C C A A T C G G C T G G G G C C G A T T T T A A A A C C
LW22 WG0093134-DNAG07_SSLW22M11 0 0 0 -9 C C A A C C A A C C A A T T T T T C C C T T T C T C C C C C A A T T G A A G A G C T A A C T T C A G C C A A A A A A C A T C G A G G G G A A C T T T T T C C T C A A G G A G G A G G G G A C G A C T C T G G C C A A A A A A G G G G C C G A G G G G G G A G C C G G G G T G T C T G G G T T A G G G C C T T G G T C G G T T C T T T C C T T A A G G A A A A C C A A G A G G T T T G T T G G T C A A T T A A T T T T T T G G T T T C A A T C C C T C C C G A C T A A T C T T C C C C C C A A A A T T G A T C T T A A A C T C G G T T C T T T T T G G A G G A T C C T G G C T T C G G G G G A T C T G G A A A G T G G G A G T A G C C C T C T C C A G G G A G A A G G T T G G G G G G C C G G T T A A A G T C A C A G G G T C T G T T A G C C C C G A T C A A T T G G A A T C C C C C G A C A G A A A G G C C T C G G C C A A G C C C G A C C T C T G T T G G A C C C T T C C G G G G T C G G A A G A A C G A G G G A G A A G C T G A C C C C A A G A G G C C A A T C G A T C T T C C A A G G C C G T A A T C G G G G A A G G A A T C A A C C A A T T T G G A T T C T A G G G A A T C C C C C T T A A C C G A G A A A T T G T G G A A T T G G A A A A A A T T G G T T T T T C G G T T A A A A T T C T A A T T C T T T G A T C C C G G G G A A T C A A C C A A A A G A T T G G C T C C C C C C A A A A G G C C T T T C C C A A T C A G T T G G G A C C G A T C T T G A A A C C
LW22 WG0093134-DNAG08_SSLW22M19 0 0 0 -9 C C G A C A G A C C A T T G T T T C C T T C T C C C C C C C A A T T G A A G A G C T A A C T T T A G C T A C A A A A C A T C G A G G A G A A C T T T T T C C T T G A G G G G G A G A T G A C G A C T C T A A C C A A G A G G G G G G C C G G G G G G G G A G C C G G G G G G T C G G G G C T A G G G C C T T G G C C G G C T T T T T C C T T G A G G G A A A C C A G G G G A G G T T T T G G C C A A T T G A T G T C C C G G T T T T A A C C T T T C C C A A C T A A C C T T C C C T C C A A A A C T A A T C T T A G A C C C G G T T C T T T T T G G A G A A C C T T G G C C C C G G G G G G C C T G G A A A G T G A G G T T G G G G T T T T T C G G G G A G A G A A C C T G G G G G C T A G T C G A A A C C A A A A G A C C T T T T A G T C C T A A T C C A T T G G A A T C C C A A A A C A G A A A G G C C T C G G C C A A G C T C A A C C T C T G T C G G C C C C T T A C G G G G T T G G A A G A C C A A A G A A A A A G C T G A C C C C A A G A G G C C A A T C G A C C T T C C A G G G C C G G C A C C G G T G A A G G A A T C A A C C A A T T T G G A T T T T A A G G A A C C T C C C C C A A C C A A G G C C C T T T G G A A T C G G G A G G A A T T G G T T T C C C G G C T A A A A C T T T A C C T T T T T G A T T C C G G G A G A T T A A C C A A G A G A T G G G C T C C C C C C A A A A T G C T C T C C T C C A T C G G C C G G A A C T G A C C C T G A A A C C
LW22 WG0093134-DNAH06_SSLW22M04 0 0 0 -9 C C A A C A A A C C A T T G T T T C T T T C T T T C C C T C A A T T A A A G A G C C G A C T T C A G C C A A A A A A C A C C G G G G G G A A T T T T T T C C C C A A A A G G A A A A G G A C A A C T T T A A C C G G G G A A G A G G T C G G G G A G A G A G C C G G G G G G T C G G A G C T A G G A C T T T G G C C G G T T T T T T C C C C G A G G A A A A C C A G G A G A G G T T T T G G T C A A T T A A G G T C C C G G T T T C G A C C C C T C C C A A C T A G T T T T C C T T C C G A A A C T G G T C T T A G A A T T G G C T C T C T C C A A G G A A C C C T G G C T T C G G A G G G T C T T G G A A T T G A G G G T A G G C T T C T T C G G G G G G A G G G T C T G A G G G T T A G T T G A A G T C C C A G G A T C G G T C G G C C C C G G C C A A T T G G G A T C T C A C G A A A A A G G A A C C T T G G C C A G G C C C G G C T T T G G T T G G C C C C T T A A A G T T C C A G A A G G C C A A A G G A G G A G C T G A C C T T C C G A A G T C G A T T G G T T T T C C G G A G T C G T C A T C G G T T G A G A A A C C A A C C A A C C T G G A G T T T A A A A A A T C T T C C T T A A T T A A A A C A C T T T G G A A C C A G G A G G A A T T G G C C T C T C G A T T A A A A C T T T A C T T C T T T G A T C G C G G G A A A T C A A T C G G A A G A T G G G C C T C T C C C A A G G G G C T T T T C C C A A T T G G C C G G G A C T A A C C T T A A A A C C
LW22 WG0093134-DNAH07_SSLW22M12 0 0 0 -9 C C G A C A G A C C A T T G T T T T C T T C C C C C C C T C G A C T A A A G A G C T A A T T T T G G C T C C A A C C A A T C A A G G A G A A C T T T T T C C T C A A G G A G G G G A G G C C G G C C T T A A C C A G A A G A G G G G C C G G G G G G A G A G C C G G A G G G C C T G A G C C G G A A T T T T G G C C G G C C C T T T C C C T A A A G G A A A T C A G G A A A T T T T G T G G T T A G T T A A T T T C C C G G T T T C A A T T C T T C C C A A T T A A T C C T T C C C C C G A A A C C G A T C T T A G A A T T G G T T C C T T C T A G G G G A C C C C G G C C C C G G G G A A C C T T G A A A T T G G A A T T G G C C C T T T T C A G A G A A A G G G T T G G A A G G T T A A T T G G A G T C A A A A A A C C T G T C G G T C C T G G C C A A T T G G A A T T C C C C G A A A A A G A A A C C T T G G C C A G G C T C A A T T T T G G C C G G C C T T C T A A G G G G C C A G A A G G C C A A A A A A A A A A C T G A C C T T C C A A G G C C G A C C G G C C T C C C G G A G C C G G C A C C G G T G G A G A A A T C G A C C A A T T G G A A T T C T A G G G A A C C T C C C T C A A T T A A G G C C C C T T G G T A C C G G G A A A A A T T G G T C T C T C G A C C A A A A C T T T A C T T T T T T G G T C C C G G A A A A T C A A T C A A G A G G T G G G C T C C T C C C G A A A G G C T T T T C T C C A T C A G C T G G A A C C G A T C T T A A A A C C
LW22 WG0093134-DNAA07_SSLW22M05 0 0 0 -9 C C G G C A G A C C A T T T T T T T C C T T C C C C C C C C A A T T A A A G A G C T G A C C T T A A C C A C A A C A C A T T A A G G G G A A C T T T T T C C C C A A G A A G A A G A T G A C G A C T T T A A T C A G G A A A G A G G C C A A G G A G G G A G C C G G G G T G T C T T G G C C G G G A C T T T G G C C G G T T T T T T C C C T A A G G A A A A C C G G G G G G T T T T T T G G C C A A T T G A G G T T T C G G T T N N G A C C C C T T C C A A C T A G T C T T C C C T C C G A A A C T G G T C C T G G A A T C G G T T C C C T C C A A G G G A C C C C G G T T T C G G A G G A T C T T G A G G T T G G G A T T G G G C C T T T T T A G A G G G A A G G T C T G A G G G C C A G T T G A A A T C C C A G G G C C T T T T A A T T C T G A C C C A T T G G A A T T C C C C G A A A A A G A A A T C T T G G C C A G G G T T A A C C T T T G T C G G C C C T C T A A A G G G T T G G A C G G C C A A A G G A G A A G C T G G C C C T C C A A A A C C A A T C G G C C T T C C G G G G C C G G A A T T A A T T A A G G A A T C A A T C A A C T T G A A T T T T G G A G A A T C T C C C T C A A T T A A G A C C T T T T G G T A T C G G A A A G A A T T A G T C T C C C G A C T A A A A T T C T A C T T T T C T A A T T C C G G G A A A T T A A C C A A G A G A G G A A C T C C C C C C A A A A G G C T C T C C T C A A T C A G C T G G G A C T G A C C T T A A A A C C
LW30 WG0093135-DNAC06_SSLR29F11 0 0 0 -9 C C A A A A G A C C A A T G T T T C C T T C T T T T C C T C A A C C G A G G A A C T G A C C C C G G C C A C A A A A C C C C G A G G G G A A T T T T T T C C T C A A G A G G G A G A T T C C G A C T C T G A C C A A A A A A G A G G C C A A G G G G A G G G C C A G G G T G T C T G A G C T A G G G C C T T G G C C G A C T C T C T A A C T A A G G A A G A C C A G G A G G G G T T T T G G T C A A T T G A T T T C C C G G T T T C G A T C C T C C C C A A T T G G T C C C C C T T C C G A A A C T G A C C C T G G A C T C G G T T T T C T C T A G G G G A T C C T A A C C C C G G A A G A C C T G G A G A G T G A G A G T A G G C C T C C C C A A A G G G G G G G T T T T G G A A C C G G T C G G G G C C C C G G A A T T T G T C G G C C C T G A T C C A T T G G A A T C C C A C A A C A G A A A G G T C T C G G C C A G G G C C A A C C C C T G T C G G A A C C T T A C G G T T C C G G C C G A A C G A A A G A A A G G C C G A C C T T C C G G A G T T A A T C G A C C T T A A G G A G T C T T A A T C G G G G A A G G G G T T A A T T A A C T T G A A T T C T G G G G A A T T T C C C C C G A C C G A G A A A T T G T A G T A C C G G G A A A A A C T G G C C T C C C G G T T G A A A C T T T A C T T C T T T G G C C C C G G G A G G T C G G C C G A A A A A T T A G T T T C T C C C A A A A T G T T T T C C C C C C T C G G C C G G G G T T G A T T T T G A C A T C
LW30 WG0093135-DNAC09_SSLR29M01 0 0 0 -9 T C G A A A G G C C A T T G T T T C C T T C T T T C C C T C A A C T A A A A G G C T G A C C C C G G C T A C A A C C C A T C A A G G G G A A T T T T T T T C T T A A G A A A A A G A T T C C G A C C T T A A T C A G A A G A G G G G C C A A G G A G G G G G C C G G G G T T T T G G A A T T G G G G C C C T A G C C G A C T T T T T C C T T A A A G A A A A C C G G A A G G T T T T T T G G T C A G G G G G G G T C C C G G C T C C A A T C C C T C T C A A T T G G T C C T C C C T C C G A A A T T G A T C C T G G A A C C G G T T T T T T T T G G G G G G C C C T A G C C C C G G A G A A C C T G G A A A T T G A A A G T A A C C C C C T T C A A A G A G A G A A T C T G G G G G C T A G T C G G A G C C C C A G A A T T T G C C G G C C C T G A T C C A T T G G G A T T C C C C G A C C G G A A G G C C T C G G C C A G G C T T A A C C T T T G C C G G C C C T T T A A A G T T C C G G C C G G C C A A A G A A G A A G T T G G C C T T C C G G A A T C G A T C G G C C T T A C G G A G T C G T A A T C G G G G A A G G G G T C A A T C G A T T T G A A T T C T G G G G A A T C C C C C C C A A C C A A G A A A T T T T A A T A C C G G G A A A A A C T G G C C C C C C G G T T G A A A C T C T A A T T T T T T G A T T C C G G A A A A T T G G C C A A G G G G T T A G T T T C T T C C A A A A G G C T T T C C T C C C T T A G T T G G G A T T G A T T T T G G A A T T
LW30 WG0093135-DNAC11_SSLR29F10 0 0 0 -9 C C A A C A G G C C A A T G T T T C C T C C C C C C C C C C A A C T G A A G A A C T G A C C C C G G T T C C A A C C C A C C A A G G A G A A C T T T T T C C T T A A G G A G G G G A T T A A G A C T C T G A T C A A A A A A G A G G C C G A G G A G G G G G C C A A G G T T T C T G A G T T A G G G C C C C A A C C G A T T T T T T C C T T A A G G A A G A C C A A G G G G T T T G G T G G T T A A G T A A T T T C C C G G C T C C A A C C C T T T T C G A T T A G T C C T C C T T C C A A A A T T G A T C C T G G C C C C G G C T T T T T T T G G G G G G C C T T A G C C C C G G A A A A T C T G A A A A T T G G A A T T G G G G C C C T T C A G A G A G G G A G T C T G G G G G C C A G T C G G A G C C C C A G G A T T T G T T A G C C T T G G T C C C T T G G A A T T T T C C A A C A G A A A G G T C T C G G C C A A G G T C A A C T T T G G T C G G A A C T T T C C G G G G C C G G C C A A C C A A A A G A A A G G C T G G C C T T C C G G A A T T A A T T A A C C T C A C G G G G T C G T A A T C G G T G G G G G G A T C A A T T A A C C T G A A T T T T G G G G A A C C C C C C C C A A T T G A A A A A T T T T A A T A T C G G G A A A A A T T A G T C T C C C G G T T A A A A T T C C C C T T C C T T G G T C C C G G A A A A T C A G C C G A G A A A T T A G T T T C C C C C G A A A T G C T T T T C T C C C C C A G C C G G A A T T G A T C T T G A A A T T
LW30 WG0093135-DNAC12_SSLR29F01 0 0 0 -9 C C G A C A G G C C A A T G T T C C C T C C T C C C C C T C A A T T A A G G A A T T A A C T C C G G C T A C A A A A C C C C G G G G G G A A T T T T T T C C T C A A G G A A A A G G T G A A G G C T C T G A T C A G A A A A G G G G C C A A G G G G G G G G C C A G G G T G T T G G G G C C G G G G C C C T A G C C G G T T T T T T C C T T A A G G A A G G C C A A G A A A N N T G G T G G T T A A G T G A G G T C C C G G C T T C A A T C C T T C T C A A C T G G C C C T C C T T C C G A A A T T A A T C C T A G C C T C G G T T C T T T T T G G G G G G C C T T A G C C C C G G A A G A C C T G G A A A T T A A G A G G A A C C C C T T T C A A G G G G G G A G T C G G G G G G C T A G C C G G G G C C C C A G A A T C T G C C A G C C C T G A C C C A T T G G G A T T C C C C A A A A A A A A G G C C T C G G C C A A G C T T G A C T T C T T T C A G A A C T T T A C G G T T T T G G C C G A A C G A A A G G G A A G T T G G C C T T C C G G A A T T A A T C A A T C C C C C G G A A C C G T A A T C A G T G G A G A G G T T A A T T A A C C T G A A T T T T G G G G A A C C C C C C C C A A C C A A G A A A T T G G A G A A C C G G G G A A A A C T G G T C T T C C G A C T G G A A C T C T A C T T C C T T G G T T C C G G G G G A T C G G C C A A G G G A T T A A T T T C T T C C G A A A T T T T T T C C T T C C T T G G T T G G A A C T G A T T T T G G A A T T
LW30 WG0093135-DNAD04_SSLR29M13 0 0 0 -9 C C G A C A G A C C A T T T T T C C C T T C T T T T C C T T A A C C A A A G A G T T G A C C T C G G C C C C A A A A C C C C A A G G G G A A T T T T T T C C T T A A G G A G G G G A T G A C G G C T C T G A T C A A A A A A G G G G C C A A G G A G A G G G C C A G G G T T T T T G G G C T G G G A C T C T A G C C G A T T T T T T C C T T A A G G G A G G C C A G G A A A G T G G G G G G T T A A G T G A T G T C C C G G T T T C A A C C T T T C T C A A T T A G C C T T C C T T C C G A A A T T A A C C C T G G A A T C G G T T T T T T T T G G G G G G C C T T G G C T C C G G A A G G C C T G G A A A G T A A G G G G A A C C C C T T C C A A G G G G G G G G C C G G G G G G C T A G T C G G G G C C C C A A A A C C T T C C A G C C T T G G C C A A T T G G G G T T C C A C G A C A G A A A A G C C T T G G C C A G G C T C G A C T T T T T T C G G A A C C T T A C A G T G C C G G A C G A C C A A A G A A A A G G T T G G C C T T C C G G A A T T A A C C A A C C T C A C G G A A C C G T A A C C A G G G A A G A G G T T A A T T A A C C T T A A T T C T A G G G A A C C C C C C C C A A C C A A A A A A T T T T A A T T C C G G G A A A A A T T G G C C T T T C G A C C A A A A T T C T A C T T T T C T G A T T C C G G A A G G T T G G C C A A G G A A T G A G C T T C T T C C G G A A T T T T T T C C C C A A T T A G T T G G G A T T G A T T T T G A A A T T
LW30 WG0093135-DNAD07_SSLR29M14 0 0 0 -9 C C G A C A G A C C A A T T T T C C C T C C T C C C C C C C A A C T G A A G A G T T G A C C T C G G C C A C A A A A C A T C A A G G G G A A T T T T T T C C T C A A G G A G G G A A T T A A G A C C C T G A C C A A A A A A G G G G C C G G G G G G A G G G C C A G A A T T T T T G A G C C G G A A T T T T G G T C G G C T C T T T C C T T G A G G A A A A C C G G G A G G G G T G G T G G T T A G G T A A T G C C T C A G T T T T G A T C C C C C T C A A C T A G T C C T C C T T C C G A A A T T G A T C C T G G A C T C G G C T C T T T T T G G G G G A C C C T A A C C C C G G A G G A C C T G G G A A G T A A G A G G A A C C C T C T T C A A G G G G G G G G T C T G G G G G C C A G T C G G G G C C C C A G A A T C T T C C A G C C T T G G T C C A T T G G A A T C C C A C A A A A A A A A G G T C C C A G C C A A G C C C G A C T C C T G T C G G A C C T T T A C A G T T T C G G C C G A A C G A A G A A A A G G C C G G C C T T C C G G A G T T A A C C G A C C T C A C G G A A C C G T C A C C G G G G G A G A G G T T A A T T A A C C T G A A T T T T G G G G A A C C C C C C C C A A C C A A G G A A T T G T A G A A C C G G G A A A A A C T G G C C C C C C G G C T G A A A C T C T A C T T T T T T G A T T C C G G G A G A C C G G C C A A G G G A T T A A T T T C T T C C G A A A G G T T T T C C C C C A T T A G C T G G G G T T G A T T T T A A A A T T
LW30 WG0093135-DNAD08_SSLR29F03 0 0 0 -9 C C G A A A G A C C A A T T T T C C T T T C T T T C C C T T A A C T A A G G A A T T G G C T C C G G T T C C A A C C A A T C A A G G G G A A T T T T T T C C T C A A G G A A G G G A T G C C G A C T T T A A T C A G A A A A G A A G C C G G G G G G A A A G C C A G G G T T T T T T G G T T G G G G C C T T G G C C G A T T T T T T C C T T A A G G G A A A C C G G G G G G G G T T T T G G T T A G T T G A G G C C C C G G C T T T A A C C C T T C C C A A T T G G T C C C C C C T C C G A G A T T A A T C C C G G C C T T G G C T T T T T T T G G G G G G T C C T A G C T T T G G G G A A C C T G G G G A T T G G G A G T A A C C C C C T T T A G G G G G G G G G T T T T G G A G C T G G T C G G A G C C C C G G A A T C T T T C A G C C C T G G T C C C T T G G G A T T T C A C A A C A G A A A A G T C C C G G C C A G C C C C G G C T T T T G C C G G A A C C T T C C G G T T C C G G C C G A A C G A A A G A G A A G C T G A C C C T C C G G A A T T A A C C G G T C T C A C G G A A C C G T A A T C G G T G A A G G G A T C G A C C G A C T T T A A T T T T A G G G A A T C C C C C C C A A N N A A G A A A T T G T A G T A C C G G G G A A A A C T G G T C T C C C G G T T A A A A T T C C C C T T C T T T G G T T C C G G G G G A C C G G C C G A A A A A T T G G T T T C T C C C G G A A T G T T T T T C C C C C C C A G C C G G G A T T G G T T T T G G C A T C
LW30 WG0093135-DNAD09_SSLR29F14 0 0 0 -9 C C A A C A G A C C A A T T T T C C T T T C T T T C C C T T A A C T A A G G A A T T G G T T C C G G C T A C A A C C A A T C A A G G G G A A T T T T T T C C T C A A G G A G G G G A T T A C G G C T T T A A T C A G A A A A G G G G C C G A G G G G A G A G C C G G G G T T T T T T G G C T G G G G C C T T G G C C G G C T T T T T C C T T A A G G A A G A C C G G A A A A T T T G G T G G T C A A G G G A G G T T C C G G T T T T G A C C C T T C C C G A T T A G C C C C C C T T C C G A A A T T G A T C C C A G A C T C G G C T C T T T T T G G G G G A C C T T A A C T T C G G A G A A T T T G G G A A T T G G G A G G A A C C C T C T T C A A G G G G G G G G T T T T G G A G C T G G T C G G G G T C C C A G A A T T G G C C G G C C C T G A T T C A T T G G G A T C T C C C A A C C G G A A A G T C C C G G C C A A G C C C A A C T T T T G C C G G A C C C T T A C G G T G T C G G C C A A C C A A A G G A G G A A T T G A C C C T C C G G A A T T A A T C G A T C T C A C G G A G C C G T A A T C G G T G G A G G G A T T G A T C G A C C T G A A T T T T A G G G A A T C C C C C C C A A T T A A A A A A T T T T A A T A C C G G G A A A A A C T G G T C T C C C G G C T G A A A C T C T A C T T T T T T G A T C C C G G G A G A T C G G C C G A G A G A T T A G T T T C T C C C G A A A T G T T T T C C T C C A T T A G C C G G G A T T G G T T T T G A C A T C
LW31 HAPmap3_box3_G5_LW31_B3151 0 0 0 -9 C C A A A A A A T T A T T G T T C C C T T C C C T C C C T C A A T T A A G G A A T T G A C T T C G G C C A C A A C C C A T C G A G G G G A A T T T T T T T C C C A A G G A G G A G G G G A C G A C T T T A A C C G G G A A A G G G G C C G G G G G G A G A G C C A G G G T T T T G G A A C C A A G G C C C T A G C C G G C T T T T T C C T T A A G G A A A A C C A G G A G A G G T T T T G G T T A G G T G A T G C C C C G G C T T T G A C C C T T C C C A A T T G G C C T T C C T T C C G G A A C T G A T C T T G G A A T T G G T T T T T T T T G G A G G A T C C C G G C C C C G G A G G A C C G G G A A A T T G A G A T T G G C C C T C C T C A A G G A G G G G G T C G G G G G G C T G G T T G A A A C C A A A A A A T C T G T C A G T C C T G G T T C C T T G G A A T C C C A A A A A A A A A A A A T C C C G G C C A A G C C C G G C C T T G G C C A G C C C C T T A C A G T T T C G G A A G A C C A A G G G G G G A A C T G G C C T T C C A A A G T T A A C C G A C C T C A C G G A A C C T T A A T T G G T T G G A A G G T T A A C C G A T T T T A A T T T T A A A G A A T C C C C C C C A A C C G A G A A A T T G T A G A A C C G G A A A A A A T T A G T C T T C C G G T T A A A A T T C T A C T T C T T T G A T T C C G G G G A A T C G G C C G A G G A A T T G G T T T C C C C C A A A A T G C T T T C C C C C A T T A G T T G G G G T T A A T C T T G A A A T T
LW31 HAPmap3_box3_H5_LW31_CQ386 0 0 0 -9 C C A A C A G A C C A A T T T T T C C T T C T C T C C C C C N N C T G A A G A G C T G A C T T C A A C T A C A A N N C A T C A A G G G G A A T T T T T T C C T T A A A A G G A A A A G G A C G G C T T T A A C C G G G A A A G G G G C C G A G G A G G G A G C C G G G G T G T C G G G G T T N N G G C C C T A G T C G A C C T T T T C C C T A A A G G A G A C C A A G A G A T T G G G T G G T C A A T T G A T G T C T C G G T T T C G A C C C C T T C C A A C T G G T C C T T C C C T C A A A A C T G A T C C T A G A C C C G G C T T T C T C T A G G G A A C C T T G G T T T T G G G G G A C C T T G G G A G T G G A A G T A G C C C T C T C C A G G G A A A G A G T C G G G G G G C C G G T T G A A G T C A C A G A A T T G G C C G G C C C C A A T T C C T T A G A A C C C C A C G G C A G A G A A G T T C C G G C C A G C C C C G G C C T C T G N N G G C C C T T T A A A G N N T C G G A A G G C C A A G G G A A A G G T T G A C C T T C C A A A G T C G A N N A A T T T C C C G G G G C C G G C A C C G G T T A A G G A A T T N N N N A A T T G G G G T T T T A G A A A A T C T C C C T T A A T T A A G A C C T T G T G G N N C C G G A A G G A A C T G G T C T T T T G A T T G A A A T T T T C C C T C T C T G A T C C C T G A A A A T C A G C C G G N N G G G G A G C C C C C C C C A A A A G G C C C T T C T C C C T C G G T T G G G A C C A A C C T T G G A A C C
PI03 HAPMAP2_box5_E5_DESSPI03F03 0 0 0 -9 T C A A A A A A T C A A T T T T T C T T C C C C C C C C C C A A T T G A A G G G C T G A C T C C G G C C A A A A C A A A T C G A G G G G A A C T T T T T C C C C G A G A G G A A G A G G A C G G T T C T A A C C A G G A A A G G A A C C A A A G A G A G A G C C G G G G G G T C G G G G C T A G A A C T T T G G T C A A C T C C T T C C C T A A G G G A G G C C G G A A G A G T T G G T G G T C G G G T G A T T T C T C A G C T T C G A T C C T C C T C G A T T A G T C T T C C C C C C G A A A T T G A C C C T G G A A C C A G C T C T T T T T G G G G A A C C T T G G C T T C G G A G G A C C G G A A G G G G G A G A T T A G G C C C C T T C A A G G G G G G G G C C G G A G A G C T G G T C G G G G T T A A G G A A C C G G C C G G C C C T G A T C C A C T A G A A T T T C A C A A A A A A A A A A T T T T G G C C A A G G C C A A T T T C G G C C A G A C C T C C C C A A T G T C A G A A A A C C A A G G G A G A A G T T G A C C C C A A G A A A T C G A T C A A C C T C C C G G A G C C G T C A C C A G T G G G A A A A T C A A T C G A C T T T A A T T T T G G G G A A C C C C C C T C A A C C A A A A C C C T G T A G T A C C G G G G G G A A T T A G C C C C C C G A C T G A T A T T C C A A T T C C C C A A T T C C G G A A G A C C A A C C G A G A G A T G G G T T T C T C T C A A A A G G T T C T T C C C A A C C A G C T G G A A C C G A T C T T G A A A T C
PI03 HAPMAP2_box5_F5_DESSPI03F04 0 0 0 -9 C C G A C C G G T C A A T T T T C C T T C C C C C C C C T T A A C C G G A G G G C C G A T T C C A A C C A C A A C C C A T C G A A G A G A A C T C T C T T C T C G G G A G G G A A A G G A A G A C T C T A A C C A G G A A A G A G G C C A A G G G G G G G G C C A A G G T G C C T T G G T T A G G A C T T T G G C C G A T T T T T T C C T T G A G G G G G G C C G G A A G A G T T G T T C G C C A G G T A A G G C C T C G G T T T C G A T T C T C C T C G A C T A A T C C C T C C C C C A A A A C T A A T C C T A A C C T C G G T T C T C T C T A G G G A A C C T T A G C T C C G G A G G A C C T G G A G A T T G G G G G T A G C C C C C T T T A A A G A G A G G G C C T G A G G G T T A G T T G G G G T T A A G G A A T C G G T C A G T C T T G A T C C A C C A G A A T T C C A A A A C A G A A A A G T C T C G G T C A A G C T C G A T T T C T G T C A G A A C T C T A A G G T T C C A G A A A A C C A A G G A A A A G G C T G A C C C T A A A A A G T C G G T C G A C C C C C C G G A A C C G T A A C C A A T G G G G A A A N N A A T T G A C T T T G A G G T T G G A G A A T T C C C C T C G A T C G A G G C A C T T T A A A A T C A G A A A A G A C T A G T C C C T C G G C T A A T T T T C T A C T T C T C C A A T T C C G G A A A A T C A G C C G G A A A A T G A G C T C C T C T C A A G A G G C T T T T C T C A A C C A G C C G G A A C C G G C C T T G G C A C C
PI03 HAPMAP2_box5_G5_DESSPI03F06 0 0 0 -9 C C G A C C G A C C A T T T C T T C T T C C C C C C C C C C A A T T G A A G A G C T G A T T C C A G C T C C A A C A C C T C G A G G G G A A T T T T T T T T T T A A G G G G A A G G G G C C G G C T C T G A C C A G G A A A A A A G C C G G G G A A A G G G C C A G A G G G C C G G G G T T A A G A C T C T A G C C A A C T T T T T C C C T G A G G G A A A C C A G G A A A T T G G T T C C T C G G G T G A T G C C C C G G C C T T G A T C C C C C T C G A T T A A C C C T T C C T C C A A A A C T A A C C C C G G A A C C A G C T C T T T T T G G G G A A T C C T G G C C C C G G A A G A C C T G A A G A G T G A G A G T A G C C T T C T C C A A G G A G A G A G T C T G A G A G C T G G T C G G G G T T A A G G A A C C G G C C A G T C C T G A T C A A T T A G A A T T T C A C G G C A G A A A A G C C C C A G C C A A G C T C G G C T T C T G C C A G A C C T C T A C A G G G T T A A A A A A C C A A G G A A A A G G C T A A C C C C A A G A A A C C G A T T G A T C T T A C G G G G C C T T C A C C G G T T G G A A G A T T A A T C A A C T T T G G T T T T G G G G A A T C C C C C C C G A C C G A G A C A C T G T A G T T C C A G G A G G A A T T A A C C C C C C G A C T G A T A T T C C A A T T C C C C A A T T C C G G A A G A C C A G T C G A A A G A G G G G T T T T T T T T A A A A G G T T T T C C C C A A T C A A T T A G A A C C G G T C T T G A A A T C
PI03 HAPMAP2_box5_H5_DESSPI03F07 0 0 0 -9 C C A A A A A A T C A T T T C T T C T T C C C C C C C C T C A A C T G G A A G G C C G G T T C C A A C T C C A A C C C C T C G A G G A G A A C T C T C T T T T C G A G A G G A A A A G G A C G G T T C T A A C C A G G G A A G A A G C C G A G G A A A G G G C C A G G G G G C C T G G G T T A G G A C T T T G G T C A A T T C T T T C C C T G G G G G A G G C C G G G A A A T T G G T T C C T C G G G T G G T G T C T C A G C C C C G G T T C T C C T C G A T T A G T C C T T C C T C C G A G A T T A A C C C T A G C C C C A G T T C C T T T T G G G G A A T C T T A A T T T C G G G G G A C C G G A A G A G G A A G A T T G G G C C C C T C C A A G G A A A G A G T C T T A A G G C T G G T C G G G G T T A A G G A A T C G G T T G G T T T T G A C C C A C T G G A A C C T C A C A A A A A A A A A G T C T C A G C C A A G C T C G G T T C C T T T C A G A C T T C C A C A G T G T C A G C C G A A A G A G G G A G A A G C C G A C C C T A C G A A G C C G A T T A A C C C C C C G G A G C C T T A A T C A A G G G G G A A A N N A A T C G A C T T T A A G G C T A G G G A A T C T C C C C C G A C C A A A A C C C T G T A G A A C C G G G A G G A A C C A G T C C C T C G G C C G A T A T T C T A A T T C T C C A A T T C C G G G A G A C C A G C C G A G A A A T G G G T T T C T C T T G A G G T G T T T T C C C C A A C C A G T T G G A A C C G G C C T T G A C C C C
PI03 HAPMAP2_box5_B12_DESSPI03F08 0 0 0 -9 T C A A C A G A T C A A T T T T T T T T C C C C C C C C C C A A T T A A A G G G C T A A C T C C A G C C A C A A C C C A C C G G G G A G A A C T C T C T T C C C G A G A A G A A A A G G A C G G C T C T A A C C A A G A A A G A A G T C G A A G A G A G G G C C A A G G T G C C G G G G T T A G G A C T C T A G T C A A C C C T T T C C C T A A G G G G G A C C G G A A A A T T G G T T G G C C G G T T A A T G T C C C G G T T T C G G T T C C T C C C A A T T A G C C C T T C C C T C G A A A T T G A C C C T G G A A T C A G C T C T T T T T G G G G A A C C T T G G C C C C G G A A A A T C T G G A G A G T A A A A T T G G C C T T T T T T G G A G G G G G G G T C T G G G G G T T A A T C G G G G T T A A G G A A C C G G C C G G C C C C G A C C C A C T G G A A T C C C A A A A A A A A A A A A T T T T G G C C A A G C C C A A T T C C T G C C G G A C C T T T A C A G T G T C A G C C A A C C A A G G A A G A A G T T A A C C C C A C G A A A T C G G T T A A C C C C C C G G A G C C T T A A T C A A G G G G A A A A C C A A C C A A C T T G G A G T C C G G G G G G C C C C C C T C A A C C G A G A C A C T G T A G T T C C A G G A G G A A C C A A C C C C C C G A C T G A T A T T C C A A T T C C C C A A T T C C T G G A G A C C A A C C G G G A G A G G G G T T T C T C T C G A A A G G T T T T C C C C A A T C A G C T G G A A C C G G T C T T A A A A T C
PI20 WG0093132-DNAD08_SSPI20U02 0 0 0 -9 C C G G A A A A T T A A T T T T T T T T C C C C C C C C T C A A C T G A G G G G C C A A T T C C A G C C A C A A C C C C T C G A G G A G A A C C C T C T T C T C G A G G G G A A G A T G C C G A C C T T G G C C G G G A G A G A A G C C A A G G A A A G A G C C A G G G G G T C T G G G T T A G G A C T T T G G C C A A C C T T T T C C T T G A G G A A G G C C G G G A G G T T G G T T C C T C G G G T A A G G C C C C G G C C T C G A T T C C T C C C G A T T A A C C C C T T C T T C G A G G C T G A C C C C G G A A T C A G C C C T T T T T G G G G A A T C C T A G C T C C T G A G A A C C T G G G G A G G G A A A T T G G C C T T T T C C A G G G G G A G A G T C T G A A G G T T G G T C G G G G T T A A G G A A C C G G C C G G C C T T G A C C A A T T A G A A C C T T A C A A C A G A A A A G C C C C G G C C A A G C C C A A T T T C T G C C G G C C C T C T A A A G T G T C A G C C G A C C A A G G G A G A A G C T G A T C C T A C G A A A T T G A T C A A C C T C C C G G G G C C G T C A C C A G G G G A A A G G T T G A C C A A T T G G G A T T T T A A A A A A C C C C C C C C A A T C G A G A C A C T T T A A T A C C G G G A G G A A T T A G T C T C T T A A T T A A T T T T C T A C T T C T C T G A T C C C G G G A A A T T A A C C G G A A G A T G G G T T C C C C C C G A A A G G C T T T T C C C A A C C A G T T G G A A C C G G C C T T G A C C C C
PI20 WG0093132-DNAE08_SSPI20U01 0 0 0 -9 T C G A C A G A C C A T T T C T T T T T C C T C C C C C C C A A T T G G G G A A T T G A T T C C A G C T A C A A C A C A C C G A G G G G A A T T T T T T T T T T G G G A A A A A A A G G A A G A T T T T A A T C A G G A A A A A A G T C A A G G A A A A A G C C A G G G G G C C T G G G C C A G G A C T T T G G T C A A C T T T T T C C T T G A G G A A G A C C G G G A G A T T G G T T C C C C A G T T A A T T C C T C A G C C T C G A T T C T C C T T G G T T A A T C C C T C C T C C G G G A T T G A T C C T G G A C T C G G C T T T T T T T G G G G A A C C T T A G C T C C T G A G G A C C G G G A A A G T G A G A G T A G G C C T C T T C A G G G G G A G G G C C G G A G A A T T G G T C G G G G T T A A G G A A C C G G C C A G C C C T G A C C C A T T A A A A C C C C C C A A C A G A A A A G T C T C G G C C A A G G C C A A C T T C T T T C G G A A C C T T A C G G T G T C G G A A A A A C G A G G G A A A G G C T A A C C C C A A G A A G C C A A C C G A C C T T C C G G G G C C T T C A C C G G T G G A A A G G T T G A T T A A C C T T G A T T T T A G G G A A T C T C C C T C A A C C A A A A C A C T G T A A T A C C A G G A A G A A T T A A C C T C T C G A C T A A T T T T C T A C T T C T C C A A T T C C G G A A G G T T A G C C G G G G G A G G G G T T C C C C C C A A G A G G T T T T C C C C A A T C A G T T A G A A C C G G C C T T G G C A C C
PI21 WG0093133-DNAB09_SSPI21M04 0 0 0 -9 C C G G A A A A T C A T T T C T T C T T C C C C C C C C C C A A T T A A G G A A T T A A T T C C A G C C A C A A C C C A T C A A A A G G A A T T T T T T C C T T G A G A A G G A G A G G A C G G C T C C A A C C A G G G A A G A A G T T A A A G A A A A G G C C A A G G T G C C T G G G C T A A A A C T T T G G T C A A T T C C T T C C T T G G G G G G G G C C G G A A G A G T G G G G G G T C A A T T G A T G T C T C G G C C C C A A T T C C T C C C A A C T A G T T C T C C C C C C G A G A C T G A T C C T A G A A C C A G C T C C T T C T A G G G A A T C T T G G C C C C G G A G G A C C G G G A G A G T A A G A T T G G C C C T T T C C A G A G G G G G A G T T T G A G G G T T G G T T G G G G T T A A G G A A C C G G C C G G C C T T G A T C A A T T A G G A C C T T A C A A A A A A A A A G T C C C A G C C A G G G C C G A T T T C T G T C G G C C C T T T C C G G T G C C A G A C A A C C A A G G G G G G A A T T G G C C T T A C A A A G C C A A T C G A C C T C C C G G A G T C T T A A C C A G T G G A A A G A T T A A N N A A T T G G G A T T C T G G G G A A T C C C C C T C A A C C G A G A C C T T G G G G T A C C A G G G G G A A C T A A C C T C T C A A T T A A T T T T C T A A T T C T C T G A T C C C G G A A A A C C A G C C A A G A G A G G G G T T C C C C T C A A G A G G T T C C C C C C A A C C A A C T G G A A C C G G C C T T G A C A C C
PI21 WG0093133-DNAB10_SSPI21M13 0 0 0 -9 C C G A C C G A C C A A T T T T T T C T C C C C C C C C C C A A T T A A G G A G T T G A C T C C G G C C C C A A C C A A T T A A G G G G A A T T T T T T C C T T A A G G G G G G G A G G C C A A C C T T A A C C A G G A A A G A A G T C A A A A A A A A G G C C A A G G T T C C T T G G C T A G A A C T T T G G T C A A T T C T T T C C T T G A G G A A G A T C A G A A A A T T G G T T C G C C A G T T G G G G C C T C A G C C T C A A T T C T T C C C A A T T A G C C C C T C C T C C G G G A C T A A C C C C A G A A T C G G T T C C T T T T G G G G A A T C T T G G T T C C G G G G G G C C T G A A G A G T G A G G T T A A C C T T T T T T A G A G G G G G G G T T G G A G N N T T G G T T G G G G T T A A G G A A C C G G C C A G T C T T G A T C C A C T G G A A C C T C A C G A C C G G A A G G C C C C G G C C A G C C T T A A C C C C G G C C A A C C C T T T A C A A T G C C A G C C A A A C G A G G G A G A A G C T G A C C C T A C G A A G C C A A C C G A C C C C C C A G G G C C T T A A C C A G G G A A A A G G T T G A N N A A T T G G G G G T T T G G A G A A T C C C C C C C G A T C G G G G C C T T T T A G A A C C G G A A G G A A C T A G T C T T T C G G T T A A T A T T C T A C T T C T C T G A T C C C G G G A G A C C G G T C G A A A A A G G G G T T T C T T T C A A G A T G C T C T C C C C A A C C A A C T G G A A C C G G C C T T G A C C T C
PI21 WG0093133-DNAD09_SSPI21M06 0 0 0 -9 C C G A C A G A C C A T T T C T T C C T C C C C C C C C C C A A T T A A G G A G T T A A C T C C G G C T C C A A C C C C T C G A G G A G A A C T C T C T T T T C G A G G G G G G A A G G A A A A C C C C A A C C G G G G A A G G G G T C A A G G G G A G A G C C A A G G G G C C T G A G C C G G A A C T T T G G T C A A T T C T T T C C C T A A G G G A G G T C A A G A G A G T T G T T C C T C G G G G A A T T T C T C A G C C T T A A C C C C C C C C A A T T A A C C T T T T T T C C A A A A C C A A T C C C A G A C T C A G C T C T C T T T G G G G A A T C T T A A T T C C T G G G G A C C G G G A G A G T G A A A T T G G C C T T C T C C A G G G A G G G A G T C T G A A G G T T G G T C G G G G T T A A G G A A C C G G C C G G C C T T G A C C A A T T G G G A T C C C A A A A C C G G A A G G T C T C G G T C A G G C T C G A T T T C G G T C A G A C T T T T A C G G T G T T G G A C A A A C G A G G G G G A A G C T G A C C C T A C A A A G C C A A C C G A C C T C C C A G G G C C T T A A C C G G G G G A A A G A T C G A C C A A C T G G G A T T C T A G A G A A T C C C C C C C G A T C G A G A C C C C G T A G A A C C A G G A G G A A C T A G T C T C C C G A T T G A T A C T C T A A T T C C C C A A T T G C G G G G A A C C A G C C G A G A A A T G G G T T T C T C T C G A G A G G T T T T C C C C A A C C A A T T G G A A C C G G C C T T G G A A T T
PI21 WG0093133-DNAD10_SSPI21M15 0 0 0 -9 C C A A C C G A T C A T T G C T T C T T C C C C C C T C C C A A C T G G A A G G C C G A T T C C A A C T A C A A C C C A T C G A G G A G A A C T C T C T T T T C G A G G A G G G G A G G A C A A T T C T G A C C A G G G A A G A G G C C A A G G A A A G A G C C G G G G T T T C G G G G C T G G A A T T T T G G T C A A T T T T T T C C T T G A G G A A G G C C G G G A G G G G T G T T C G C C G G T T A A T G T C C C G G C T T C A A T T T T T T C C A A C T G G T T T T T C C T T C G A G A C T A A T C T T G G C C C C A G C T C T T T T T G G G G G A T C T T G G T T C C G G G G G A C C G G G A G A T T G A G G G T A A C C C T T T T T A G A G G G G G A G T C T T A G A A T T A G T T G G G G T T A A G G A A C C G G C C G G C C T T G A T C C C C T A G A A T C T T A C A A C A G A A A A G T C T C G G C C G G G C C C G A C T T C T G T C G G C C C T T T C C G G T T T T A A A A G A A C G A G G G G A A G G C T A A C C C T A C G G A G T T G G T C G A C C C C C C A G A G C C G T C A C C A A G G G G A A A A T C A A N N G G T T T T A A G T C T A G A G A A C C C C C C T C A A C C A A A A C A T T T T A A A A C C A G A A A G G A T T A G T C T T T T G A T T A A A A C T T T C C T T C C C C A A T T C C G G A A A A T C A G C C G A G A A A G G G G T T T C T T T C G A G A G G T T T T C C T C A A C C A A T T G G A A C C G A T C T T G G A A T C
PI21 WG0093135-DNAH01_SSPI21M01 0 0 0 -9 C C G A C C G G C C T T T T C C T T T T C C C C C C C C C C A A T T G A A G A G C T G G T T C C A A C T A C A A C C C A T T A A A G G G A A C T C T C T T T T C A A G G G G G A A A G G C C G A C T T T G A C C A G G A A A G A G G T T A A A G G G G G G G C C A A G G T G C C G G A G T T A G G A C T C T A G T T A A T T C T T T C C T T G G G G G A G G C C G G G G G G G G T T T T G G C C A G G T G A T T C C C C G G C C T C A A T C C C C C C C A A T T A G T C T T T T T T C C A A G A C T A A C C C C A G A C C C A A T T C C T T T T G G G G A A C C T T G G T T C C G G G G A A C C T G G A G G G G G A G G G T A G C C C C C T T C G G A G A G G G G G C C T G A A G G T T G G T T G G G G T T A A G G A A T C G G C C G G C C T T G G C C A A C T G G A A T C T T C C A A C C G G G A G G T C T C A G C C A G G C T C G A C T T C G G C C A A A C T T T T C C A G T T C C A G A C G A A C G A A G G A G A A G C T G A C C C T A A G A A G C C A A C C G G C C T C C C A G G G C C T T A A C C A G T G G A A A G A T T A A T C G A T T T G G A T T T T A G A G A A T T C C C C C C G G T T G G G G C A T T T T A A T A C C A A G A G G A A T T A A C C T C T T G A T T G A T A T T C C A A T T C C C C A A T T C C G G A A G A C C A A C C G A A A G A G G A G T T T C T C T C G A A A G G T T C T T C C C A A C C A A C T G G G A C T G G C C T T G G A A C C
PI22 WG0093133-DNAC12_SSPI22M01 0 0 0 -9 C C A A A A G A T C A T T G T T T C T T C C C C C C C C C C A A T T A A G G A G T T A A C C T C A G C T C C A A C A C C C C G G G G A G A A C T C T C T T C C C G A G A A G A A G A G G A C G G C T C T A A C C G G A A A A A A G G T C A A A G A G A G A G C C A A G G T G C C G G G G C T A G A A C T T T G G T C A A C T T T T T C C C T G A G G G A G G C C G G G A G A T T G G G T G G C C A G G T G A T G C C T C G G C C T T G A T T C C C C C C A A T T A A T C C T T T C T C C G A G A T T A A T C C C G G C C C C A G C C C T T T T T G G G G A A T T T T A A C T C C G G G G G G C C T G G A A A G G G G G A T T G G C C C T T T C C A G G G A G G G A G T C G G A G A G T T A G T T G G G G T T A A G G A A C C G G C C G G T T T T G G C C C A T T G G A A T C T C A C A A C A G A A A A G T C T C G G C C A A G G C C A A T T C C T G T C A G C C T T T T C C A A T G T C G G A C A A A C A A G G G A A A G G C C G A C C C T A C G A G G C C G A T C G A C C T C C C G G G G C C T T C A T C G G T G G G G A A A C C A A C C A A C T T G G A G G T T A G A G G A T C C C C C T C G A C C A A G A C A C T G T A G T A C C G G G A A G A A T T A A C C C C T C A A C T A A T T T T C T A A T T C C C C A A T T C C T G G A G A T C G G C C G A G A G G G G G G T T C C T C C C A A G A G G T T C T C C T C A A C C A A C T G G A A C C G A C C T T G A A A C C
PI22 WG0093133-DNAD12_SSPI22M02 0 0 0 -9 C C G A C A G A T C A T T G T T T C T T C C C C C C C C C C A A T T A A A G A G C T G A T T T C A G C T C C A A C A C C C C G A G G A G A A C T C T C T T C T C G G G G G G A A G A G G C C G A T T C T A A C C G G A A A A A A A G C C A A A A A G A G A G C C A G G G G G T C T G G G C C G G G A C T C T A G T C A A T T C C T T A C T T G G G G G A G A T C G G A A G A T T T G G T C G T C A G T T A A T T C C C C A G C T T T G A T T C C T C C C A A C T G G C C T T T C C C T C G G G G C C G G C C C T G G A A C C G G T T T T T T T T G G G G G G T C T T A G C T C C G G A A G A C C G G G A G A T T A A G A T T A G C C T T T T T T A A G G A G G G G G T C T T G G A G T T A G T C G G G G T T A A G G A A C C G G C C A G C C C T G A T C A A T T G G A A T C C C A C G A C A G G A A G G T C C C G G C C A A G G C C G A C T T T T T C C G G C C T T C T A C A G G G C C G G A A A A A C G A G G G G G A A G T T G G C C C T A C G A A A T C G G T C A A T C C C C C G G A G C C G T C C T C G G G G G A G G A A T C A A T C A A C T G G G A G T T T G G A G A A C C C C C C T C G A T C A A G G A A T T T T A A A A T T G G G A A G A A C T G G T C T C T T A A T T A A T T T T C T A C T T C C C C A A T T C C T G A A A A T T A A C C A A G G A A G G G G T T T T T T T T G A A A G G T T T T C C C C A A C C A A C T A G A A C C G A C C T T G A A A C C
PI22 WG0093133-DNAE12_SSPI22M03 0 0 0 -9 C C A A C A G A C C A A T T T T T T T T C C T C C C C C C C G A C T G A G G A A T T A A T T C C A G C C C C A A C A C C C C G G G G A G A A C T C T C T T T T C A A G G G G G A G A G G A C G A T T C T A A C C G G A A A A A A A A C C G A A G A A A A A G C C A G A G T G T C T G G G C C G G G A C T C T A G T C A A T T C C T T A C T T G G G G A A G G C C G G G A G A T T G G G T C G C C A G T T A A T T C C C C G G C T T T G A T T C C T C C C A A C T G G C C T T C C C T T C G A G G C C G G C C C T G G A A C C A G C T C T T T T T G G G G G A C C T T G G C C C C G G A A G A C C G G A A G A T T A A G A T T A G C C T T T T T T G G G G A A G G G G T C T G G G A G T T G G T T G G G G T T A A G G A A C C G G C C G G C C C T G A T C A A T T G G A A T C T C C C G A C A G A A A A G T C T C G G C C A A G C C C A A C C T C T T C C G G C C T T C T A C G G G G C C A G A A A A C C A A G G G G G A A G T T G G C C T T A C G G A A C C G G T C A A T C C C C C G G A G C C G T C C T C G G G G G A G G A A T T A A T C G A C T G G G A G G T T G G G G A A T C C C C C T C G A T C G A G A C A C T T T A G T A C C A G A A A G A A C T G G T C T C T T G A T T A A T T T T T T C C T T C T C T G A T C C C G G G A A A T C A G T C G A G A G G G G G G T T C C T T C C G A A A G G T T T T C C C C A A T C A G C T A G A A C C G G C C T T G G A A C C
PI23 WG0093131-DNAA10_SSPI23F13 0 0 0 -9 C C A A C A A A T T A T T T C T C C T T T C C C C C C C T C A A T T G A A G G G C C G A C T C C A G C T C C A A C A C C C C A A G G A G A A T T T T T T T C T T G A G A G G A A G A G G A C G G C T T T A A T C A A A A G A A A G G T C A A A G G G A A A G C C A G G G G G C C G G G G T T G G A A C T T T G G T C G A T T C T T T C C C T G A G G A A G A C C G G A A A A T T G G T T G G C C G G G G G A G G T C T T A G C T T T G A T C C T C C T T G A T T A A C C C C T C C T C C G A G A C T A A T T C T G G A A C C A G T T C T T T T T G G G G G G T C T T G G C C C C G G A A A A C C T G G G G G T T G G A A T T G G C C T T T T T C A G A G G G G G G G T C T G G G A G T T A G T T G G G G T T A A G G A A C C G G C C G G C C T T G G T C C A T T A A A A C C T C A C A A A A A A A A A G C C C C G G T T A G G G C C G A T T T T G G T C A G A C C T T T C C G G T G C C A G A C A A A A G G G G A A A A G G T T A A T C T T A A G G A A T C G G T T A A C C T C A C G G G G C C G G C A T C A G G G G A G A G A T T G A C C G A T T T G G G G T C T A G G G G A T C C C C C C C G A T C G G G G C C C C T T A G T A C C G G G A A A A A T T A G C C T T T T G A C T A A T T T T T T A C T T C T T T G A T C C C G G A A A A T T A G C C A A G A G A G G G G T T T C T C T T G A G A G G C T T T T C C C C A T C A A C T G G A A C C G G T C T T A A C C C C
PI23 WG0093131-DNAA11_SSPI23F07 0 0 0 -9 T C G A C A G A T T A A T T T T T C T T T C C C C C C C T C A A C T G G A G G G C C G A C T C C A G C T C C A A C A C A T C A A G G A A A A C T C T C T C C T T G G G A G G A A A A G G A A G G C C T T A A T C G G A A A A G A G G C C G A G G A A A G G G C C A G A G G G C C G G G G C C A G A A T T T T G G T C G A T T C T T T C C C C A A G G G A G G C C G G A A G A T T G G T T G G C C G G G G G G T G C C T C G G C C T C G A T T C C T C C C A A T T A G C C C C C C C C C C G A A A C T A A T C C C G G A C C C G G C C T T T T T T G G G G G A C C T T G G C C C C G G A A G A C C G G G G G A G T A A G G T T G G G G C C C C T C A G A G G G A G G G T C T G A G G G T T G G T T G G G G T T A A G G G A T C T G C C A A T C T T G A T C C C C T A G A A C C T T A A G A C A G G A A A G T T T C G G C C G G C C C C G A T T T C G G T C A G A C C T T T A C A G G G C C A G A C G A C C A A G G G A A A G G T T G A T C T T A C G A A A T C G G T C A A C C C C C C G G A A C C G T A A T C G G G G G A A A G A T T G A C C G A T T T G G A G T T T G G G G A A C C T C C C T C G A C C G G G G C A T T G T A G A A C C A G G G A A A A T T A G C C T C T C G A T T G A T A C T C T A C T T C T C T G A T C C C G G G A G G T C A A C C G A G G G G G G A G T T T T T C T C G A G A G G C T T T T C C C A A C C A A T T G G A A C T G G C C T T G A A A C C
PI23 WG0093131-DNAB04_SSPI23F03 0 0 0 -9 C C A A A A A A C C A T G G T T T C T T T C C C C C C C C C A A T T G A A G A G C T G A T T C C G G C C C C A A A A C C C C A A G G A G A A T T T T T T T C T T G G G A G G A A G A G G C C G A C T T T G A C C G G A A A A G G G G T C G A G G A G A A A G C C A G A G G G C C G G G G C T A G A A T T T T G G C C G A T T C T T T C C T T G G G G G A G A C C G G A A G A T T G G T T G G C C G G G G G G T G C C T C G G C C T T G A T C C C T T C C A A C C G G C C T T T C T T C C A A A A C C G G T C C T G G A A T C A G T T C T T T T T G G G G G A C C T T A G T T C C G G G G G A C C T G G G G A T T A A G A G T A G G C C T C T T C A A A G G G G G A G C C G G A G A A T T G G T T G G G G T T A A G G A A C C G G C C A G C C T T G A T C C C C T G G A A C C T C A A G A A A G A A A A A T C T C G G C C G G G C C C G G C C T T G G C C A G A C C T N N A C G G T T T C G G A A G A A A G G A G G A A A G G C T G A C C T T C C G G A G T C G A T T A A C C T C A C G G G G C C G T C A T T G G G G G G G A G A T T G A C C G A T T T T G G T T T T G G G G G A T C T C C C C C G A C C G A G G C A C T T T A A T A T C G G G A A G G A T T A G C C C C T T G A C T G A T A C T T T C C T T T T T T G A T C C C G G A A G A T C G G T T A A G G G G G G A A C T T T T C C C G G G A G G T T T T C C C C A A C C A A T T G G A A C C G A T T T T A A A A C C
PI23 WG0093131-DNAB05_SSPI23M08 0 0 0 -9 C C A A A A G G C C A T T G T T T C T T C C C C T C C C T C G A C T G A G G G G C T A A C T C C G G C T C C A A A A C C C C A A G G A G A A C T C T C T T T T C G G A A G G A A G A G G C C G A T T C T A A T C A A A A G A G A G G C C A A G G A G A G G G C C A G G G G G C C G G G G T T G G A A C T T T G G T C A A T T C T C T C C C T G A G G G G G A T C G G G A A A T T G G T T C C C C G G T T G A T G T C T T A A C C T T G A T T C T C C T C A A T T A G C C C T C C C T C C A A A A C C G G C C C T G G A C C C G G C T C T T T T T G G G G A A C C T T G G T T T T G G A A G A C C T T A A A A T T A A A A G T G G G C C T T T C C G G A A A G A G G G T C T G A A A G T T A A T C G G G G T T A A G G A A C C G G C C G G C C T T G G T T C C C T G G A A C C T C C C G A C C G G A A G G T C C C G G T T A A G C T C G A C T C C T G C C A A C C C T T T C C G G T T C C A A A A A A A A G G G G A A A A G G T T G G T C T T A C G A A A C C G G T T G A C C T C A C G G A G C C T T C A T C G G G G G A G A G G T T G G C C A A T T T G G G T T T T G G G G A A C C C C C C T C G A T C G G G G C A C T T T A A A A C C G G G A A A G A T T A A C C T C C C A A T T A A T A C T C T C C T T T T T T A A T T C C G G A A G A T C A G C C G A G A G A G G G G T T T C T C T C G A A A G G C T T T T C C C C C C C A A T T G G A A C C G A T C T T G A C A T C
PI23 WG0093131-DNAB10_SSPI23M07 0 0 0 -9 T T G A A A G A C C A A T T T T T C T T T C C C C C C C C C A A T T G A A A G G C C G A T T C C A G T T C C A A C A C C C C G A G G A G A A C C C T C T T C T C G A A A G G A A A A G G A C G G T T C T A A C C A G G A A A G A G G T T A A G G A G A A A G C C A G A G T G C C G G G G C C A G A A C T T T G G T T A A T T C C T T C C C T A A G G G A G A C C G G A A G A T T G G T T G G C C A G G T G A T T C C T C G G C C C C A A T T C T C C T C G A T T G G C C C T C C C T C C G A G A C T G A T T C C G G A C C C A G C T C T T T T T G G G G G A T C T T G G C C C C G G A G G G C C T G A A A A T T G A A A G T A G C C C T T T T C A A A A G G A G G G T T T T A G G G T T A G T C G G G G T T A A G G G G T T T G T C G G T C T T G G T C C C T T G G A A C C T C A C G A C A G G A A A G T C C C A G C C A A C C C C G A C T C C T T T C G G C C C T T T A A A G T G C C G G C C G G A A G G A G G A A A G G T T G A C C T T A C G A A G C C G A T C G A C C C C C C G G A A C C G G A A T C A G G G G G A A A A T C G A T C G A C T T G A A T T T T A G A G A A T T C C C C C C G A T C G G G G C A C T T T A A T A C C G G G A A G A A T T A A C C C C T T A A C T A A T A C T C T A C T T T T C T A A T T C C G G A A G A C C A G C C A A G G G G G G G G T T C C T C C C G A G A G G C T T T T C C C A A C C A A T T G G A A C C G A T T T T A A A A C C
TA01 HAPMAP2_box3_A11_GBSSSTA01F02 0 0 0 -9 T C A A A A A A C C T T G G C T C C T T T T T C C C T C C C A A T T G A G G A G C T G A T T C C A G C T A C A A A A A A T C G A G G G G A A T T T T T T C C T C A A A A A G A A A A T T C C A A C T T T A A T T G G G A A A A A G G C C G A A A G G G G A G C C A G G G T T T C T G A G C T A A G A C T T T G G T C A A C C C C C T C C T T G A A G G A A A C C G G A A G A T T T T T T G G C C G G G G A A T T C C T T G G C T C C A A C C C T C C T C A A T T G G T C T T T C T T C C G G G A C T G G C C T T A G A A C C G G T T C C T T C C A A A G G A T C T T G G C T T C G G G G G G T C T G A A A A G T G G G G G T A G G C T T T T T T G G G G G G G G A G T T T G A A G G C C G G T T A A G G C C C C G G G G T C G G T T A A C C C T A A T C A A C C A G A A C C T C A A A A A A A A A A G G T T T T G G C C A G C C C C A A T T C C G G T C G G C C T T N N C C G G G G T T G G C C A A C C A A G G G G A A G G T T G A C C C C C C G A A G C C A A C C G A C C C C C C G G G G C C T T A A C C A A T T A A G G A A T T A A T T G G T T T T A A T T T T A A G G G G T C T C C C T C A A T C G A G A A A T T T T G G T A T C G G A A G G A A T T A A T T T T T C G G C T A A T A T T C T A C T T T T T T A A T C G C T T A A A A T T G G C C A A A A G G T G A G T T T C C C C C G A G A G G C C T T C C T C A A T C A A C C G G A A C T G G T C T T A A C C T T
TA01 HAPMAP2_box3_B11_GBSSSTA01F04 0 0 0 -9 C C A A C A G A T C T T G G T T T T T T T T T C T C T T C C A A T T A A G G A A C T G A C T C C A G C T A C A A C A A A T C A A G G A A A A T T T T T T T C T C A A A A A A A A A A T G C C G A C T T T A A T C G G A A A A A A G G C C G A A A G G G G A A C C G G G G G G C C T T G G C C A G A A T T T T G G T C A A C C T T C C C C C C G A G G A A A A C C G G A A G A T T T G T T G G C C G G G T A A T G C C T C G G C C C C A A C C C T C C C C A A T T G G C C T T T T T T T C G G A A T T A A C C T T G G C C C C G G T T C T T T C C A A G G A A C C T T G G C C T T G G G G G A T C T G A A A A G G G G G G G T A G G C T T T T T C G G G G G G G G G G C C G G A G G G C T G G C C A A G G C C C C G G G G T C G G T T A A C C T T A A T C C C T T G G A A C C C C A A A A A A A A A A G G T T T C G G C C G G C C C C G A T T C C T G T T G G C C T T T T A C G G G G T T G G A C A A C C A A G G G G A A G G C T A A T C C C C C G A A G C C G A C C G G C C C C C C G G A G C C T T A A C C A A T T G A G A A A N N G G C C A A C C G G A A T T T T A A G G G G T C T C C C T T A A C C A A A A A A T T T T G G T T T T G G A A G G A A T T G G T T T C C C A A T T A A A A C T T T A C T T C T T T A A T C C C T T G A A A C C G G C C A A A A G A T G A G T T C C C C C C G A A A G G C C T T C C C C A A T T A A C C G G A A C T G A C C T T A A C A T C
TA01 HAPMAP2_box3_C11_GBSSSTA01F07 0 0 0 -9 C C G A A A A A T C T T G G T T T C T T T T C C T T C C C C A A T T G G A G A G C T A A T T C C A A C T C C A A C A A A T C A A G G A G A A C T C T C T T C C C A A A A G G A A A A T T C C G G C C T T A A T T G G A A A A G G G G T T G G A A G G G G A A C C G G G G G G C C T T G G C C A A A A T T T T G G T T A A C T C T C T C C C T G A G G G G A A C C G G A A A A G G T G T T G G C C G G G T A A T G C C C C G G C C T C G A C C C C C C C C A A C C A A T C T T T T T T C C A A A A C T G A C C T T G G C C C C G G T T T T T T T T G G G G A A T C T T G G C C C C G G G G G G T T G G A A G G G G G G G G G T A G G C T T T T T T G G G G G G G G A G C C G G G G G G T T G G C C A A G G C C C C G G G G T C G G T C G G C C T T A A T C A A C T G G A A C C C C A A A A A A A A A A G G T T T C G G C C G G C C T T A A T T C C G G T T G G C C T T N N C C G G T G T T G G C C A A C C A A G G G G A A G G C T A A T T C T C C A A A G C C G A C C G G T T C C C C G G G G C C T T A A C C A A T T A A G G A A T C G A T C A A C T G G A A T T T T A A G G G G T C T C C C T T A A C C G A G A A A T T T T G G T T T C G G A A A G G A T T G G T T T T C C A A T T A A A A T T T T C C T T T T T T A A C C C C T T A A A A T C G G C C A A A A G A G G A G T T T C T C C C G A G A G G C T T T C C C C A A C C G G C T G G A A C T G A T C T T A A A A T C
TA01 HAPMAP2_box3_D11_GBSSSTA01F08 0 0 0 -9 C C G A A A A A T C T T G G C T C C T T T T C C T T C C C C A A T T G G A G A G C T A A C T C C A G C T C C A A C A A A T C A A G G A G A A C T C T C T T C C C A A A A A G A A A A T T A C A A C T T T A A T T G G A A A A G A G G T C G A A A G G G G A A C C G G G G T G T C T T G G C T A A A A T T T T G G T C A A T T C T T T C C T T G G A G G A A A C C G G A A A A T T T T T T G G C C G G G G A A T T C C T C G G C T T C G A C C C C C C C C A A C C A G T C C T T T T T C C G G A A T T A A C C T T G G C C C C G G T T T T T T T T G G G G A A C C T T G G C C T T G G G G G A T C T G A A G G G G G G G G T T G G C C T T C T T T G G A G A G A G A A T C G G A A G G C T G G C C A A G G C C C C G G G G T C G G T C A G C C T T A A T T A A C T G G A A C C T C A A A A A A A A A A G G T T T C G G C C G G C C T T G A T T C C T G T T A A C C T T T T A C G G G G T T G G A C A A C C A A A G G G A A G G C C A A T T C C C C A A G G C C A A T C G A T C T C A C G G G G C C G T A A C C A A T T A A G G A A T T A A T T G A T T T G A A T T T T A A G G G G T C T C C C T C A A C C G G G G A A T T T T G G T A T T G G A A G G A A T T G G T C T C C C G A C T A A A A T T T T C C C T T T C T A A T T G C T T A A A A T C G G T C A A A A A A G G A G T T T C T C C C A A A A G G C C T T C C C C A A C C G G C T G G A A C T G A C C T T A A A A T T
TA01 HAPMAP2_box3_E11_GBSSSTA01F09 0 0 0 -9 C C G A A A A A T C T T G G T T T C T T T T C C T T C C C C A A T T G G A G A G C T A A T T C C A A C T C C A A C A A A T C A A G G A G A A T T T T T T C C T C A A A A A G A A A A T T C C G A C C T T A A T T G G A A A A G A G G T C G A A A G G G G A G C C G G G G T G T C T T G G C T A A A A T T T T G G T C A A T T T T C C C C T T G A A G A A A A C C G G A A A A G T T T T T G G C C G G G G A A T T C C T C G G C T T C G A C C C C C C C C G A T T G G T C T T T C T T C C G A A A T T A A C C T T G G A C T C G G T T C T T T C T A G A G G G T C T T G G C C T C G G G G G A C C T G A A G A G G G A G G G T A G G C T T T T T T G G G G G G G G A A C C G G A G G G T T G G T C A A G G C C C C G G G G T C G G T C A G C C T T A A T C A A C T A G A A T C T C A C A A A A A A A A G G T T C C G G C C G G C C T C A A T T C C G G T T A G C C T T T T A A G G T G T T G G A C A A C C A A G G G A A A G G C C A A T C C C C C A A A G C C G A C C G A T T C C C C G G A G C C G T C A C C A G T G G A G G A A T C G A T C G A C T G G A A G T T T A A G G G G T C T T C C T T A A T C G A G A A A T T T T G G T A C C A A A A G G A A T T G G T T T T C C A A T T A A A A T T T T C C C T T T C T A A T C C C T T G A A A T C G G C C A A A A G A T G A G T T T C C C C C A A G A G G C C T T C C T C A A T C A G C C G G A A C C G G C C T T A A C A C C
TA01 HAPMAP2_box3_F11_GBSSSTA01F10 0 0 0 -9 C C A A C A G A C C T T G G T T T T T T T T T C T T T C C C A A T T G A G G A G C T G A T T C C A G T T A C A A A A A A C C A A G G G G A A C T C T C T T C C C A A A A A G A A A A T G A C G A C C T T A A T T G G G A A A G A G G T C G G A A G G G G A A C C G G G G G G T C T T G G C T A A A A T T T T G G T C A A T T T T C T C C T T A A G G A A A A C C G G A A A A T T T T T T G G T C A G G T A A T G T C C C G G C C C C A A C C C C T T C C A A T T G G T T T T T T T T C C A A A A C C G G C C T T G G C C C C G G T T C T T T T T G G G G A A T C T T G G C C T T G G G G G G T T G G A A A A G T G G G G G T A G G C T T C T T C G G G G G G G G G G C C G G A A A G C T G G T C A A G G C C C C G G G G C C G G T C G G C C T T A A T C C A C T A G G A T T T C A C A A A A A A A A G G T T C C G G C C G G C C C C A A T T C C G G T T A A C C T T T T A A G G G G T C G G A C A A C C A A G G G G A A G G T T G G T T C C C C G A A G C C G A T C G A T C C C C C G G A G C C T T A A C C A A T T G A G A A A C C G G C C A A C C G G A A T T T T A A G G G G T T C C C C T T A A C C G A G A A A T T T T G G T T T C G G A A A G G A T T G G T T T C T C G A T T A A A A T T T T C C C T C T C T A A T T G C T T A A A A T T G G C C A A A A G G T G A G T T C C T C C C G A G A G G C C T T C C T C A A C C G G C T G G A A C C G G C C T T A A C C T T
TA01 HAPMAP2_box3_G11_GBSSSTA01F13 0 0 0 -9 C C A A C A G A T C T T G G T T C C T T T T T C T T C C C C A A T T G G G G G G C C A A T T C C A A T T C C A A C A A A T C A A G G G G A A C T C T C T T C T C A A A A G G A A A A T T C C A A C C T T A A T T G G A A A A A A G G C C A A A G G G G G A A C C G G G G G G T C T T G G C T A A A A T T T T G G T C A A T T T T T T C C T T G A G G G A A A C C G G A A A A T T T G T T G G C C G G T T G A T T C C T C G G C T C C A A C C C T C C C C A A C T A G T T T T T C T T C C G G A A C T G A C C T T G G C C C C G G T T T T T T T T G G G G A A C C T T G G C T T C G G G G A A T C G G A A G A G G G G G G T T G G C C T T C T T C G G G G G G G G A G T C G G A A G G T T G G T C A A G G C C C C G G G G T C G G T C A G C C T T A A T T A A C C G G A A C C C C A A A A A A A A A A G G T T T C G G C C G G C C T C G A T T C C T G T T A G C C T T T T A C G G G G T T G G C C A A C C A A G G G A A A G G C T G A T T C C C C A A G G C C A A C C G A T C C C C C G G G G C C T T A A C C A A T T A A G G A A T T A A T T G A T T G G A A T T T T A G A G G G C C T T C C T C A A C C G G G A C A C T G G G G T A T T G G A A G G A A T T G G T T T C T C G A T T A A T A C T T T A C T T C T C T A A T T C C T T A A A A C C G G C C A A A A A A T G A G T T T C C C C C A A A A G G C C T T C C T T C A T T A G C T G G A A C T G A C C T T A A A A C C
TA01 HAPMAP2_box3_H11_GBSSSTA01F14 0 0 0 -9 C C A A C A A A T T T T G G T T T C T T T T C C T T T C C C A A T T G A A G A G C T A A T T C C A A T T A C A A C A A A T C A A G G G G A A C T C T C T T C T C A A A A A A A A A A T T C C A A C T T T A A T T G G G A A A A A G G C C A A A A G G G G A A C C G G G G T G C C T G G G C C A G A A T T T T G G T C A A C T T T T T C C T T G A A G G A A A C C G G A A A A T T G G T T G G C C G G T T A A T T C C C C G G C C C C A A T C C T C C C C A A C T A G T T T T T C C T T C G A A A C T G A C C T T G G A C C C G G T T T T T T T T G G G G A A T C T T G G T T C C G G G G G A C C T G A A G G G G G A G G T T G G C C T T T T T T G G A G G G G G A A T C G G A A A G C T G G C C A A G G C C C C G G G G C C G G T C G G C C T T A A T C A A C C A A A A C C T T A C A A A A A A A A G G T T T C G G C C A G C C C C G A T T C C T G T T A A A C T T T T A C G G G G T C G G A A A A C C A A G G G A A A G G T T A A T T C C C C A A A G C C A A T C G A T T C C C C G G A G C C G T C A C C A G T G G A G G A A T T A A T T G A T T G G A A T T T T A A G G G G T C T C C C T T A A T C G G G G A A T T G T G G A A T T G G A A G G A A T T G G T T T C T T G A T T A A T A T T C T A C T T T T C T G A T C C C T T A A A A C C G G C C A A A A G A T G G G T T T T C C C C G A G A G G C C T T C C T C A A C C G G C T G G A A C T G A C C T T A A C A T C
TA01 HAPMAP2_box3_A12_GBSSSTA01F16 0 0 0 -9 C C A A A A A A T C T T G G C T T T T T T T C C T T C C C C A A T T G A A G A G C T A A T T C C A A C T C C A A C A A A T C A A G G A A A A T T T T T T C C C C A A A A A A A A A A T T A C A A C T T T A A T T G G A A A A A A G G C C A A A A G G G G A G C C G G G G G G T C T T G G C T A A A A T T T T G G T T A A C C T T C C C C C C A A A G G G A A C C G G A A A A G T T G T T G G C C G G G T A A T T C C C C G G C T T C G A C C C C T C C C G A T T G G T T C T T T T T C C A A A A C C G G C C T T G G C C C C G G T T C C T T C C A A A G G A T C T T G G C T T C G G G G A A C C T G A A G A G G G G G G G T A G G C T T C T T C G G G G G G G G A G C C G G A A G G C T G G T C A A G G C C C C G G G G C C G G T T A A C C T T A A C C A A C T G G G A C C C C A A A A A A A A A A G G T T T T G G C C G G C C C C A A T T C C T G T T A G C C T T T T A C G G T G T T G G C C A A C C A A G G G G A A G G C T G G T T C T C C A A G G C C A A T T G G T C C C C C G G A G C C T T C A C C A A T T G G G A A A T C G A T C G A C T G G A A T T T T A A G G G G T C T C C C T T A A T C G A G A C A C T G T G G T T C C A G A A G G A A T T G G T T T C T C A A T T A A A A T T T T C C T T T T T T A A T C G C T T G G A A C C G G C C A A A A G A G G A A T T T C C C C C A A G A G G C C T T C C T C A A T T A G T T G G A A C T G A C C T T A A C A T T
TA01 HAPMAP2_box3_B12_GBSSSTA01F18 0 0 0 -9 C C A A A A A A T T T T G G T T T T T T T T T C T T T C C C A A T T G A G G G G C C A A T T C C A A T T C C A A A A A A C C A A G G G G A A C T C T C T T C T C A A A A A A A A A A T G A C G A C C T T A A T T G G A A A A G A G G T C G A A A G G G G A G C C G G G G G G C C T T G G C C A A A A T T T T G G T T A A C T T T C C C C T T G A G G G A A A C C G G A A A A T T T G T T G G C C G G G T A A T T C C C C G G C T T C G G C C C C C C C C G A T T G G T C C T T C T T C C A A A A C C G G C C T T G G A C C C G G T T C T T T C T A G G G A A C C T T G G C T T C G G G G G A T C T G A A A A G T G A G G G T A G G C T T T T T T G G G G G G G G A G C C G G A G A G T T G G T C A A G G C C C C G G G G C C G G T T A A C C T T A A C C A A C T G G G G T T T C A A A A A A A A A A G G T T T C G G C C G G C C T C A A T T C C G G T T G G C C T T T T A A G G G G T T G G A C A A C C A A G G G G A A G G T T G A T T C C C C A A A G C C G A T T G A T C T C A C G G A G C C T T C A C C A G T T G A G A A A T C G A T C A A C T G G A A G T T T A A G G G G C C T C C C T T A A C C G A G A A A T T T T G G T T T C A G A A A G G A T T A G T T C C T T A A T T A A A A C T T T C C T T T T T T A A T C G C T T G G A A C C G G C C A A A A G A G G A G T T T C C C C C A A G A G G C C T T C C T C A A T C G G C T G G A A C C G G C C T T A A C A T C
TA01 HAPMAP2_box3_C12_GBSSSTA01M03 0 0 0 -9 C C A A C A G A C C T T G G T T T T T T T T T C T C T T C C A A T T A A G G A A C T G A C T C C A G C T A C A A C A A A T C A A G G A A A A T T T T T T T C T C A A A A A A A A A A T G C C G A C T T T A A T T G G A A A A A A G G C C G A A A G G G G A A C C G G G G T G C C T T G G C T A A A A T T T T G G T T A A C C T T C C C C C C A A G G A A A A C C G G A A A A G T T T T T G G C C G G G G A A T G C C C C G G C C C C A A C C C C C C C C G A C T A G T T T T T T T T T C G G A A C T A A C C T T G G C C C C G G T T C T T T C C A A G G A A C C T T G G C C T T G G G G G A T C T G A A A A G G G G G G G T A G G C T T C T T C G G A G G G G G A G C C G G A A G G C C G G T C A A G G C C C C G G G G T C G G T T A A C C T T A A T C C A T T G G A A C C T C A C A A A A A A A A G G T T C C G G C C G G C C T C A A T T C C T G T T G G C C T T T T A C G G G G T T G G A C A A C C A A G G G G A A G G C C G A C C C C C C A A G G C C A A C C G G C C T C A C G G A A C C T T A A C C A A T T A A G G A A T C A A T T G A T T T G A A T T T T A A G G G G C C C C C C T T A A C C G A A A C A C T G T G G T T C C G G A A A G G A T T G G T T T C C C G A T T A A A A C T T T C C T T C T T T A A T C G C T T G G A A T C G G C C A A A A G A T G G G T T C C T C C C A A A A G G C C T T C C T C C A T T A A C C G G A A C C G G C C T T A A C C T C
TA01 HAPMAP2_box3_D12_GBSSSTA01M06 0 0 0 -9 C C G A A A G A C C T T G G C T C C T T T T T C T T T C C C A A T T G A A G A G C T A A T T C C A A C T C C A A C A A A T C A A G G A G A A T T T T T T C C T C A A A A A G A A A A T T A C A A C T T T A A T T G G A A A A G A G G T C G A A A G G G G A A C C G G G G T G T C T T G G C T A A A A T T T T G G T C A A T T T T C T C C T T G A A G G G A A C C G G A A A A T T T T T T G G C C G G G G A A T T C C T C G G C C C C A A C C C T C C C C A A C T G G C C C T T C T T C C G A A A T T A A C C T T G G C C C C G G T T C T T T C T A G A G G A T C T T G G C C T T G G G G A A C C T G A A G G G G G G G G G T A G G C T T T T T T G G G G G G G G A A C C G G G G A G T T G G C C A A G G C C C C G G G G T C G G T C A G C C T T A A T T A A C T A G A A C C T C A A A A A A A A A A G G T T T C G G C C G G C C T C G A T T C C G G T T G G C C C T T T A C G G G G T T G G A C A A C C A A G G G G A A G G C C A A T C C C C C A A G G C C A A C C G A T C T C A C G G G G C C G T C A C C A G T T G A G A A A T C G A T C A A C T N N A A T T T T A A G G G G T C T C C C T C A A C C G A G A A A T T T T G G T A T C A G A A G G A A T T A G T C C C T C G A C T A A A A T T T T C C C T T T C T A A T T G C T T A A A A T C G G T C A A A A G A T T G G T T C C C C C C A A A A G G C C T T C C C C A A C C G G C T G G A A C T G A C C T T A A C A T C
TA01 HAPMAP2_box3_E12_GBSSSTA01M15 0 0 0 -9 C C A A A A A A T C T T G G T T T C T T T T C C T T T C C C A A T T G A A A A A T T A A T T C C A A C T A C A A C A A A T C A A G G A G A A T T T T T T C C T C A A A A A G A A A A T G A C A A C C T T A A T T G G A A A A A A G G C C A A A A G G G G A G C C A G G G G G T C T G G G C T A G A A C T T T G G T C A A T T T T C C C C T T G G A G A A A A C C G G A A A A G T T G T T G G C C G G G T A A T T C C T C G G T T T C G A C C C T C C C C G A C T A G T C T T T T T T C C G G A A T T G A C C T T A A C C C C G G T T T T T T C T A G G G A A T C T T G G C T T C G G G G G G C C T G A A G A G T G A G G T T G G C C T T T T T T G G N N G G G G G G C C G G A A G G C T G G T C A A G G C C C C G G G G T C G G T T A A C C T T A A C C A A C T A G A A T T T C A C G A A A A A A A G G T C T C A G C C G G C C C C G A T T T C G G T T G G C C T T T T A C G G T T T C A G A A G A C C A A A G G G A A G G C C G A T C C C C C A A A G C C A A C C A A T C T C A C G G G G C C T T C A C C A G T T G G A A A A C C G A C C A A C C G G A A T T T T A A A G G G C C T C C C T T A A C C A A A A A A T T T T G G T A C C A G A A A G G A C T A A T T T T T C G A T T A A T A T T T T A C T T T T C T A A T C C C T T A A A A C C G G C C A A A A A A T G A G C T T T C C T C A A G G G G C T T T C C T C A A T C G G C T G G G A C C G A T C T T A A C A T T
TA01 HAPMAP2_box3_F12_GBSSSTA01M17 0 0 0 -9 C C A A A A A A T C T T G G C T T C T T T T C C T T C C C C A A T T G A A G A G C T A A T T C C A A C T C C A A A A A A T C A A G G A G A A T T T T T T C C T C A A A A A G A A A A T T C C G A C C T T A A T T G G A A A A G A G G T C G A A A G G G G A G C C G G G G G G T C T T G G T T A A A A T T T T G G T C A A C T T T C C C C C T G A G G G G A A C C G G A A A A G T T G T T G G C C G G G T A A T T C C C C G G C C C C G A C C C C C C C C A A T T G G C C T T T T T T C C A A A A C T G A C C T T G G A C C C G G T T C C T T C C A A A A G G T C T T G G C T T C G G G G G A C C G G A A A A G G G G G G G T A G G C T T C T T C G G G G G G G G A A C C G G A A G G T T G G T C A A G G C C C C G G G G C C G G T T A A C C T T A A C C C A T T A G A A C C T C A A A A A A A A A A G G T T T C G G C C G G C C T C A A T T C C T G T T G G C C T T T T A C G G G G T T G G A C A A C C A A G G G G A A G G T T G G T T C T C C G A A G C C A A T T G G C C C C C C G G G G C C T T C A C C A G T T G A G G A A T T A A T T G G T T G G A A G T T T A A G G G G T C T C C C T T A A T C G A G A C A C T G T G G T T C C A G A A G G A A T T G G T T T T C C A A T T A A A A T T T T C C T T T T T T A A T C G C T T G G A A C C G G C C A A A A G G G G A A T T T T C C C C A A G A G G C C T T C C T C A A T T A G C T G G A A C T G A C C T T A A C C C C
TA01 HAPMAP2_box3_G12_GBSSSTA01M20 0 0 0 -9 C C G A A A A A T T T T G G C C C C T T T T T C T T C C C C A A T T G G A A A A T T A A C T C C A G C T C C A A C C A A T T A A G G A G A A C T C T C T T C C C A A A A A G A A A A T T A C A A C T T T A A T T G G G A A A A A A G C C A A A G G G G G A A C C G G G G G G C C T G G G C T A A A A T T T T G G T C A A C T T T C C C C C T G G A G G G A A C C G G A A G A T T T T T T G G T C A G T T A A T T C C T T G G T T C C A A C C C T T C C C G A T T G G T T T T C C T T C C G G A A T T A A C C T T A G C C C C G G T T C T T T C T A G G G A A C C T T G G T T C C G G G G G G C C G G A A G A T T G A G G G T A G G C T T T T T C G G A G G G G G A G C C G G A A A G T T G G T T A A G G C C C C G G G G C C G G T T A A C C T T A A C C A A C T A G A A T C T T C C A A A A A A A A G G T T T C G G C C A G C C C C A A T T C C G G T T G G C C T T N N C C G G G G T T G G A A A A C C A A G G G G A A G G C T G G T C C T C C A A A G C C G A C C A A T C C C C C G G A G C C T T A A C C A A T T G G G A A A T C G A T C A A C T T G A A T T T T A A G G G G C C C C C C T T A A C C G A G A C A C T G T G G T A T C G G A A G G A A T T G G T T T T T T G G T T A A A A T T T T A A T T T T T T A A C C C C T T A A A A C C G G C C A A A A G G T G A G T T T C T C C C G A A A G G C C T T C C T C A A T C A G C C G G A A C C G G C C T T A A C A T C
TA01 HAPMAP2_box3_H12_GBSSSTA01M23 0 0 0 -9 C C A A A A G A T T T T G G C T T C T T T T T T T T T C C C A A T T G A A A A A T T A A C T C C A G C T A C A A C A A A T C A A G G A G A A T T T T T T C C T C A A A A A G A A A A T G C C G A C T T T A A T T G G A A A A A A G G C C A A A G G G G G A A C C G G G G T G C C T T G G C C A A A A T T T T G G T C A A T T C T C C C C C T G A A G G A A A C C G G A A A A T T T T T T G G C C A G G G A A T T C C T C G G C T T C G A T C C C T T C C A A C T A G T T T T C C T T C C G A A A T T G A C C T T G G C C C C G G T T T T T T C T A G G G A A T C T T G G C C T T G G G G G G C C G G A A G G G T G G G G G T A G G C T T T T C C G G G G G G G G G G C C G G G G G G T T G G T T A A G G C C C C G G G G C C G G T T A A C C T T A A T C A A C C A G A A C C C C A C A A A A A A A A G G T T T T G G C C G G C C T C A A T T C C T G T T G G C C T T T T A C G G G G T T G G C C A A C C A A G G G G A A G G C C G G T C C C C C A A G G C C A A C C G A C C T C A C G G G G C C T T A A C C A A T T G A G G A A T T A A T T G A T T T G A A T T T T A A G G G G T C C C C C T T A A C C G A A A C A C T G T G G T T T C G G A A A G G A T T G G T T T T C C A A T T A A A A C T T T A C T T C T T T A A T C C C T T G A A A T C G G C C A A A A G A G G A A T T T C T C C C G A G A G G C C T T C C T C C A T C A A C C G G A A C T G A T C T T A A C A T C
TA01 HAPMAP2_box5_A5_GBSSSTA01M26 0 0 0 -9 C C A A C A G A C C T T G G C T T C T T T T T C T T C C T C A A C T G A A G A A T T G A T T C C A A T T C C A A C C A A T T A A G G A G A A C T C T C T T C C C A A A A A A A A A A T G C C A A T T T T A A T T G G A A A A G A G G T C G A A A G G G G A A C C G G G G T T C C T T G G C C A G A A T T T T G G C C A A T T C T C T C C T T A A G G A A A A C C G G A A G A G T T G T T G G C C G G G T A A T G C C T C G G C T T C G A T C C C T T C C G A C T A G T T T T C C T T C C G G A A C T A A C C T T G G C C C C G G T T C T T T T T G G G G A A C C T T G G C C T C G G G G A A C C G G A A G A G T G G G G G T A G G C T T T T T C G G G G G G G G A G C C G G A G A G C T G G C C A A G G C C C C G G G G C C G G T T A G C C T T A A T C A A C C A G A A C C C C A C A A A A A A A A G G T T T C G G C C G G C C C C A A T T T C T G T T G G C C T T N N C C G G G G T T G G A A A A C C A A G G G A A A G G C T G A T T C C C C A A G G C C G A C C G A C C C C C C G G A G C C T T C A C C A G T T G A G A A A T C G A T C G A C T T G A A T T T T A A G G G G C C C C C C T T A A C C G A A A C A C T G T G G T T T C G G A A A G G A T T A G T C T C C C G A T T A A A A C T T T A C T T C T T T A A T C C C T T G A A A C C G G C C A A A A G A G G G G T T T C C C T C G A G A G G C C T T C C T C A A C C A G C T G G A A C T G A C C T T A A A A T C
TA01 HAPMAP2_box5_B5_GBSSSTA01M27 0 0 0 -9 C C A A A A G G T T T T G G C T T C T T T T T T T T T C C C A A T T G A A G A A T T G A C C C C A G C T C C A A C C A A T T A A G G A A A A T T T T T T C C C C A A A A A G A A A A G G C C A A C T T T A A T T G G A A A A G A G G C C A A A G G G G G A A C C G G G G G G C C T T G G C C A G A A T T T T G G T C A A T T C T C C C C C T G A A G G A A A C C G G A A G A T T T T T T G G C C G G G T A A T T C C T C G G C C T C G A T C T T C C T C A A T T G G T C T T C C T T C C G A A A C T G A C C T T G G A C C C G G T T T T T T C T A G G G A A T C T T G G C T T C G G G G G G T C T G A A G A G T G G G G T T G G C C T T C T T C G G G G G G G G A G C C G G G G A G C T G G T C A A G G C C C C G G G G C C G G T C A A C C T T A A C C A A C C A G A A C C C C A C A A A A A A A A G G T T T T G G C C G G C C C C A A T T T C T G T T G G C C T T T T A C G G G G T T G G A C A A C C A A G G G G A A G G C T A A T T C C C C A A G G C C A A C C G A T C C C C C G G A G C C T T A A C C A A T T G A G G A A T C G A N N A A C T T G A A T T T T A A G G G G T C T C C C T T A A C C G A G A A A T T T T G G T A T C A G A A G G A A T T G G T T T C T C G A T T A A A A C T T T A C T T C T T T A A T C C C T T A A A A T C G G T C G A A A A A G G A A T T T C T C C C G A G A G G C T T T C C C C A A C C A G C C G G A A C T G A T C T T A A C A C C
TA01 HAPMAP2_box5_C5_GBSSSTA01M32 0 0 0 -9 C C A A C A G A C C T T G G T T T T T T T T C C T C T C C C A A T T G A G G A G C C A A T T C C A A C T C C A A A A A A C C A A G G A G A A T T T T T T C C T T A A A A A G A A A A T T C C A A C T T T A A T T G G A A A A A A G G C C A A A A G G A G A A C C G G G G T G T C T T G G T T A A A A C T T T G G C C A A C T T T C C C C C T G A A G A A A A C C G G A A A A T T T T T T G G C C G G G G G A T T C C C C G G C T C C A A C C C T C C C C A A C T A G T T T T T T T T C C G G A A T T A A C C T T G G A A T C G G T T C T T T T T G G G G G A C C T T G G T T C C G G G G G A C C T T A A G A G T G G G G G T A G G C T T T T T C G G G G G G G G A A C C G G A G A G T T G G T C A A G G C C C C G G G G C C G G C C G G C C T T A A T C A A C C A G A A C C C C A C A A A A A A A A G G T T T T G G C C G G C C T C G G T T C C G G T T A G C C T T T T A A G G G G T C G G A C A A C C A A G G G G A A G G C T A A T T C C C C G A A G C C G A T C G G C C T C A C G G A A C C G T A A C C A A T T G A G A A A T C A A T T G A T T G G A A G T T T A A G G G G T C C C C C T C A A T C G A G A A A C T G T G G T T T C G G A A G G A A T T G G T T T T C C A A T T A A A A C T T T C C C T C T T T A A T C G C T T A A A A T T G G C C A A A A A A T G G G C T C C T C C C G A G A G G C C T T C C T C C A T C A G C C G G A A T T A A C C T T A A A A T T
TA01 HAPMAP2_box5_D5_GBSSSTA01M34 0 0 0 -9 C C A A C C G A T C T T G G T T T C T T T T T T T T T C C C A A T T G A A G A A T T G A T T C C A G C T C C A A C A A A T C A A G G A G A A C T C T C T T C C C A A A A A G A A A A T G C C A A C T T T A A T T G G A A A A A A G G T C G A A G G G G G A A C C G G G G G G T C T T G G C T A A A A T T T T G G T C A A C T T T C C C C T T A A G G G A A A C C G G A A A A G T T G T T G G C C G G G T G A T T C C T C G G C T T C G A T C C C C C C C G A C T A G T C T T T C T T C C G G A A T T A A C C T T G G A A T C G G T T T T T T C T A G G G A A C C T T G G C C T T G G G G G A C C G G A A G G G G G A G G G T A G G C T T T T T T G G A G A G G G G G T C G G A A A G C C G G T C A A G G C C C C G G G G C C G G T T A A C C T T A A C C A A C C G G G A C C T C A A G A A A A A A A G G T T T T G G C C G G C C T T G A T T T C G G T T A G C C T T N N C C G G G G T T G G A C A A C C A A G G G G A A G G C T A A T C C C C C A A A G C C A A C C G A C C T C A C G G G G C C T T A A C C A A T T G G G A A A T C G A T C A A C T T G A A T T T T A A G G G G T C T C C C T C A A C C G G G G A A T T T T G G T T C C A G A A G G A A T T G G T C T C C C A A T T A A A A C T T T A C C T T T C T A A T C G G T T G A A A C C G G C C A A A A G A G G G G T T T C T C C C G G G A G G C C T T C C C C A A C C G G C T G G A A C T G G T C T T A A C A T C
